# Supplementary material for: Evaluating the Role of Neddylation Modifications in Kidney Renal Clear Cell Carcinoma: An Integrated Approach Using Bioinformatics, MLN4924 Dosing Experiments, and RNA Sequencing
Source: Pharmaceuticals (Basel). 2024 May 15;17(5):635. doi: 10.3390/ph17050635 (PMC11125012; doi:10.3390/ph17050635)
Supplement: Supplementary file 1 [file pharmaceuticals-17-00635-s001.zip]

Archive with 5 entries (5 files):
- Supplement FigureS1-S7.pdf
- Supplementary Table S1.xls
- Supplementary Table S2.xls
- Supplementary Table S3.xls
- Supplementary Table S4.xls
