# Supplementary material for: Evaluating the Role of Neddylation Modifications in Kidney Renal Clear Cell Carcinoma: An Integrated Approach Using Bioinformatics, MLN4924 Dosing Experiments, and RNA Sequencing
Source: Pharmaceuticals (Basel). 2024 May 15;17(5):635. doi: 10.3390/ph17050635 (PMC11125012; doi:10.3390/ph17050635)
Supplement: Supplementary file 1 [file pharmaceuticals-17-00635-s001.zip › Supplementary Table S1.xls]

## Sheet: Sheet1
Table S1. Summary of Sequencing Data Quality
SampleID	RawDataReads	CleanDataReads	RawDataBase	CleanDataBase	Q20(%)	Q30(%)	GC(%)	Error(%)
M4924-1	47517052	46483798	7127557800	6952853606	98.85	96.66	54.11	0.01
M4924-2	56334004	55050770	8450100600	8233373634	98.8	96.53	53.44	0.01
M4924-3	53336462	52175062	8000469300	7820051526	98.79	96.52	52.69	0.01
NC1	48689766	47584318	7303464900	7120540066	98.78	96.49	51.6	0.01
NC2	46898896	45824962	7034834400	6857980878	98.81	96.55	51.33	0.01
NC3	49564488	48384138	7434673200	7235802112	98.75	96.35	51.59	0.01
RawDataReads: Counts of sequencing reads in each raw sequencing file; CleanDataReads: Data after filtering; RawDataBases: The number of raw sequencing reads multiplied by the length of the sequencing reads, converted into bases; CleanDataBases: The number of filtered sequencing reads multiplied by the length of the sequencing reads, converted into bases; Q20: Percentage of bases with a Phred scor…
