# Supplementary material for: Evaluating the Role of Neddylation Modifications in Kidney Renal Clear Cell Carcinoma: An Integrated Approach Using Bioinformatics, MLN4924 Dosing Experiments, and RNA Sequencing
Source: Pharmaceuticals (Basel). 2024 May 15;17(5):635. doi: 10.3390/ph17050635 (PMC11125012; doi:10.3390/ph17050635)
Supplement: Supplementary file 1 [file pharmaceuticals-17-00635-s001.zip › Supplementary Table S2.xls]

## Sheet: Sheet1
Table S2. Reference Sequence Alignment Results
SampleID	Total reads	Total mapped	Multiple mapped	Uniquely mapped
M4924-1	46483798	44475570(95.68%)	1368181(2.94%)	43107389 (92.74%)
M4924-2	55050770	53110257 (96.48%)	1550757(2.82%)	51559500 (93.66%)
M4924-3	52175062	50372054(96.54%)	1389743 (2.66%)	48982311 (93.88%)
NC1	47584318	46008178 (96.69%)	1362655(2.86%)	44645523(93.82%)
NC2	45824962	44408166 (96.91%)	1441257 (3.15%)	42966909 (93.76%)
NC3	48384138	46765410(96.65%)	1328701(2.75%)	45436709 (93.91%)
During the alignment process with the reference group, the alignment tool used is HISAT2, which employs an improved BWT algorithm. The alignment results are as shown in the table above.
