# Supplementary material for: Evaluating the Role of Neddylation Modifications in Kidney Renal Clear Cell Carcinoma: An Integrated Approach Using Bioinformatics, MLN4924 Dosing Experiments, and RNA Sequencing
Source: Pharmaceuticals (Basel). 2024 May 15;17(5):635. doi: 10.3390/ph17050635 (PMC11125012; doi:10.3390/ph17050635)
Supplement: Supplementary file 1 [file pharmaceuticals-17-00635-s001.zip › Supplementary Table S3.xls]

## Sheet: gene_count_exp.annotation
Table S3. Quantification of Gene Expression
gene_id	M4924-1	M4924-2	M4924-3	NC1	NC2	NC3	genetype	gene_name	chrs	start	end
ENSG00000102547	175	181	338	379	478	399	protein_coding	CAB39L	chr13	49882786	50018262
ENSG00000173826	0	0	0	0	0	0	protein_coding	KCNH6	chr17	61600695	61626338
ENSG00000103966	14811	16591	15115	16872	15310	17270	protein_coding	EHD4	chr15	42190950	42264776
ENSG00000218537	1811	1579	2191	1351	1342	1150	protein_coding	AP000350.4	chr22	24236613	24241117
ENSG00000100478	164	211	182	168	250	248	protein_coding	AP4S1	chr14	31494312	31562818
ENSG00000181733	0	0	0	0	0	0	protein_coding	OR2Z1	chr19	8841316	8842371
ENSG00000107643	1003	1746	2020	2867	3309	3197	protein_coding	MAPK8	chr10	49514698	49647403
ENSG00000125971	11188	12235	12317	10557	10548	10079	protein_coding	DYNLRB1	chr20	33104214	33128762
ENSG00000103479	1035	2095	2505	3639	2618	3899	protein_coding	RBL2	chr16	53467889	53525561
ENSG00000047579	1802	1698	1830	971	1355	1319	protein_coding	DTNBP1	chr6	15523032	15663289
ENSG00000148357	0	0	26	0	8	0	protein_coding	HMCN2	chr9	133046882	133309510
ENSG00000144840	476	623	809	1279	1144	1226	protein_coding	RABL3	chr3	120405528	120461840
ENSG00000167080	42	42	56	123	87	69	protein_coding	B4GALNT2	chr17	47209822	47247351
ENSG00000094796	0	0	0	0	0	0	protein_coding	KRT31	chr17	39549976	39553844
ENSG00000164609	816	1501	1634	2071	2125	1923	protein_coding	SLU7	chr5	159828648	159848718
ENSG00000003756	3090	3859	4102	4531	4277	5445	protein_coding	RBM5	chr3	50126341	50156454
ENSG00000101448	0	0	0	0	0	0	protein_coding	EPPIN	chr20	44165625	44176391
ENSG00000186007	29	67	43	74	147	96	protein_coding	LEMD1	chr1	205350506	205425082
ENSG00000161847	10893	12447	10824	6230	4235	6265	protein_coding	RAVER1	chr19	10426888	10444316
ENSG00000112237	3294	4579	5473	5522	8363	6207	protein_coding	CCNC	chr6	99990256	100016849
ENSG00000132952	96	313	345	478	401	429	protein_coding	USPL1	chr13	31191830	31233686
ENSG00000182534	16889	17801	16021	20756	19481	21085	protein_coding	MXRA7	chr17	74668633	74707098
ENSG00000115295	1674	3488	3774	4861	4675	5136	protein_coding	CLIP4	chr2	29320571	29412509
ENSG00000064393	4205	8397	7840	963	5322	10312	protein_coding	HIPK2	chr7	139246316	139477577
ENSG00000174453	0	0	0	5	0	0	protein_coding	VWC2L	chr2	215275789	215443683
ENSG00000072444	8	23	11	26	25	7	protein_coding	ASAH2C	chr10	48001603	48055018
ENSG00000185982	0	0	0	0	0	0	protein_coding	DEFB128	chr20	168494	170322
ENSG00000224201	13	10	16	1	0	2	protein_coding	PNMA6A	chrX	152240839	152340864
ENSG00000102934	3258	3391	3195	1519	1323	1406	protein_coding	PLLP	chr16	57290004	57318599
ENSG00000123297	2534	2457	2653	1981	2419	2238	protein_coding	TSFM	chr12	58176372	58201854
ENSG00000137267	9148	10313	9575	5363	4345	5072	protein_coding	TUBB2A	chr6	3153903	3157760
ENSG00000122584	0	0	0	0	0	0	protein_coding	NXPH1	chr7	8473585	8792593
ENSG00000179532	378	595	491	529	375	523	protein_coding	DNHD1	chr11	6518490	6614988
ENSG00000125730	31776	41638	37759	10644	6621	10503	protein_coding	C3	chr19	6677715	6730573
ENSG00000184900	14636	14160	13300	8428	11225	9221	protein_coding	SUMO3	chr21	46225532	46238694
ENSGR0000198223	15	4	4	0	0	0	protein_coding	CSF2RA	chrY	1337693	1379274
ENSG00000105366	0	0	0	0	0	0	protein_coding	SIGLEC8	chr19	51954101	51961710
ENSG00000204394	18887	23005	19573	12111	8363	12362	protein_coding	VARS	chr6	31745295	31763730
ENSG00000173406	0	3	0	8	0	0	protein_coding	DAB1	chr1	57460451	59012406
ENSG00000187912	4	0	5	0	0	9	protein_coding	CLEC17A	chr19	14693896	14721969
ENSG00000156030	6442	8800	7975	11993	7240	12749	protein_coding	ELMSAN1	chr14	74181825	74256988
ENSG00000175470	3463	3647	3507	3080	3174	3022	protein_coding	PPP2R2D	chr10	133747955	133773331
ENSG00000172687	389	251	474	767	784	784	protein_coding	ZNF738	chr19	21541732	21562104
ENSG00000197766	264	319	185	269	330	179	protein_coding	CFD	chr19	859453	863453
ENSG00000165182	0	6	0	4	0	4	protein_coding	CXorf58	chrX	23925918	23957624
ENSG00000260238	1333	826	173	654	128	488	protein_coding	PMF1-BGLAP	chr1	156182773	156213123
ENSG00000240654	0	0	0	0	0	0	protein_coding	C1QTNF9	chr13	24881304	24896673
ENSG00000135119	107	209	119	45	52	93	protein_coding	RNFT2	chr12	117176096	117291436
ENSG00000126756	5633	5573	5547	4780	6235	4536	protein_coding	UXT	chrX	47511197	47518560
ENSG00000198626	14	7	17	3	12	6	protein_coding	RYR2	chr1	237205505	237997288
ENSG00000188372	553	625	658	563	720	541	protein_coding	ZP3	chr7	76026835	76071388
ENSG00000127318	0	0	0	0	0	0	protein_coding	IL22	chr12	68642022	68647387
ENSG00000253159	0	0	0	0	0	0	protein_coding	PCDHGA12	chr5	140810185	140892546
ENSG00000127720	99	112	107	105	220	139	protein_coding	METTL25	chr12	82752276	82873015
ENSG00000134108	2424	4391	6392	5014	4412	5356	protein_coding	ARL8B	chr3	5163905	5222596
ENSG00000109113	18772	19758	18893	14781	16170	14027	protein_coding	RAB34	chr17	27041299	27045447
ENSG00000177174	0	0	0	0	0	0	protein_coding	OR14C36	chr1	248512077	248513015
ENSG00000104870	297	294	271	232	191	237	protein_coding	FCGRT	chr19	50010073	50029590
ENSG00000165322	528	1146	1271	1250	1232	1244	protein_coding	ARHGAP12	chr10	32094365	32217742
ENSG00000166855	819	1476	2006	2361	1927	2250	protein_coding	CLPX	chr15	65440557	65477680
ENSG00000117640	4317	4643	4734	5409	5992	5324	protein_coding	MTFR1L	chr1	26145131	26159432
ENSG00000138316	311	318	365	138	66	143	protein_coding	ADAMTS14	chr10	72432559	72522197
ENSG00000243414	105	524	228	576	357	431	protein_coding	TICAM2	chr5	114914339	114961876
ENSG00000114686	6467	8122	9642	11696	18053	12483	protein_coding	MRPL3	chr3	131181056	131221827
ENSG00000143633	527	779	997	1002	1470	1010	protein_coding	C1orf131	chr1	231359509	231376933
ENSG00000136628	6863	14265	12507	19037	15647	18513	protein_coding	EPRS	chr1	220141943	220220000
ENSG00000128191	3015	3272	3234	1963	1630	2189	protein_coding	DGCR8	chr22	20067755	20099400
ENSG00000183473	0	0	0	0	0	0	protein_coding	SSTR3	chr22	37600278	37608362
ENSG00000132640	376	690	906	1158	946	1243	protein_coding	BTBD3	chr20	11871371	11907257
ENSG00000118849	368	547	447	624	768	812	protein_coding	RARRES1	chr3	158414681	158450485
ENSG00000137168	2143	2908	3562	3471	3954	3770	protein_coding	PPIL1	chr6	36822603	36842800
ENSG00000156269	0	0	0	0	0	0	protein_coding	NAA11	chr4	80146848	80247204
ENSG00000100281	1298	2311	2268	2991	2719	3191	protein_coding	HMGXB4	chr22	35653445	35691800
ENSG00000178163	157	411	608	811	761	832	protein_coding	ZNF518B	chr4	10441498	10459034
ENSG00000113643	1874	3287	6151	5715	6201	5503	protein_coding	RARS	chr5	167913450	167946304
ENSG00000154556	28	31	55	13	12	26	protein_coding	SORBS2	chr4	186506598	186877806
ENSG00000263417	0	0	0	0	0	0	protein_coding	GTSCR1	chr18	68297755	68317980
ENSG00000082805	3836	6291	5076	4740	2863	5188	protein_coding	ERC1	chr12	1099675	1605099
ENSG00000234769	574	675	638	602	488	582	protein_coding	WASH4P	chr16	64043	69452
ENSG00000089335	416	594	894	1258	1618	1094	protein_coding	ZNF302	chr19	35168544	35177302
ENSG00000253379	0	0	0	0	0	0	protein_coding	RP11-1102P16.1	chr8	72315675	72504260
ENSG00000186575	6573	7683	7343	6033	4206	5830	protein_coding	NF2	chr22	29999545	30094587
ENSG00000179954	74	127	52	99	86	171	protein_coding	SSC5D	chr19	55999771	56030465
ENSG00000171495	0	0	0	0	0	0	protein_coding	MROH2B	chr5	40998119	41071444
ENSG00000136237	3	0	0	8	4	4	protein_coding	RAPGEF5	chr7	22157856	22396763
ENSG00000244624	0	0	0	0	0	0	protein_coding	KRTAP20-1	chr21	31988750	31989003
ENSG00000186919	0	0	0	20	0	0	protein_coding	ZACN	chr17	74068042	74079747
ENSG00000214306	0	0	0	0	0	0	protein_coding	AP001024.2	chr11	107643129	107647344
ENSG00000089250	0	0	0	0	0	0	protein_coding	NOS1	chr12	117645947	117889975
ENSG00000100601	888	1230	1179	1153	1023	1245	protein_coding	ALKBH1	chr14	78138747	78174363
ENSG00000172977	3191	3365	3093	3330	2997	2969	protein_coding	KAT5	chr11	65479467	65487075
ENSG00000131507	7019	8960	8975	8752	9130	9502	protein_coding	NDFIP1	chr5	141488070	141534005
ENSG00000124788	1832	2788	3228	3917	3190	4173	protein_coding	ATXN1	chr6	16299343	16761722
ENSG00000065802	4866	4771	5214	6392	5623	6598	protein_coding	ASB1	chr2	239335383	239360891
ENSG00000163376	14	39	131	110	133	75	protein_coding	KBTBD8	chr3	67048727	67061634
ENSG00000164645	0	0	0	0	0	0	protein_coding	C7orf62	chr7	88423420	88425035
ENSG00000239474	4	5	0	8	0	0	protein_coding	KLHL41	chr2	170366212	170382772
ENSG00000099937	8	8	0	0	0	4	protein_coding	SERPIND1	chr22	21128167	21142008
ENSG00000074071	14315	15202	13818	8088	10045	8145	protein_coding	MRPS34	chr16	1821891	1823156
ENSG00000104714	540	1065	902	724	577	752	protein_coding	ERICH1	chr8	564746	688106
ENSG00000182199	49531	52006	48600	36410	37193	35990	protein_coding	SHMT2	chr12	57623110	57628718
ENSG00000187231	155	408	639	655	540	606	protein_coding	SESTD1	chr2	179966419	180129517
ENSG00000033011	4577	5187	4951	2298	2249	2479	protein_coding	ALG1	chr16	5083703	5137380
ENSG00000151553	559	1271	1510	1615	1426	1751	protein_coding	FAM160B1	chr10	116581503	116659591
ENSG00000196372	3072	3421	3408	2061	1859	1951	protein_coding	ASB13	chr10	5680830	5708558
ENSG00000198258	11699	11600	9491	8189	11905	7781	protein_coding	UBL5	chr19	9938568	9940791
ENSG00000144395	87	159	146	166	186	175	protein_coding	CCDC150	chr2	197504278	197628214
ENSG00000162384	2179	2268	2171	2778	3004	2865	protein_coding	C1orf123	chr1	53679771	53686289
ENSG00000148219	50	54	82	110	180	127	protein_coding	ASTN2	chr9	119187504	120177348
ENSG00000165059	0	0	0	0	0	0	protein_coding	PRKACG	chr9	71627469	71629039
ENSG00000170899	199	235	213	290	353	397	protein_coding	GSTA4	chr6	52842751	52860176
ENSG00000186471	0	0	0	0	0	0	protein_coding	AKAP14	chrX	119029800	119054679
ENSG00000273025	0	0	0	0	0	0	protein_coding	CELF6	chr15	72559087	72612287
ENSG00000185627	14705	14547	13896	9398	11056	8787	protein_coding	PSMD13	chr11	236546	252983
ENSG00000170923	0	0	0	0	0	0	protein_coding	OR7G2	chr19	9212945	9213982
ENSG00000168646	520	644	524	484	302	470	protein_coding	AXIN2	chr17	63524681	63557765
ENSG00000184743	5716	7771	7169	8001	7510	8218	protein_coding	ATL3	chr11	63391559	63439393
ENSG00000181222	24459	31329	24431	19133	11181	19225	protein_coding	POLR2A	chr17	7387685	7417933
ENSG00000151500	949	1314	1430	1608	1820	1765	protein_coding	THYN1	chr11	134118173	134123264
ENSG00000182346	0	0	0	0	0	0	protein_coding	DAOA	chr13	106118216	106143383
ENSG00000072310	13284	15653	14282	4776	3331	4981	protein_coding	SREBF1	chr17	17713713	17740325
ENSG00000173273	830	1467	1564	2386	1750	2428	protein_coding	TNKS	chr8	9413424	9639856
ENSG00000175445	0	0	8	0	7	0	protein_coding	LPL	chr8	19759228	19824769
ENSG00000171819	0	0	0	1	0	0	protein_coding	ANGPTL7	chr1	11249398	11256038
ENSG00000259159	0	0	0	0	0	0	protein_coding	MFRP	chr11	119209652	119217368
ENSG00000198898	8357	10078	11606	9728	16283	10462	protein_coding	CAPZA2	chr7	116451124	116562103
ENSG00000239713	1014	1219	1121	1246	1711	1399	protein_coding	APOBEC3G	chr22	39436924	39483748
ENSG00000134905	3293	3650	3331	1644	1616	1557	protein_coding	CARS2	chr13	111293759	111365950
ENSG00000204683	0	0	0	0	0	0	protein_coding	C10orf113	chr10	21414692	21435488
ENSG00000196917	0	0	2	2	3	0	protein_coding	HCAR1	chr12	123104824	123215390
ENSG00000233041	0	0	0	0	0	0	protein_coding	PHGR1	chr15	40643234	40648635
ENSG00000164535	4243	4791	4350	4363	3787	4228	protein_coding	DAGLB	chr7	6448757	6523821
ENSG00000073417	1055	1981	2742	3248	3177	3563	protein_coding	PDE8A	chr15	85523671	85682376
ENSG00000214694	0	0	0	0	0	0	protein_coding	ARHGEF33	chr2	39117021	39202590
ENSG00000132622	4	27	20	21	5	10	protein_coding	HSPA12B	chr20	3713314	3733758
ENSG00000136286	5	7	27	18	12	6	protein_coding	MYO1G	chr7	45002261	45018697
ENSG00000119965	404	680	805	928	991	1026	protein_coding	C10orf88	chr10	124690419	124713919
ENSG00000121314	0	0	0	0	0	0	protein_coding	TAS2R8	chr12	10958650	10959892
ENSG00000106609	7827	10721	10553	7081	6437	7868	protein_coding	TMEM248	chr7	66386212	66423538
ENSG00000010322	3483	3847	4259	4251	3094	4358	protein_coding	NISCH	chr3	52489134	52527087
ENSG00000124074	1794	2084	2304	2175	1736	1900	protein_coding	ENKD1	chr16	67696848	67701168
ENSG00000176269	0	0	0	0	0	0	protein_coding	OR4F21	chr8	116049	117043
ENSG00000150760	1569	2586	2937	2857	2289	3097	protein_coding	DOCK1	chr10	128593978	129250781
ENSG00000268509	3	0	0	0	0	5	protein_coding	AC026202.1	chr3	5229227	5229982
ENSG00000196313	7127	9026	8800	5286	3317	5644	protein_coding	POM121	chr7	72349936	72421979
ENSG00000260916	677	1563	1887	2667	3190	2098	protein_coding	CCPG1	chr15	55632230	55700708
ENSG00000169894	7	17	3	6	0	10	protein_coding	MUC3A	chr7	100547187	100611118
ENSG00000143514	3822	7149	6146	3710	2945	4658	protein_coding	TP53BP2	chr1	223967601	224033674
ENSG00000102870	3045	4004	3609	2279	1421	2601	protein_coding	ZNF629	chr16	30789778	30798523
ENSG00000186310	0	0	0	0	0	4	protein_coding	NAP1L3	chrX	92925929	92928567
ENSG00000126249	742	821	761	940	1050	872	protein_coding	PDCD2L	chr19	34895289	34917073
ENSG00000134824	52794	61174	55588	10259	8129	10879	protein_coding	FADS2	chr11	61560452	61634826
ENSG00000166166	3023	3323	3060	2625	2210	2534	protein_coding	TRMT61A	chr14	103995521	104003410
ENSG00000164209	1606	2444	3314	2605	3564	2777	protein_coding	SLC25A46	chr5	110073837	110100857
ENSG00000172273	1288	1318	1438	1269	1239	1058	protein_coding	HINFP	chr11	118992297	119006752
ENSG00000178233	3	0	8	7	0	0	protein_coding	TMEM151B	chr6	44238203	44275243
ENSGR0000197976	1074	1457	1533	1152	955	1488	protein_coding	AKAP17A	chrY	1660486	1671407
ENSG00000136710	2950	3448	3211	2371	2314	2431	protein_coding	CCDC115	chr2	131095814	131099922
ENSG00000170248	6082	9602	8641	7656	5466	8102	protein_coding	PDCD6IP	chr3	33839844	33911194
ENSG00000169789	0	0	0	0	0	0	protein_coding	PRY	chrY	24636544	24660784
ENSG00000005812	469	1017	1140	1678	1689	1642	protein_coding	FBXL3	chr13	77566740	77601330
ENSG00000154930	426	475	552	396	387	468	protein_coding	ACSS1	chr20	24986868	25039616
ENSG00000169756	3724	6944	7737	13108	11221	13893	protein_coding	LIMS1	chr2	109150857	109303702
ENSG00000166676	11	0	32	15	10	28	protein_coding	TVP23A	chr16	10854776	10912651
ENSG00000222004	0	0	0	0	0	0	protein_coding	C7orf71	chr7	26677490	26686889
ENSG00000239605	4	0	0	1	1	1	protein_coding	C2orf61	chr2	47272677	47382517
ENSG00000162654	360	534	568	372	317	458	protein_coding	GBP4	chr1	89646831	89664615
ENSG00000167992	31	34	41	20	29	72	protein_coding	VWCE	chr11	61025762	61062896
ENSG00000167549	39	15	18	40	54	74	protein_coding	CORO6	chr17	27941774	27949925
ENSG00000241119	283	295	1471	193	568	60	protein_coding	UGT1A9	chr2	234580499	234681946
ENSG00000196166	0	0	0	0	0	0	protein_coding	C8orf86	chr8	38368352	38386180
ENSG00000089154	14730	18545	15057	8419	5057	7943	protein_coding	GCN1L1	chr12	120565007	120632513
ENSG00000169189	4653	4856	4819	5642	6459	5532	protein_coding	NSMCE1	chr16	27236312	27280115
ENSG00000221883	25	19	35	131	155	92	protein_coding	ARIH2OS	chr3	48955221	48956818
ENSG00000134760	0	0	0	0	0	0	protein_coding	DSG1	chr18	28898052	28936992
ENSG00000137198	994	921	974	298	313	343	protein_coding	GMPR	chr6	16238811	16295780
ENSG00000221813	0	0	0	0	0	0	protein_coding	OR6B1	chr7	143701022	143702068
ENSG00000170099	1180	1414	1323	259	264	230	protein_coding	SERPINA6	chr14	94770585	94789731
ENSG00000141446	478	873	1522	1967	2895	1295	protein_coding	ESCO1	chr18	19109242	19180845
ENSG00000137561	0	0	0	0	0	0	protein_coding	TTPA	chr8	63961112	63998612
ENSG00000152822	21	26	24	4	8	0	protein_coding	GRM1	chr6	146348782	146758734
ENSG00000183605	1191	1269	1151	1361	1611	1174	protein_coding	SFXN4	chr10	120900279	120925179
ENSG00000227507	1058	1154	1055	498	447	375	protein_coding	LTB	chr6	31548302	31550299
ENSG00000136213	2350	2707	2386	999	924	1017	protein_coding	CHST12	chr7	2443223	2474242
ENSG00000162062	1557	1480	1630	926	915	904	protein_coding	C16orf59	chr16	2510081	2514964
ENSG00000128298	71	87	64	172	99	179	protein_coding	BAIAP2L2	chr22	38480896	38506677
ENSG00000127995	252	531	657	954	1013	889	protein_coding	CASD1	chr7	94138531	94186331
ENSG00000133107	70	52	86	175	193	205	protein_coding	TRPC4	chr13	38210773	38444562
ENSG00000170454	0	0	0	4	0	0	protein_coding	KRT75	chr12	52817854	52828309
ENSG00000256950	0	4	0	6	0	1	protein_coding	RP11-87C12.2	chr12	122326715	122359376
ENSG00000140563	319	521	556	815	656	713	protein_coding	MCTP2	chr15	94774767	95023632
ENSG00000268632	0	2	0	0	0	0	protein_coding	AC073657.1	chr15	42073346	42076229
ENSG00000054598	505	775	717	890	745	903	protein_coding	FOXC1	chr6	1610681	1614127
ENSG00000141499	3014	3135	2892	1426	1226	1403	protein_coding	WRAP53	chr17	7589389	7606820
ENSG00000103356	3108	3359	3104	2328	2044	2258	protein_coding	EARS2	chr16	23533335	23569052
ENSG00000109016	2331	2381	2243	2071	2077	1940	protein_coding	DHRS7B	chr17	21026677	21096578
ENSG00000185009	893	1753	2210	2229	1686	2246	protein_coding	AP3M1	chr10	75881524	75910821
ENSG00000198758	0	0	0	0	0	0	protein_coding	EPS8L3	chr1	110292702	110306649
ENSG00000110700	22847	25545	30372	32048	38066	30521	protein_coding	RPS13	chr11	17095936	17099334
ENSG00000106554	9220	10716	11575	10158	12574	10451	protein_coding	CHCHD3	chr7	132469629	132766848
ENSG00000177984	0	0	0	0	4	0	protein_coding	LCN15	chr9	139654086	139660707
ENSG00000152611	4	12	0	23	24	11	protein_coding	CAPSL	chr5	35904397	35938881
ENSG00000188107	16	5	3	19	3	19	protein_coding	EYS	chr6	64429876	66417118
ENSG00000134007	0	0	0	0	0	0	protein_coding	ADAM20	chr14	70989075	71001732
ENSG00000134285	179	184	351	469	259	220	protein_coding	FKBP11	chr12	49315301	49320257
ENSG00000102893	1285	2368	2999	2810	2237	3085	protein_coding	PHKB	chr16	47495034	47735434
ENSG00000124357	6151	6511	5782	4254	3929	4118	protein_coding	NAGK	chr2	71291474	71306935
ENSG00000205883	0	0	0	0	0	0	protein_coding	DEFB135	chr8	11839830	11842099
ENSG00000072609	17	21	6	30	53	21	protein_coding	CHFR	chr12	133398773	133532890
ENSG00000115665	0	0	0	0	0	0	protein_coding	SLC5A7	chr2	108602979	108630450
ENSG00000188529	2509	4113	5531	7235	4590	7438	protein_coding	SRSF10	chr1	24291294	24307417
ENSG00000069849	12926	16725	15163	10932	10535	11820	protein_coding	ATP1B3	chr3	141594966	141645356
ENSG00000071994	5684	5999	6027	7057	8425	7276	protein_coding	PDCD2	chr6	170884383	170893780
ENSG00000258713	0	0	0	0	0	4	protein_coding	C20orf141	chr20	2795633	2796479
ENSG00000154059	502	973	1539	1995	1431	1824	protein_coding	IMPACT	chr18	22006580	22033499
ENSG00000102128	5	0	3	10	4	3	protein_coding	RAB40AL	chrX	102192200	102193228
ENSG00000168916	1351	2519	2383	3529	2455	3425	protein_coding	ZNF608	chr5	123972608	124084500
ENSG00000198417	471	633	515	415	426	446	protein_coding	MT1F	chr16	56691606	56694610
ENSG00000112981	34	17	26	10	16	7	protein_coding	NME5	chr5	137450866	137475132
ENSG00000167283	16238	15881	14705	15032	22102	14064	protein_coding	ATP5L	chr11	118271869	118302211
ENSG00000143217	0	0	0	25	31	9	protein_coding	PVRL4	chr1	161040785	161059389
ENSG00000108255	0	0	0	0	0	0	protein_coding	CRYBA1	chr17	27573881	27581512
ENSG00000006788	35	44	41	87	51	93	protein_coding	MYH13	chr17	10201401	10276447
ENSG00000189332	0	0	0	0	0	0	protein_coding	RP11-113D6.10	chr11	18230685	18236109
ENSG00000171786	34	69	40	61	32	30	protein_coding	NHLH1	chr1	160336857	160342638
ENSG00000174231	30639	39207	29802	19007	12181	19240	protein_coding	PRPF8	chr17	1553923	1588176
ENSG00000101197	0	0	0	0	0	0	protein_coding	BIRC7	chr20	61867235	61871859
ENSG00000198718	120	318	510	446	352	381	protein_coding	FAM179B	chr14	45431411	45543634
ENSG00000152092	0	4	0	0	4	0	protein_coding	ASTN1	chr1	176826438	177134109
ENSG00000013573	4482	4791	5077	2993	2042	2825	protein_coding	DDX11	chr12	31226779	31257725
ENSG00000163516	3689	4093	3778	3801	3166	3740	protein_coding	ANKZF1	chr2	220094479	220101391
ENSG00000130368	0	0	0	0	0	0	protein_coding	MAS1	chr6	160327974	160329108
ENSG00000145777	91	90	86	262	275	325	protein_coding	TSLP	chr5	110405760	110413722
ENSG00000166816	74	72	78	72	73	57	protein_coding	LDHD	chr16	75145758	75150669
ENSG00000213759	0	0	0	0	0	0	protein_coding	UGT2B11	chr4	70065669	70080449
ENSG00000267120	98	52	70	266	147	193	protein_coding	AD000671.6	chr19	36230153	36236333
ENSG00000181371	0	0	0	0	0	0	protein_coding	OR5M8	chr11	56257825	56258871
ENSG00000186994	11	0	8	4	10	0	protein_coding	KANK3	chr19	8387468	8408146
ENSG00000145384	0	0	0	0	0	0	protein_coding	FABP2	chr4	120238405	120243545
ENSG00000149948	1947	2945	3132	2089	1835	2304	protein_coding	HMGA2	chr12	66217911	66360075
ENSG00000221944	45	42	135	144	134	165	protein_coding	TIGD1	chr2	233412779	233415226
ENSG00000156970	3180	5228	5638	5510	5164	5988	protein_coding	BUB1B	chr15	40453224	40513337
ENSG00000181698	0	0	0	0	0	0	protein_coding	OR5T1	chr11	56043029	56044146
ENSG00000188177	134	306	385	1389	1110	1282	protein_coding	ZC3H6	chr2	113033171	113097640
ENSG00000214900	508	456	514	1000	1315	969	protein_coding	C14orf182	chr14	50448430	50474238
ENSG00000183826	392	600	513	392	251	446	protein_coding	BTBD9	chr6	38136227	38607924
ENSG00000134058	499	671	1190	1457	1765	1413	protein_coding	CDK7	chr5	68530668	68573250
ENSG00000104723	2225	3041	3539	3085	3521	3641	protein_coding	TUSC3	chr8	15274724	15624158
ENSG00000187461	0	32	0	0	0	0	protein_coding	AL583828.1	chr6	13469513	13486415
ENSG00000110660	2660	3621	3645	5192	4808	5814	protein_coding	SLC35F2	chr11	107661717	107799019
ENSG00000267906	0	0	0	1	0	0	protein_coding	AC073333.1	chr7	16828866	16829246
ENSG00000267819	0	0	0	0	0	0	protein_coding	AC092850.1	chr12	131780067	131782763
ENSG00000172247	0	6	0	3	4	0	protein_coding	C1QTNF4	chr11	47611216	47616211
ENSG00000144230	0	0	0	0	0	22	protein_coding	GPR17	chr2	128403439	128410213
ENSG00000008086	40	119	149	312	196	363	protein_coding	CDKL5	chrX	18443703	18671749
ENSG00000196739	1900	2319	2484	4046	2578	3636	protein_coding	COL27A1	chr9	116917840	117074791
ENSG00000163114	0	0	0	0	0	0	protein_coding	PDHA2	chr4	96761239	96762625
ENSG00000181284	2042	1927	2086	808	711	678	protein_coding	TMEM102	chr17	7338762	7340998
ENSG00000121075	0	0	4	0	0	0	protein_coding	TBX4	chr17	59529765	59562471
ENSG00000227782	0	0	0	0	0	0	protein_coding	AC002553.1	chr17	15943505	15943994
ENSG00000206559	23	35	21	56	42	21	protein_coding	ZCWPW2	chr3	28390637	28579613
ENSG00000185942	0	0	0	0	0	0	protein_coding	NKAIN3	chr8	63161150	63912211
ENSG00000146063	5844	5988	5961	5804	4995	5277	protein_coding	TRIM41	chr5	180649499	180662809
ENSG00000173372	0	0	0	0	0	0	protein_coding	C1QA	chr1	22962999	22966101
ENSG00000102804	3305	4608	4719	3508	3619	4241	protein_coding	TSC22D1	chr13	45007655	45151283
ENSG00000166262	151	113	186	381	518	382	protein_coding	FAM227B	chr15	49619159	49913128
ENSG00000147689	0	0	5	0	3	0	protein_coding	FAM83A	chr8	124191200	124222314
ENSG00000112337	4	0	0	0	0	0	protein_coding	SLC17A2	chr6	25912982	25930946
ENSG00000162494	0	0	0	4	0	0	protein_coding	LRRC38	chr1	13801445	13840543
ENSG00000039523	17931	21750	19840	19439	13089	19470	protein_coding	FAM65A	chr16	67552321	67580691
ENSG00000132478	2356	2772	2715	2148	1396	2183	protein_coding	UNK	chr17	73780681	73821886
ENSG00000256374	0	0	0	0	0	0	protein_coding	PPIAL4D	chr1	148201752	148202536
ENSG00000251664	0	0	0	0	0	0	protein_coding	PCDHA12	chr5	140255058	140391929
ENSG00000140386	116	243	242	650	361	584	protein_coding	SCAPER	chr15	76640526	77197785
ENSG00000088356	4046	3610	3530	5377	6588	4863	protein_coding	PDRG1	chr20	30532758	30539895
ENSG00000055917	1497	2877	4248	5120	4558	5540	protein_coding	PUM2	chr2	20448452	20551995
ENSG00000143155	2979	3633	3449	3882	5612	4241	protein_coding	TIPRL	chr1	168148171	168169950
ENSG00000114251	1131	1734	1719	2095	1392	2300	protein_coding	WNT5A	chr3	55499743	55523973
ENSG00000110911	2737	3599	3600	2863	3169	3231	protein_coding	SLC11A2	chr12	51373184	51422349
ENSG00000182195	2235	2522	2378	2397	1857	2535	protein_coding	LDOC1	chrX	140269934	140271310
ENSG00000180318	0	0	0	0	0	0	protein_coding	ALX1	chr12	85673885	85695562
ENSG00000268358	18	79	53	29	33	47	protein_coding	EPB41L4A-AS2	chr5	111755280	111756310
ENSG00000176912	227	297	259	285	304	280	protein_coding	C18orf56	chr18	641320	658340
ENSG00000122026	17461	19925	19322	24576	39525	25528	protein_coding	RPL21	chr13	27825446	27830828
ENSG00000165060	934	1056	1052	1032	1140	999	protein_coding	FXN	chr9	71650175	71715094
ENSG00000131788	4018	4982	4644	4231	2939	3937	protein_coding	PIAS3	chr1	145575233	145586546
ENSG00000100350	3128	3629	3834	878	409	787	protein_coding	FOXRED2	chr22	36883237	36903148
ENSG00000139211	9095	14575	17828	25473	23763	28406	protein_coding	AMIGO2	chr12	47469490	47473734
ENSG00000185634	18	31	48	66	36	33	protein_coding	SHC4	chr15	49115932	49255641
ENSG00000169231	660	844	900	1324	856	1268	protein_coding	THBS3	chr1	155165379	155178842
ENSG00000116883	35	31	74	72	42	65	protein_coding	RP11-268J15.5	chr1	36789335	36794822
ENSG00000177596	0	0	0	0	0	0	protein_coding	AL355390.1	chr13	74987094	74993252
ENSG00000135469	425	519	401	285	326	372	protein_coding	COQ10A	chr12	56660642	56664750
ENSG00000175054	330	673	843	764	676	669	protein_coding	ATR	chr3	142168077	142297668
ENSG00000176624	1357	2634	3151	4034	2899	4209	protein_coding	MEX3C	chr18	48700920	48744674
ENSG00000158806	7	12	4	0	2	0	protein_coding	NPM2	chr8	21881636	21894408
ENSG00000205707	237	320	279	643	1335	693	protein_coding	LYRM5	chr12	25348150	25362579
ENSG00000161048	268	421	590	500	416	462	protein_coding	NAPEPLD	chr7	102740223	102790007
ENSG00000122642	13715	17278	16105	12978	11313	14392	protein_coding	FKBP9	chr7	32997017	33046543
ENSG00000166803	3854	4947	5934	4273	5508	4313	protein_coding	KIAA0101	chr15	64657193	64679886
ENSG00000182108	3078	3271	3138	2872	2551	2803	protein_coding	DEXI	chr16	11022748	11036317
ENSG00000013364	40518	45039	40132	23449	17706	22324	protein_coding	MVP	chr16	29831715	29859355
ENSG00000127526	3597	4193	3827	3191	2045	3236	protein_coding	SLC35E1	chr19	16660642	16683193
ENSG00000130558	0	0	0	0	0	0	protein_coding	OLFM1	chr9	137967268	138013025
ENSG00000172354	50918	55217	51167	34435	34016	32133	protein_coding	GNB2	chr7	100271154	100276797
ENSG00000198326	0	0	4	0	0	0	protein_coding	TMEM239	chr20	2795614	2800930
ENSG00000242689	4	9	41	32	14	9	protein_coding	CNTF	chr11	58390146	58393198
ENSG00000177752	0	0	0	0	0	0	protein_coding	YIPF7	chr4	44624086	44680573
ENSG00000099866	30	23	31	51	36	50	protein_coding	MADCAM1	chr19	489176	505347
ENSG00000135363	0	6	0	0	0	0	protein_coding	LMO2	chr11	33880122	33913836
ENSG00000065809	3282	5697	7658	9710	9076	11353	protein_coding	FAM107B	chr10	14560556	14816896
ENSG00000137601	162	420	617	719	700	615	protein_coding	NEK1	chr4	170314426	170533780
ENSG00000164532	0	4	0	4	0	0	protein_coding	TBX20	chr7	35242042	35293758
ENSG00000185361	3524	3692	3367	5244	4295	5069	protein_coding	TNFAIP8L1	chr19	4639530	4655580
ENSG00000142544	605	709	570	549	610	630	protein_coding	CTU1	chr19	51600863	51611627
ENSG00000169499	3108	4120	4056	8218	7794	9867	protein_coding	PLEKHA2	chr8	38758753	38831428
ENSG00000082213	959	1853	2397	2527	2319	2746	protein_coding	C5orf22	chr5	31532373	31555165
ENSG00000108506	332	737	750	722	683	941	protein_coding	INTS2	chr17	59942731	60005377
ENSG00000087128	0	0	8	0	0	0	protein_coding	TMPRSS11E	chr4	69313167	69363322
ENSG00000088812	2696	4307	4135	4277	3312	5302	protein_coding	ATRN	chr20	3451687	3631769
ENSG00000169953	0	0	0	3	0	0	protein_coding	HSFY2	chrY	20893326	20990548
ENSG00000196209	0	0	4	0	0	0	protein_coding	SIRPB2	chr20	1451386	1472233
ENSG00000177151	0	0	0	0	0	0	protein_coding	OR2T35	chr1	248801588	248802559
ENSG00000166428	0	5	9	4	7	7	protein_coding	PLD4	chr14	105391153	105399574
ENSG00000150722	14	9	5	17	44	12	protein_coding	PPP1R1C	chr2	182818968	182996125
ENSG00000112619	0	0	0	0	0	0	protein_coding	PRPH2	chr6	42664340	42690312
ENSG00000162407	1578	2461	2275	761	538	749	protein_coding	PPAP2B	chr1	56960419	57110974
ENSG00000167874	0	26	28	34	41	46	protein_coding	TMEM88	chr17	7758383	7759417
ENSG00000205148	0	0	4	0	0	0	protein_coding	AC016251.1	chr15	96831280	96831660
ENSG00000183019	4	0	8	0	4	0	protein_coding	C19orf59	chr19	7741514	7744712
ENSG00000149798	1990	2455	2263	2152	1771	2124	protein_coding	CDC42EP2	chr11	65082289	65089900
ENSG00000141524	72	102	101	90	52	54	protein_coding	TMC6	chr17	76106539	76128488
ENSG00000163798	1244	1955	2225	1977	2068	2354	protein_coding	SLC4A1AP	chr2	27886338	27917840
ENSG00000143436	4752	5395	4557	4542	5938	5085	protein_coding	MRPL9	chr1	151732119	151736040
ENSG00000222036	0	0	0	0	0	0	protein_coding	POTEG	chr14	19553365	19590078
ENSG00000173113	14652	13499	12065	8891	11861	7821	protein_coding	TRMT112	chr11	64083932	64085556
ENSG00000127993	583	758	872	776	733	660	protein_coding	RBM48	chr7	92158087	92167319
ENSG00000103175	0	0	4	0	0	0	protein_coding	WFDC1	chr16	84328252	84363450
ENSG00000153922	290	687	819	1371	1364	1028	protein_coding	CHD1	chr5	98190908	98262240
ENSG00000101019	3921	4228	4184	3534	4274	3540	protein_coding	UQCC1	chr20	33890369	33999944
ENSG00000182446	16459	17745	16907	11076	9345	10723	protein_coding	NPLOC4	chr17	79523913	79615495
ENSG00000115866	3477	6111	7018	9328	11632	10666	protein_coding	DARS	chr2	136664247	136743670
ENSG00000142623	533	629	610	436	405	509	protein_coding	PADI1	chr1	17531621	17572500
ENSG00000196628	192	501	706	720	566	835	protein_coding	TCF4	chr18	52889562	53332018
ENSG00000091704	0	0	0	0	0	0	protein_coding	CPA1	chr7	130020180	130027955
ENSG00000119866	0	0	0	0	0	0	protein_coding	BCL11A	chr2	60678302	60780702
ENSG00000136235	132	324	264	20	24	26	protein_coding	GPNMB	chr7	23275586	23314727
ENSG00000109118	3174	4256	3879	3561	2116	3407	protein_coding	PHF12	chr17	27232268	27278789
ENSG00000120656	1720	2223	2358	2663	3262	2664	protein_coding	TAF12	chr1	28915835	28969597
ENSG00000107185	6662	7667	7063	8155	6311	8147	protein_coding	RGP1	chr9	35749203	35758572
ENSG00000273088	0	0	0	0	2	0	protein_coding	RP11-201K10.3	chr1	155141885	155159748
ENSG00000125966	5173	5750	6024	11325	9109	10707	protein_coding	MMP24	chr20	33814457	33864801
ENSG00000111707	1972	2383	2817	2672	2755	2988	protein_coding	SUDS3	chr12	118814185	118855840
ENSG00000172289	0	0	0	0	0	0	protein_coding	OR10V1	chr11	59480296	59481337
ENSG00000172379	1079	1237	1172	1373	1261	1620	protein_coding	ARNT2	chr15	80696692	80890278
ENSG00000270394	0	0	0	0	0	0	protein_coding	MTRNR2L13	chr4	117220016	117221520
ENSG00000197757	348	432	421	535	384	478	protein_coding	HOXC6	chr12	54384408	54424607
ENSG00000164241	0	2	13	2	4	0	protein_coding	C5orf63	chr5	126378250	126409184
ENSG00000107821	1321	1304	1377	779	782	712	protein_coding	KAZALD1	chr10	102821598	102827888
ENSG00000143924	1395	2704	3201	5034	3725	5027	protein_coding	EML4	chr2	42396490	42559688
ENSG00000243772	0	0	0	0	0	0	protein_coding	KIR2DL3	chr19	55249980	55295776
ENSG00000112294	444	610	597	347	205	314	protein_coding	ALDH5A1	chr6	24495080	24537435
ENSG00000137707	0	0	0	8	0	7	protein_coding	BTG4	chr11	111338251	111383079
ENSG00000108639	12936	14159	13175	7920	8219	7840	protein_coding	SYNGR2	chr17	76164639	76169608
ENSG00000176834	1750	2166	2180	1977	1641	1948	protein_coding	VSIG10	chr12	118501398	118573831
ENSG00000162669	0	0	0	0	0	0	protein_coding	HFM1	chr1	91726323	91870426
ENSG00000024422	18933	21904	17754	12840	8687	12790	protein_coding	EHD2	chr19	48216600	48246391
ENSG00000198917	3344	3621	3754	2844	2223	2541	protein_coding	C9orf114	chr9	131581930	131592100
ENSG00000186141	3192	3439	3299	4906	4540	4825	protein_coding	POLR3C	chr1	145592605	145611025
ENSG00000183258	6074	6501	6151	6703	6129	6289	protein_coding	DDX41	chr5	176938578	176944470
ENSG00000140807	0	7	4	0	4	0	protein_coding	NKD1	chr16	50582241	50670647
ENSG00000228146	0	0	10	0	0	0	protein_coding	CASP16	chr16	3194220	3199964
ENSG00000136783	812	1160	1282	1796	3272	2281	protein_coding	NIPSNAP3A	chr9	107509969	107522403
ENSG00000141401	7574	7892	7496	5251	5448	4973	protein_coding	IMPA2	chr18	11981024	12030876
ENSG00000178295	386	597	658	1139	1178	820	protein_coding	GEN1	chr2	17935125	17966632
ENSG00000250799	0	0	0	0	0	0	protein_coding	PRODH2	chr19	36290890	36304201
ENSG00000253304	1034	1351	1245	1309	1252	1275	protein_coding	TMEM200B	chr1	29445940	29450447
ENSG00000204520	5867	6099	6232	3795	4086	3772	protein_coding	MICA	chr6	31371356	31383092
ENSG00000197852	254	311	296	342	268	321	protein_coding	FAM212B	chr1	112223252	112298446
ENSG00000010803	3042	4084	3833	5437	3969	5302	protein_coding	SCMH1	chr1	41492872	41707826
ENSG00000065357	805	896	892	1180	799	1086	protein_coding	DGKA	chr12	56321103	56347811
ENSG00000080573	9	0	0	11	6	17	protein_coding	COL5A3	chr19	10070237	10121147
ENSG00000132744	0	7	24	0	0	15	protein_coding	ACY3	chr11	67410026	67418130
ENSG00000124733	8303	7879	8012	5361	6829	5204	protein_coding	MEA1	chr6	42979832	42981706
ENSG00000130669	8386	9342	9031	7081	5607	6498	protein_coding	PAK4	chr19	39616410	39673456
ENSG00000167676	39	45	52	57	29	47	protein_coding	PLIN4	chr19	4502204	4517716
ENSG00000159650	0	0	0	0	0	0	protein_coding	UROC1	chr3	126200124	126236616
ENSG00000109046	1597	2371	2596	4152	3103	3929	protein_coding	WSB1	chr17	25621102	25640657
ENSG00000167671	25548	26613	22267	18083	20487	16382	protein_coding	UBXN6	chr19	4444996	4457819
ENSG00000147813	251	280	276	305	210	294	protein_coding	NAPRT1	chr8	144656955	144660819
ENSG00000100504	9145	12647	12138	13439	11698	14903	protein_coding	PYGL	chr14	51324609	51411454
ENSG00000158859	3	0	0	0	0	0	protein_coding	ADAMTS4	chr1	161154098	161168846
ENSG00000166682	0	0	7	0	0	14	protein_coding	TMPRSS5	chr11	113558272	113577095
ENSG00000204498	4243	4456	4315	4366	4461	4305	protein_coding	NFKBIL1	chr6	31514647	31526606
ENSG00000126602	13032	13991	13208	11712	10659	11368	protein_coding	TRAP1	chr16	3701640	3767598
ENSG00000148290	3494	3387	3602	3150	3128	2814	protein_coding	SURF1	chr9	136218610	136223552
ENSG00000112312	1536	1995	2706	2873	3906	3122	protein_coding	GMNN	chr6	24775159	24786327
ENSG00000160877	26383	30556	28282	15203	12098	14580	protein_coding	NACC1	chr19	13228917	13251955
ENSG00000118702	0	0	0	0	0	0	protein_coding	GHRH	chr20	35879489	35890238
ENSG00000154358	829	1093	1101	903	495	1103	protein_coding	OBSCN	chr1	228395831	228566577
ENSG00000215029	0	0	0	0	0	0	protein_coding	TCP11X2	chrX	101629549	101726732
ENSG00000134851	7154	9921	10051	9701	10875	10559	protein_coding	TMEM165	chr4	56262124	56319564
ENSG00000083168	404	906	1038	1038	748	1194	protein_coding	KAT6A	chr8	41786997	41909508
ENSG00000257529	364	563	543	607	0	656	protein_coding	RPL36A-HNRNPH2	chrX	100645999	100667285
ENSG00000177186	0	0	0	0	0	0	protein_coding	OR2M7	chr1	248486894	248487899
ENSG00000171385	0	4	0	0	0	0	protein_coding	KCND3	chr1	112313284	112531777
ENSG00000100263	2835	3048	3380	2558	2529	2500	protein_coding	RHBDD3	chr22	29655841	29664198
ENSG00000157330	0	0	0	0	0	0	protein_coding	C1orf158	chr1	12806163	12823847
ENSG00000108924	55	104	119	137	154	178	protein_coding	HLF	chr17	53342373	53402426
ENSG00000185760	265	618	733	1200	837	1073	protein_coding	KCNQ5	chr6	73331520	73908574
ENSG00000135750	45	45	38	48	67	44	protein_coding	KCNK1	chr1	233749750	233808258
ENSG00000262003	0	0	0	0	0	0	protein_coding	RP11-676J12.7	chr17	812872	814452
ENSG00000144647	2691	3002	2741	1445	1400	1526	protein_coding	POMGNT2	chr3	43120724	43147568
ENSG00000189051	0	3	0	0	0	4	protein_coding	RNF222	chr17	8294022	8301144
ENSG00000144843	174	246	278	191	189	195	protein_coding	ADPRH	chr3	119298115	119308792
ENSG00000177700	10587	10992	10117	7989	9251	7634	protein_coding	POLR2L	chr11	837356	842545
ENSG00000145864	0	0	0	0	0	0	protein_coding	GABRB2	chr5	160715436	160976050
ENSG00000140632	7295	9115	7361	5845	5046	6429	protein_coding	GLYR1	chr16	4853204	4897343
ENSG00000179388	137	140	158	20	19	8	protein_coding	EGR3	chr8	22545172	22550815
ENSG00000144821	72	88	95	43	24	18	protein_coding	MYH15	chr3	108099216	108248169
ENSG00000112039	1218	1322	1234	1386	1316	1333	protein_coding	FANCE	chr6	35420138	35434880
ENSG00000162733	3	15	14	112	115	134	protein_coding	DDR2	chr1	162601163	162757190
ENSG00000168101	2465	2528	2047	1696	1785	1580	protein_coding	NUDT16L1	chr16	4743695	4745860
ENSG00000243480	0	0	0	0	0	0	protein_coding	AMY2A	chr1	104159999	104168402
ENSG00000267882	7	0	5	0	0	4	protein_coding	AL031666.2	chr20	45947246	45949467
ENSG00000170502	1836	2768	2658	1891	1610	1819	protein_coding	NUDT9	chr4	88343734	88380606
ENSG00000086827	950	1466	1568	1267	1086	1282	protein_coding	ZW10	chr11	113603909	113644533
ENSG00000135414	1287	1387	1268	781	643	748	protein_coding	GDF11	chr12	56137064	56150911
ENSG00000075290	4	0	10	6	0	0	protein_coding	WNT8B	chr10	102222798	102243501
ENSG00000148362	3215	3676	3353	4855	5413	4527	protein_coding	C9orf142	chr9	139886870	139888436
ENSG00000112077	0	0	0	0	0	0	protein_coding	RHAG	chr6	49572871	49604552
ENSG00000258677	0	0	0	0	0	0	protein_coding	RP11-463D19.2	chr8	74600926	74791089
ENSG00000196329	19	27	18	33	23	10	protein_coding	GIMAP5	chr7	150419341	150447121
ENSG00000179603	0	4	0	4	8	0	protein_coding	GRM8	chr7	126078652	126893348
ENSG00000186628	33	79	81	12	0	0	protein_coding	FSD2	chr15	83424114	83474822
ENSG00000171320	251	472	725	519	756	360	protein_coding	ESCO2	chr8	27629466	27670157
ENSG00000072210	1165	1739	1881	1719	1803	1699	protein_coding	ALDH3A2	chr17	19551449	19580911
ENSG00000078269	10608	15009	14244	13040	10346	13087	protein_coding	SYNJ2	chr6	158402888	158520208
ENSG00000170289	0	0	1	1	0	0	protein_coding	CNGB3	chr8	87566205	87755903
ENSG00000033327	1030	1237	1127	1062	845	1099	protein_coding	GAB2	chr11	77926343	78129394
ENSG00000152495	154	339	491	596	662	454	protein_coding	CAMK4	chr5	110559351	110830584
ENSG00000182255	0	0	0	0	0	0	protein_coding	KCNA4	chr11	30031288	30038570
ENSG00000189042	93	152	282	421	410	302	protein_coding	ZNF567	chr19	37178514	37218603
ENSG00000179604	10550	12438	11713	6125	4807	6409	protein_coding	CDC42EP4	chr17	71279763	71308314
ENSG00000197054	14	29	54	61	44	90	protein_coding	ZNF763	chr19	12035890	12091196
ENSG00000043591	0	0	0	0	0	0	protein_coding	ADRB1	chr10	115803806	115806667
ENSG00000112462	0	0	0	0	0	0	protein_coding	OR12D3	chr6	29341200	29343068
ENSG00000158481	0	0	0	0	3	0	protein_coding	CD1C	chr1	158259576	158263420
ENSG00000262664	1646	1961	1278	831	1088	788	protein_coding	OVCA2	chr17	1945327	1946724
ENSG00000063046	14778	19518	19605	17717	17781	19949	protein_coding	EIF4B	chr12	53399942	53435993
ENSG00000118432	81	179	152	249	228	303	protein_coding	CNR1	chr6	88849583	88876078
ENSG00000089091	191	241	244	334	242	277	protein_coding	DZANK1	chr20	18364011	18447925
ENSG00000187037	0	0	0	0	0	0	protein_coding	GPR141	chr7	37723399	37873390
ENSG00000124575	0	0	0	0	4	4	protein_coding	HIST1H1D	chr6	26234440	26235216
ENSG00000038274	3695	5795	6720	5876	6867	6977	protein_coding	MAT2B	chr5	162930120	162946342
ENSG00000107833	4094	4322	4149	4673	5364	4274	protein_coding	NPM3	chr10	103541082	103543170
ENSG00000066923	45	69	97	43	22	64	protein_coding	STAG3	chr7	99775186	99819111
ENSG00000100823	20311	21512	18015	13079	14396	13394	protein_coding	APEX1	chr14	20923350	20925927
ENSG00000158483	601	803	743	627	556	629	protein_coding	FAM86C1	chr11	71498556	71512282
ENSG00000157542	12	26	30	60	96	91	protein_coding	KCNJ6	chr21	38979678	39288749
ENSG00000172086	1974	2762	3273	5625	9244	6238	protein_coding	KRCC1	chr2	88326724	88355248
ENSG00000214510	14	22	15	16	51	16	protein_coding	SPINK13	chr5	147647743	147665817
ENSG00000140279	30	43	34	0	0	16	protein_coding	DUOX2	chr15	45384848	45406542
ENSG00000138035	590	1024	1649	1549	1654	1545	protein_coding	PNPT1	chr2	55861400	55921045
ENSG00000124610	0	0	0	0	0	0	protein_coding	HIST1H1A	chr6	26017260	26018040
ENSG00000198298	68	31	60	91	50	56	protein_coding	ZNF485	chr10	44101855	44113351
ENSG00000105671	6337	6588	5553	3888	4219	3637	protein_coding	DDX49	chr19	19030484	19039436
ENSG00000132485	1797	2516	3141	4754	5496	3898	protein_coding	ZRANB2	chr1	71528974	71546980
ENSG00000185753	632	793	838	1726	1614	1819	protein_coding	CXorf38	chrX	40488285	40506819
ENSG00000182700	50	42	111	157	140	93	protein_coding	IGIP	chr5	139505521	139508391
ENSG00000174738	620	1575	2104	3965	2988	3569	protein_coding	NR1D2	chr3	23986751	24022109
ENSG00000126767	8569	9358	8962	6187	5455	5982	protein_coding	ELK1	chrX	47494920	47510003
ENSG00000143194	0	9	13	4	15	16	protein_coding	MAEL	chr1	166958346	166991451
ENSG00000170074	0	0	0	0	0	0	protein_coding	FAM153A	chr5	177134982	177210399
ENSG00000054654	504	1335	1081	1079	790	813	protein_coding	SYNE2	chr14	64319683	64693165
ENSG00000205858	0	0	0	0	0	0	protein_coding	LRRC72	chr7	16566505	16621193
ENSG00000154134	798	921	1064	966	933	947	protein_coding	ROBO3	chr11	124735282	124751366
ENSG00000179772	18	4	0	24	11	5	protein_coding	FOXS1	chr20	30432103	30433420
ENSG00000143125	0	0	0	0	0	0	protein_coding	PROK1	chr1	110993822	110999976
ENSG00000167914	0	6	0	0	0	0	protein_coding	GSDMA	chr17	38119226	38134019
ENSG00000111224	198	320	395	594	511	588	protein_coding	PARP11	chr12	3900213	3982608
ENSG00000087263	3335	4660	4573	4307	4204	4874	protein_coding	OGFOD1	chr16	56485402	56513012
ENSG00000123329	23	14	29	10	12	13	protein_coding	ARHGAP9	chr12	57866038	57882597
ENSG00000164619	147	289	223	274	203	249	protein_coding	BMPER	chr7	33944523	34195484
ENSG00000079102	9	7	20	25	12	0	protein_coding	RUNX1T1	chr8	92967203	93115514
ENSG00000183741	10709	13083	11926	9606	6438	9546	protein_coding	CBX6	chr22	39257455	39268319
ENSG00000083312	3200	6024	8471	8215	8841	7874	protein_coding	TNPO1	chr5	72112139	72212560
ENSG00000103227	675	683	683	558	505	484	protein_coding	LMF1	chr16	903634	1031318
ENSG00000153230	0	0	0	0	0	0	protein_coding	OR14K1	chr1	247901917	247902861
ENSG00000135905	462	1098	1211	1536	1048	1533	protein_coding	DOCK10	chr2	225629807	225907162
ENSG00000100341	0	0	0	0	0	0	protein_coding	PNPLA5	chr22	44275558	44287893
ENSG00000203630	0	0	0	0	2	0	protein_coding	AL136531.1	chr20	1316228	1317555
ENSG00000090104	0	0	0	0	4	0	protein_coding	RGS1	chr1	192544857	192549161
ENSG00000158486	4	0	0	0	3	0	protein_coding	DNAH3	chr16	20944433	21170762
ENSG00000174339	0	0	0	0	0	0	protein_coding	OR2Y1	chr5	180166042	180167099
ENSG00000157423	18	7	23	26	14	17	protein_coding	HYDIN	chr16	70841281	71264625
ENSG00000117245	20	54	49	15	28	19	protein_coding	KIF17	chr1	20990507	21044510
ENSG00000236398	0	0	0	0	0	0	protein_coding	TAS2R39	chr7	142880512	142881528
ENSG00000155090	4885	7436	7085	10221	7725	11050	protein_coding	KLF10	chr8	103661007	103668130
ENSG00000116574	35	18	38	119	37	101	protein_coding	RHOU	chr1	228870824	228882416
ENSG00000184304	880	1370	1170	1354	1014	1297	protein_coding	PRKD1	chr14	30045687	30661104
ENSG00000112218	80	93	102	139	100	147	protein_coding	GPR63	chr6	97242002	97285353
ENSG00000198805	8053	8414	8370	5076	5427	4619	protein_coding	PNP	chr14	20937113	20945253
ENSG00000148482	0	0	0	0	0	3	protein_coding	SLC39A12	chr10	18240768	18332221
ENSG00000025708	375	353	287	284	235	259	protein_coding	TYMP	chr22	50964181	50968485
ENSG00000228049	103	58	165	161	1083	51	protein_coding	POLR2J2	chr7	102277474	102312076
ENSG00000141431	0	0	0	0	0	0	protein_coding	ASXL3	chr18	31158579	31331156
ENSG00000196844	0	0	4	0	0	29	protein_coding	PATE2	chr11	125646008	125648714
ENSG00000180155	66	99	74	29	8	39	protein_coding	LYNX1	chr8	143845752	143859640
ENSG00000152443	218	457	618	547	656	593	protein_coding	ZNF776	chr19	58258164	58269527
ENSG00000213828	0	0	0	0	0	0	protein_coding	AC017028.1	chr2	240083493	240084053
ENSG00000105723	8057	8569	8288	5645	4959	5156	protein_coding	GSK3A	chr19	42734338	42746777
ENSG00000134461	605	906	819	937	941	758	protein_coding	ANKRD16	chr10	5903580	5931869
ENSG00000101306	16	35	45	10	19	12	protein_coding	MYLK2	chr20	30407111	30422492
ENSG00000144591	8070	8990	8490	4550	4386	4222	protein_coding	GMPPA	chr2	220363589	220371710
ENSG00000177600	39251	39998	37637	35406	41855	34801	protein_coding	RPLP2	chr11	809647	812880
ENSG00000158856	3714	4183	3899	3080	2652	3065	protein_coding	DMTN	chr8	21906506	21940038
ENSG00000183850	0	19	8	21	18	4	protein_coding	ZNF730	chr19	23258012	23330021
ENSG00000100298	0	0	0	0	4	0	protein_coding	APOBEC3H	chr22	39493229	39500072
ENSG00000112339	1061	1767	2510	2594	2580	2719	protein_coding	HBS1L	chr6	135281516	135424194
ENSG00000131023	563	1574	1876	2448	1662	2783	protein_coding	LATS1	chr6	149979289	150039392
ENSG00000125531	0	9	10	0	14	0	protein_coding	C20orf195	chr20	62184373	62188061
ENSG00000104897	10363	12222	10248	7772	5326	7607	protein_coding	SF3A2	chr19	2236520	2248678
ENSG00000172164	4117	6713	7223	8468	6554	8992	protein_coding	SNTB1	chr8	121547985	121825513
ENSG00000162377	940	1195	1216	1147	1085	1234	protein_coding	SELRC1	chr1	53152508	53164038
ENSG00000174196	335	477	551	228	223	262	protein_coding	FAM21D	chr10	51187938	51192032
ENSG00000140398	104	97	179	175	96	120	protein_coding	NEIL1	chr15	75639296	75647592
ENSG00000187758	0	5	0	3	0	0	protein_coding	ADH1A	chr4	100197524	100212185
ENSG00000101152	12743	13247	13278	9458	7893	9159	protein_coding	DNAJC5	chr20	62526518	62567384
ENSG00000100028	4106	5154	6713	4558	3718	4604	protein_coding	SNRPD3	chr22	24951471	25005947
ENSG00000106113	0	7	0	5	0	3	protein_coding	CRHR2	chr7	30692200	30739745
ENSG00000214670	0	0	0	0	0	0	protein_coding	AC007956.1	chr14	75158879	75179800
ENSG00000270757	0	0	0	0	0	0	protein_coding	HSPE1-MOB4	chr2	198365137	198415450
ENSG00000131094	11099	12092	11604	7301	7283	7324	protein_coding	C1QL1	chr17	43037061	43045439
ENSG00000169682	10079	11528	10877	5286	5253	5584	protein_coding	SPNS1	chr16	28985542	28995869
ENSG00000237440	16	79	82	66	113	117	protein_coding	ZNF737	chr19	20718631	20748615
ENSG00000065970	3969	5365	4719	6079	4134	6449	protein_coding	FOXJ2	chr12	8185299	8208099
ENSG00000175467	9152	10117	9068	5414	3801	5570	protein_coding	SART1	chr11	65729160	65747299
ENSG00000183060	527	566	593	612	431	586	protein_coding	LYSMD4	chr15	100255902	100273766
ENSG00000176076	20	7	10	9	9	25	protein_coding	KCNE1L	chrX	108866929	108868393
ENSG00000204856	496	460	431	1253	1892	1365	protein_coding	FAM216A	chr12	110906169	110928190
ENSG00000186298	3902	6217	7783	7004	6751	7631	protein_coding	PPP1CC	chr12	111157485	111180744
ENSG00000131746	0	0	0	9	0	4	protein_coding	TNS4	chr17	38632080	38657849
ENSG00000172572	4	23	25	25	22	24	protein_coding	PDE3A	chr12	20522179	20837315
ENSG00000237515	2597	4059	2528	4583	3443	5156	protein_coding	SHISA9	chr16	12995477	13334272
ENSG00000100503	1097	2842	2982	2921	2138	2344	protein_coding	NIN	chr14	51186481	51297839
ENSG00000170191	471	566	839	1037	740	894	protein_coding	NANP	chr20	25593571	25604811
ENSG00000151117	188	180	151	83	60	85	protein_coding	TMEM86A	chr11	18714669	18726332
ENSG00000099399	3	4	15	12	0	4	protein_coding	MAGEB2	chrX	30233677	30238206
ENSG00000087237	13	19	8	8	5	7	protein_coding	CETP	chr16	56995762	57017757
ENSG00000130348	1228	1731	2026	2845	2985	3024	protein_coding	QRSL1	chr6	107077453	107116292
ENSG00000037474	7446	11330	9670	10838	8438	11190	protein_coding	NSUN2	chr5	6599352	6633404
ENSG00000173862	0	0	0	0	0	0	protein_coding	RP11-89N17.1	chr7	33765593	33768068
ENSG00000065000	17971	21508	20014	16105	11154	16469	protein_coding	AP3D1	chr19	2100988	2164464
ENSG00000215474	0	0	0	0	0	0	protein_coding	SKOR2	chr18	44746293	44775554
ENSG00000089094	3228	4048	4109	3223	2245	3368	protein_coding	KDM2B	chr12	121866900	122018920
ENSG00000268864	0	0	0	0	0	0	protein_coding	CTB-167G5.5	chr19	54102882	54106751
ENSG00000094661	0	0	0	0	0	0	protein_coding	OR1I1	chr19	15197791	15199032
ENSG00000168924	6611	7045	6858	5041	3537	4870	protein_coding	LETM1	chr4	1813206	1857974
ENSG00000204356	17104	15966	14118	14871	18276	14067	protein_coding	NELFE	chr6	31919864	31926887
ENSG00000095787	2317	4722	6188	9742	7054	9934	protein_coding	WAC	chr10	28821422	28912041
ENSG00000198680	1515	1959	1979	1874	1675	1976	protein_coding	TUSC1	chr9	25676396	25678856
ENSG00000104903	0	0	0	0	0	0	protein_coding	LYL1	chr19	13209847	13213975
ENSG00000168438	671	1238	1479	2218	2401	2419	protein_coding	CDC40	chr6	110501344	110575478
ENSG00000100429	711	952	986	794	762	905	protein_coding	HDAC10	chr22	50683612	50689834
ENSG00000250305	35	39	49	36	39	44	protein_coding	KIAA1456	chr8	12803151	12889012
ENSG00000126709	9031	9540	8889	2639	3408	2544	protein_coding	IFI6	chr1	27992572	27998729
ENSG00000168291	4893	5672	4464	5885	6170	5677	protein_coding	PDHB	chr3	58413357	58419584
ENSG00000152208	0	0	0	0	0	0	protein_coding	GRID2	chr4	93225550	94695707
ENSG00000267857	0	0	0	0	0	0	protein_coding	PRED58	chr21	46520728	46534873
ENSG00000171992	60618	73607	65267	77004	56440	79104	protein_coding	SYNPO	chr5	149980642	150038782
ENSG00000268279	3	3	14	6	3	5	protein_coding	RP11-434D12.1	chr3	14176717	14189548
ENSG00000135930	7063	7184	6945	5205	5646	4985	protein_coding	EIF4E2	chr2	233414762	233448354
ENSG00000092421	453	797	873	734	581	886	protein_coding	SEMA6A	chr5	115779312	115910630
ENSG00000133136	0	11	6	2	11	9	protein_coding	GNG5P2	chrX	109589700	109590201
ENSG00000078177	145	387	423	523	482	292	protein_coding	N4BP2	chr4	40058446	40159872
ENSG00000174137	21	40	37	46	47	36	protein_coding	FAM53A	chr4	1619642	1686029
ENSG00000204439	1443	1584	1808	1837	1682	1805	protein_coding	C6orf47	chr6	31626075	31628549
ENSG00000113249	1910	3375	4209	2386	2048	3059	protein_coding	HAVCR1	chr5	156456424	156486130
ENSG00000130208	25	26	33	14	15	0	protein_coding	APOC1	chr19	45417504	45422606
ENSG00000174521	15	30	30	28	34	4	protein_coding	TTC9B	chr19	40721965	40724306
ENSG00000110013	727	1273	1061	1773	1211	1645	protein_coding	SIAE	chr11	124503009	124565603
ENSG00000115282	2109	2452	2387	2307	1871	2231	protein_coding	TTC31	chr2	74710200	74722013
ENSG00000006016	69	74	57	76	45	70	protein_coding	CRLF1	chr19	18683030	18718551
ENSG00000187479	15	11	3	5	4	8	protein_coding	C11orf96	chr11	43946892	43965888
ENSG00000122786	4384	9194	10383	17023	14799	16322	protein_coding	CALD1	chr7	134429003	134655479
ENSG00000102103	7256	6615	5799	4672	4881	4041	protein_coding	PQBP1	chrX	48755195	48760420
ENSG00000001167	1257	2050	2431	3331	2693	3841	protein_coding	NFYA	chr6	41040684	41067715
ENSG00000265096	0	0	6	0	0	6	protein_coding	C1QTNF1-AS1	chr17	77015291	77023737
ENSG00000169062	563	740	1032	1409	1653	1662	protein_coding	UPF3A	chr13	115047059	115071283
ENSG00000172005	502	615	521	18	37	25	protein_coding	MAL	chr2	95691422	95719737
ENSG00000145730	7659	13663	15142	14927	11007	16891	protein_coding	PAM	chr5	102089685	102366809
ENSG00000118777	263	404	538	161	166	254	protein_coding	ABCG2	chr4	89011416	89152474
ENSG00000203817	141	181	236	872	730	897	protein_coding	FAM72C	chr1	149438750	149459549
ENSG00000092607	1038	1472	1562	1640	1461	1650	protein_coding	TBX15	chr1	119425669	119532179
ENSG00000121716	655	762	1018	1008	767	901	protein_coding	PILRB	chr7	99933737	99965356
ENSG00000089009	28152	36870	47491	46799	56851	48739	protein_coding	RPL6	chr12	112842994	112856642
ENSG00000169035	0	0	0	0	0	0	protein_coding	KLK7	chr19	51479729	51487355
ENSG00000182315	0	0	0	0	0	0	protein_coding	MBD3L3	chr19	7056220	7058651
ENSG00000206344	36	29	82	64	44	86	protein_coding	HCG27	chr6	31165537	31171745
ENSG00000119698	339	696	877	1064	860	910	protein_coding	PPP4R4	chr14	94612465	94746072
ENSG00000141076	7192	7637	6603	7908	7604	8423	protein_coding	CIRH1A	chr16	69165194	69265033
ENSG00000164976	1195	1494	1391	466	450	653	protein_coding	KIAA1161	chr9	34366668	34376851
ENSG00000121388	0	0	0	0	0	0	protein_coding	RP11-408E5.4	chr13	19756173	19761496
ENSG00000177694	0	4	0	2	3	0	protein_coding	NAALADL2	chr3	174156363	175523428
ENSG00000103021	523	672	602	963	699	999	protein_coding	CCDC113	chr16	58265061	58317740
ENSG00000106077	2176	2176	2472	1533	1315	1384	protein_coding	ABHD11	chr7	73150424	73153197
ENSG00000204252	7	0	0	0	0	0	protein_coding	HLA-DOA	chr6	32971955	32977389
ENSG00000092054	0	0	4	0	0	0	protein_coding	MYH7	chr14	23881947	23904927
ENSG00000175325	0	0	0	0	0	0	protein_coding	PROP1	chr5	177419236	177423243
ENSG00000214248	0	7	7	0	7	0	protein_coding	AC010336.1	chr19	7963689	7968427
ENSG00000084444	585	948	802	723	686	1124	protein_coding	KIAA1467	chr12	13197218	13295455
ENSG00000172361	24	32	56	76	83	55	protein_coding	CCDC11	chr18	47753563	47792892
ENSG00000167968	207	213	201	137	115	157	protein_coding	DNASE1L2	chr16	2285817	2288712
ENSG00000189433	0	0	0	0	0	5	protein_coding	GJB4	chr1	35225342	35229325
ENSG00000215193	8168	9272	8920	6278	5102	5665	protein_coding	PEX26	chr22	18560689	18613905
ENSG00000230891	0	0	0	0	0	0	protein_coding	LINC00692	chr3	25900024	25915191
ENSG00000163206	0	0	0	0	0	0	protein_coding	SMCP	chr1	152850793	152857523
ENSG00000159714	1054	1354	1236	998	856	1026	protein_coding	ZDHHC1	chr16	67428322	67450736
ENSG00000001036	16740	20828	21247	17818	19114	19594	protein_coding	FUCA2	chr6	143815948	143832827
ENSG00000166167	895	1241	1197	1454	1288	1481	protein_coding	BTRC	chr10	103113820	103317078
ENSG00000197020	94	182	195	272	222	225	protein_coding	ZNF100	chr19	21905568	21950430
ENSG00000186105	3	22	0	22	26	25	protein_coding	LRRC70	chr5	61874562	61877275
ENSG00000157168	1050	1605	1357	3125	3300	3341	protein_coding	NRG1	chr8	31496902	32622548
ENSG00000177225	3585	3639	3654	4372	3615	4937	protein_coding	PDDC1	chr11	767220	777488
ENSG00000135723	5330	5986	5364	2638	1748	2721	protein_coding	FHOD1	chr16	67263290	67281561
ENSG00000021826	1250	1966	2183	1664	1307	2095	protein_coding	CPS1	chr2	211342406	211543831
ENSG00000140470	19	19	18	37	24	13	protein_coding	ADAMTS17	chr15	100511794	100882210
ENSG00000224474	0	2	1	0	2	1	protein_coding	AL355490.1	chr10	99179228	99185831
ENSG00000165659	0	0	0	0	0	0	protein_coding	DACH1	chr13	72012098	72441330
ENSG00000039560	4333	10881	13700	18519	14494	19000	protein_coding	RAI14	chr5	34656342	34832732
ENSG00000092850	0	0	0	0	4	0	protein_coding	TEKT2	chr1	36549676	36553876
ENSG00000128731	6053	8737	6850	6024	3371	5841	protein_coding	HERC2	chr15	28356186	28567298
ENSG00000196565	0	0	8	0	5	6	protein_coding	HBG2	chr11	5274420	5667019
ENSG00000168040	8883	9464	8481	6028	7124	5437	protein_coding	FADD	chr11	70049269	70053496
ENSG00000120685	1191	1858	1751	2065	1013	2008	protein_coding	PROSER1	chr13	39584003	39612252
ENSG00000101146	3083	3632	3394	4333	4146	4368	protein_coding	RAE1	chr20	55926066	55954267
ENSG00000138231	1194	1855	1925	1808	2084	2114	protein_coding	DBR1	chr3	137879854	137893791
ENSG00000137992	302	640	779	1418	1303	1442	protein_coding	DBT	chr1	100652475	100715390
ENSG00000093010	20317	20740	19832	19433	20309	19291	protein_coding	COMT	chr22	19929130	19957498
ENSG00000163810	60	88	77	41	35	66	protein_coding	TGM4	chr3	44916100	44956482
ENSG00000006283	44	41	34	55	49	42	protein_coding	CACNA1G	chr17	48638429	48704835
ENSG00000108852	152	207	94	161	167	124	protein_coding	MPP2	chr17	41952725	41987068
ENSG00000151379	0	0	0	0	0	0	protein_coding	MSGN1	chr2	17997763	17998368
ENSG00000101115	0	5	0	17	0	4	protein_coding	SALL4	chr20	50400581	50419059
ENSG00000138686	489	970	1342	1394	1483	1252	protein_coding	BBS7	chr4	122745595	122791652
ENSG00000134184	0	0	0	0	0	0	protein_coding	GSTM1	chr1	110230436	110251661
ENSG00000125384	1144	1984	2288	2121	1536	2234	protein_coding	PTGER2	chr14	52781023	52795324
ENSG00000164164	542	1394	1296	2041	1556	2020	protein_coding	OTUD4	chr4	146031990	146101313
ENSG00000157578	30	64	72	157	226	47	protein_coding	LCA5L	chr21	40777770	40817731
ENSG00000139618	100	201	250	430	355	261	protein_coding	BRCA2	chr13	32889611	32973805
ENSG00000166685	2062	2529	2506	1950	1243	1881	protein_coding	COG1	chr17	71189129	71204646
ENSG00000204889	0	0	0	0	0	0	protein_coding	KRT40	chr17	39133968	39143387
ENSG00000273439	250	201	283	124	109	136	protein_coding	ZNF8	chr19	58790318	58807254
ENSG00000153237	29	28	32	54	82	70	protein_coding	CCDC148	chr2	159027593	159313265
ENSG00000164742	0	0	0	0	0	0	protein_coding	ADCY1	chr7	45613739	45762715
ENSG00000122194	0	0	0	4	0	0	protein_coding	PLG	chr6	161123270	161174347
ENSG00000145147	112	130	135	141	114	218	protein_coding	SLIT2	chr4	20254883	20622184
ENSG00000160593	0	0	0	0	0	0	protein_coding	AMICA1	chr11	118064455	118095809
ENSG00000177576	1422	1732	1398	2122	2583	2221	protein_coding	C18orf32	chr18	47008028	47013622
ENSG00000181026	4009	4502	4457	4317	3883	4340	protein_coding	AEN	chr15	89164527	89175513
ENSG00000100053	0	0	4	0	0	5	protein_coding	CRYBB3	chr22	25595817	25603330
ENSG00000148826	0	0	0	0	0	0	protein_coding	NKX6-2	chr10	134598297	134599556
ENSG00000166090	0	0	0	0	0	0	protein_coding	IL25	chr14	23842018	23845612
ENSG00000186642	641	724	762	393	282	406	protein_coding	PDE2A	chr11	72287185	72385635
ENSG00000196700	2376	2910	2973	3160	2009	3201	protein_coding	ZNF512B	chr20	62588055	62680113
ENSG00000160695	2206	2580	2617	2069	1510	1862	protein_coding	VPS11	chr11	118938403	118952688
ENSG00000259784	0	0	0	4	0	0	protein_coding	ATP6C	chr16	2563966	2577956
ENSG00000159023	1124	1770	1745	1398	1010	1244	protein_coding	EPB41	chr1	29213603	29446553
ENSG00000105281	46381	52443	49306	63310	48542	61344	protein_coding	SLC1A5	chr19	47278140	47291851
ENSG00000269375	0	0	0	0	0	0	protein_coding	AL117190.3	chr14	101359265	101360646
ENSG00000163812	7589	8215	8170	5270	5647	5357	protein_coding	ZDHHC3	chr3	44956749	45017677
ENSG00000187257	420	861	1127	870	675	805	protein_coding	RSBN1L	chr7	77325760	77412339
ENSG00000153147	2347	5340	6611	7480	6623	6790	protein_coding	SMARCA5	chr4	144434616	144478639
ENSG00000140564	11042	13272	12933	7269	5686	7580	protein_coding	FURIN	chr15	91411822	91426688
ENSG00000178695	121	207	241	206	161	171	protein_coding	KCTD12	chr13	77454312	77460540
ENSG00000237247	0	0	0	0	0	0	protein_coding	MBD3L5	chr19	7030589	7033022
ENSG00000161179	4978	5588	5006	4591	4064	4251	protein_coding	YDJC	chr22	21982378	21984353
ENSG00000117569	193	270	471	669	606	493	protein_coding	PTBP2	chr1	97187221	97289294
ENSG00000117419	10440	10990	9871	9624	10992	8848	protein_coding	ERI3	chr1	44686742	44820932
ENSG00000268141	0	0	0	0	0	0	protein_coding	AL606500.1	chr1	154585067	154585190
ENSG00000101843	2338	2774	3420	3433	3782	3725	protein_coding	PSMD10	chrX	107327437	107334848
ENSG00000118298	16	20	27	12	23	23	protein_coding	CA14	chr1	150229554	150237478
ENSG00000011258	152	396	348	605	455	484	protein_coding	MBTD1	chr17	49254786	49337524
ENSG00000189275	0	0	0	0	0	0	protein_coding	AL450307.1	chr10	133604734	133622535
ENSG00000137574	1278	2039	2141	2441	2640	2905	protein_coding	TGS1	chr8	56685701	56738007
ENSG00000112996	4076	5341	4874	4092	4541	4422	protein_coding	MRPS30	chr5	44809027	44820530
ENSG00000125746	2561	2836	2718	2920	2238	2718	protein_coding	EML2	chr19	46110252	46148887
ENSG00000118939	562	799	1059	1259	1856	1391	protein_coding	UCHL3	chr13	76123619	76180085
ENSG00000134001	4898	7624	9463	9801	13032	10792	protein_coding	EIF2S1	chr14	67826714	67853233
ENSG00000101542	0	10	7	8	5	11	protein_coding	CDH20	chr18	59000815	59223006
ENSG00000101265	1859	2283	2360	2238	2434	2613	protein_coding	RASSF2	chr20	4760669	4804291
ENSG00000265590	0	0	0	0	0	0	protein_coding	AP000275.65	chr21	33951132	33984591
ENSG00000273049	0	0	15	0	0	0	protein_coding	RP11-834C11.12	chr12	54379629	54428672
ENSG00000213023	0	0	0	0	0	0	protein_coding	SYT3	chr19	51124564	51171651
ENSG00000146678	72	101	73	86	73	168	protein_coding	IGFBP1	chr7	45927956	45933267
ENSG00000233863	0	0	7	0	23	0	protein_coding	AC012215.1	chr8	35649365	35653384
ENSG00000130287	0	0	0	0	0	0	protein_coding	NCAN	chr19	19322782	19363042
ENSG00000165416	925	1328	1960	2144	2550	2012	protein_coding	SUGT1	chr13	53226844	53275044
ENSG00000148120	2631	2715	2764	3606	4041	3482	protein_coding	C9orf3	chr9	97488983	97849441
ENSG00000182601	0	0	0	0	0	0	protein_coding	HS3ST4	chr16	25703347	26149009
ENSG00000170871	479	1165	1834	2053	1206	1869	protein_coding	KIAA0232	chr4	6783102	6885897
ENSG00000065526	2780	5915	5366	5256	2469	4735	protein_coding	SPEN	chr1	16174359	16266955
ENSG00000165970	0	0	0	0	0	0	protein_coding	SLC6A5	chr11	20620946	20680831
ENSG00000182087	15599	17860	17847	13742	10919	13878	protein_coding	TMEM259	chr19	1009647	1021117
ENSG00000171302	11064	11733	11342	7655	7403	7641	protein_coding	CANT1	chr17	76987799	77005949
ENSG00000170381	0	2	9	6	10	12	protein_coding	SEMA3E	chr7	82993222	83278326
ENSG00000198087	1386	3277	3989	8914	7682	6467	protein_coding	CD2AP	chr6	47445525	47594999
ENSG00000187045	7	6	15	35	10	3	protein_coding	TMPRSS6	chr22	37461476	37505603
ENSG00000078081	7	16	37	11	14	14	protein_coding	LAMP3	chr3	182840001	182881627
ENSG00000105655	61	101	130	142	70	121	protein_coding	ISYNA1	chr19	18545198	18549111
ENSG00000185621	220	450	411	714	317	631	protein_coding	LMLN	chr3	197687071	197770591
ENSG00000268891	6	3	6	13	10	11	protein_coding	AC006014.1	chr7	74999908	75005425
ENSG00000166169	3342	3548	3136	3181	3119	3142	protein_coding	POLL	chr10	103338639	103348027
ENSG00000108417	0	0	0	0	0	0	protein_coding	KRT37	chr17	39577005	39580775
ENSG00000117400	0	0	0	0	0	0	protein_coding	MPL	chr1	43803478	43818443
ENSG00000006659	0	0	0	0	4	0	protein_coding	LGALS14	chr19	40194946	40200084
ENSG00000267740	204	173	144	139	194	128	protein_coding	AC024592.12	chr19	5866182	5903798
ENSG00000173124	11	4	10	0	34	7	protein_coding	C10orf129	chr10	96953957	96988685
ENSG00000078687	201	394	317	466	293	518	protein_coding	TNRC6C	chr17	76000249	76104916
ENSG00000171345	29607	31294	29202	13914	12304	12740	protein_coding	KRT19	chr17	39679869	39684560
ENSG00000264364	7504	7687	7183	7547	7046	7751	protein_coding	DYNLL2	chr17	56160776	56172897
ENSG00000013306	39140	42643	38768	18796	20213	18231	protein_coding	SLC25A39	chr17	42396993	42402238
ENSG00000196268	80	69	130	214	155	112	protein_coding	ZNF493	chr19	21579921	21610375
ENSG00000187741	3478	3913	3642	2193	1618	2328	protein_coding	FANCA	chr16	89803957	89883065
ENSG00000151239	2849	4045	8051	6090	8066	4819	protein_coding	TWF1	chr12	44187526	44200178
ENSG00000175198	535	841	811	907	1008	1025	protein_coding	PCCA	chr13	100741269	101182686
ENSG00000160190	814	1043	927	1285	920	1196	protein_coding	SLC37A1	chr21	43916118	44001550
ENSG00000255854	0	0	0	4	0	0	protein_coding	PPIAL4B	chr1	144363462	144364246
ENSG00000056736	38	55	70	50	50	76	protein_coding	IL17RB	chr3	53880607	53899827
ENSG00000181885	211	243	265	337	373	291	protein_coding	CLDN7	chr17	7163222	7167302
ENSG00000255152	104	198	177	708	785	624	protein_coding	MSH5-SAPCD1	chr6	31707797	31732628
ENSG00000177462	7	7	5	10	15	19	protein_coding	OR2T8	chr1	248084320	248085258
ENSG00000109674	700	968	946	1640	1742	1711	protein_coding	NEIL3	chr4	178230990	178284097
ENSG00000204379	57	89	39	101	185	149	protein_coding	XAGE1A	chrX	52255219	52260363
ENSG00000086717	0	4	0	5	10	7	protein_coding	PPEF1	chrX	18694029	18846039
ENSG00000205754	0	0	0	0	0	0	protein_coding	SLCO1B7	chr12	20968673	21245679
ENSG00000147650	3192	6799	8386	8754	7681	9509	protein_coding	LRP12	chr8	105501459	105601252
ENSG00000129465	0	0	0	0	0	0	protein_coding	RIPK3	chr14	24805227	24809251
ENSG00000146399	0	0	0	0	0	0	protein_coding	TAAR1	chr6	132966123	132967142
ENSG00000221887	30	91	74	101	68	86	protein_coding	HMSD	chr18	61616535	61649008
ENSG00000171016	110	244	310	176	185	200	protein_coding	PYGO1	chr15	55831088	55881145
ENSG00000107147	0	0	0	0	0	0	protein_coding	KCNT1	chr9	138594031	138684992
ENSG00000101452	868	1126	975	1154	925	1185	protein_coding	DHX35	chr20	37590942	37668366
ENSG00000164647	510	821	974	1535	2108	1676	protein_coding	STEAP1	chr7	89783689	89794143
ENSG00000187268	4	0	0	0	0	0	protein_coding	FAM9C	chrX	13053737	13062801
ENSG00000019186	0	3	10	9	12	2	protein_coding	CYP24A1	chr20	52769988	52790512
ENSG00000118707	1109	1246	1255	2618	2538	2707	protein_coding	TGIF2	chr20	35201891	35222353
ENSG00000108443	453	903	1071	1767	1404	1456	protein_coding	RPS6KB1	chr17	57970447	58027925
ENSG00000197978	42	77	113	225	168	141	protein_coding	GOLGA6L9	chr15	82722223	82731338
ENSG00000196860	0	0	0	0	0	0	protein_coding	TOMM20L	chr14	58862634	58875419
ENSG00000048140	12888	13336	12243	7992	9116	7813	protein_coding	TSPAN17	chr5	176074388	176086058
ENSG00000196859	0	0	0	5	0	0	protein_coding	KRT39	chr17	39114669	39123144
ENSG00000143167	91	54	106	24	30	3	protein_coding	GPA33	chr1	167022073	167059868
ENSG00000125975	0	0	0	0	0	0	protein_coding	C20orf173	chr20	34111014	34117481
ENSG00000142959	4	0	8	5	0	3	protein_coding	BEST4	chr1	45249257	45253377
ENSG00000164687	7434	8884	10077	6510	8653	7319	protein_coding	FABP5	chr8	82192598	82197012
ENSG00000179253	0	0	0	0	0	0	protein_coding	RP11-429E11.3	chr20	60292562	60294804
ENSG00000205339	2929	7029	9193	9452	8345	9432	protein_coding	IPO7	chr11	9406169	9469673
ENSG00000184226	0	0	0	4	2	11	protein_coding	PCDH9	chr13	66876967	67804468
ENSG00000136040	31	33	35	55	48	45	protein_coding	PLXNC1	chr12	94542499	94701451
ENSG00000253250	1959	2169	2418	2573	4458	2872	protein_coding	RP11-122A3.2	chr8	91970865	91997485
ENSG00000011275	7150	9722	8605	10854	8409	11697	protein_coding	RNF216	chr7	5659678	5821370
ENSG00000090447	1682	2005	1956	1421	1154	1252	protein_coding	TFAP4	chr16	4307187	4323076
ENSG00000106278	0	0	5	0	0	0	protein_coding	PTPRZ1	chr7	121513143	121702090
ENSG00000095637	3026	4903	4462	2949	2030	3187	protein_coding	SORBS1	chr10	97071528	97321171
ENSG00000055950	6300	6441	6174	6110	6816	5747	protein_coding	MRPL43	chr10	102729215	102747272
ENSG00000203667	1567	1921	2294	3240	4450	3536	protein_coding	COX20	chr1	244998624	245008359
ENSG00000140740	5171	7044	7169	7924	7785	8541	protein_coding	UQCRC2	chr16	21963981	21994981
ENSG00000121274	663	1105	1485	1817	1552	1758	protein_coding	PAPD5	chr16	50186829	50269221
ENSG00000122477	0	0	12	0	4	6	protein_coding	LRRC39	chr1	100614409	100643771
ENSG00000118960	5379	5879	5809	2820	2553	2698	protein_coding	HS1BP3	chr2	20760208	20850849
ENSG00000196230	318839	358524	323638	159669	134259	156701	protein_coding	TUBB	chr6	30687978	30693203
ENSG00000133816	28130	34495	28635	53739	41311	57694	protein_coding	MICAL2	chr11	12115543	12285334
ENSG00000165525	558	953	1377	1687	1596	1186	protein_coding	NEMF	chr14	50249997	50319921
ENSG00000176915	5089	6020	6398	6187	5572	6787	protein_coding	ANKLE2	chr12	133302254	133338474
ENSG00000186354	18	15	1	7	1	6	protein_coding	C9orf47	chr9	91605778	91611055
ENSG00000174279	7	0	0	6	19	16	protein_coding	EVX2	chr2	176942200	176948641
ENSG00000173575	1827	3618	3543	6416	5046	6869	protein_coding	CHD2	chr15	93426526	93571237
ENSG00000205853	0	5	0	3	8	23	protein_coding	RFPL3S	chr22	32755893	32778039
ENSG00000103375	0	0	0	0	0	5	protein_coding	AQP8	chr16	25227052	25240261
ENSG00000177889	3154	4161	5314	5364	6033	5726	protein_coding	UBE2N	chr12	93799449	93836038
ENSG00000129757	699	703	739	1624	1482	1664	protein_coding	CDKN1C	chr11	2904443	2907111
ENSG00000164556	0	0	0	0	0	0	protein_coding	FAM183B	chr7	38724946	38726637
ENSG00000148677	474	759	900	2711	3246	2631	protein_coding	ANKRD1	chr10	92671853	92681033
ENSG00000198104	0	0	0	0	0	0	protein_coding	OR2T6	chr1	248550910	248551836
ENSG00000172613	983	1089	1117	1038	636	920	protein_coding	RAD9A	chr11	67159176	67165881
ENSG00000187609	1027	1039	1137	1179	942	1044	protein_coding	EXD3	chr9	140201348	140317714
ENSG00000182901	15	4	4	7	7	12	protein_coding	RGS7	chr1	240931554	241520530
ENSG00000177352	2555	2671	2497	2119	2272	2146	protein_coding	CCDC71	chr3	49199968	49203754
ENSG00000167757	0	0	0	0	0	0	protein_coding	KLK11	chr19	51525472	51531295
ENSG00000127249	0	0	9	3	11	0	protein_coding	ATP13A4	chr3	193119866	193310900
ENSG00000088854	1035	1422	1244	1641	1375	1903	protein_coding	C20orf194	chr20	3229951	3388272
ENSG00000156973	3252	3497	2991	3121	4408	3324	protein_coding	PDE6D	chr2	232597135	232650982
ENSG00000181019	42635	45570	39782	32000	39196	31308	protein_coding	NQO1	chr16	69740899	69760854
ENSG00000197857	115	195	334	544	418	583	protein_coding	ZNF44	chr19	12335501	12405702
ENSG00000157764	619	1112	1261	1918	1315	1744	protein_coding	BRAF	chr7	140419127	140624564
ENSG00000168890	667	735	833	684	741	553	protein_coding	TMEM150A	chr2	85825671	85830319
ENSG00000263136	1696	1653	1530	1041	1187	1154	protein_coding	PAGR1	chr16	29827832	29831438
ENSG00000152705	9	12	20	19	27	30	protein_coding	CATSPER3	chr5	134303596	134347392
ENSG00000125740	5414	5542	8722	2000	1271	2125	protein_coding	FOSB	chr19	45971253	45978437
ENSG00000188917	2095	2199	2077	1585	1312	1518	protein_coding	TRMT2B	chrX	100264335	100307105
ENSG00000184787	6102	7292	6291	7511	7468	7618	protein_coding	UBE2G2	chr21	46188955	46221934
ENSG00000142973	0	0	0	0	0	4	protein_coding	CYP4B1	chr1	47223510	47285085
ENSG00000015568	238	594	677	1245	989	968	protein_coding	RGPD5	chr2	110550335	110615272
ENSG00000167633	0	0	0	0	0	0	protein_coding	KIR3DL1	chr19	55235969	55378448
ENSG00000081320	994	1938	2776	3971	4517	3891	protein_coding	STK17B	chr2	196998290	197041227
ENSG00000257390	7	5	13	39	68	42	protein_coding	RP11-762I7.5	chr12	56151059	56221330
ENSG00000163362	4269	4759	4759	1927	1516	1860	protein_coding	C1orf106	chr1	200860176	200884863
ENSG00000122707	421	714	764	1220	1219	1238	protein_coding	RECK	chr9	36036430	36124448
ENSG00000221923	4	0	0	7	4	24	protein_coding	ZNF880	chr19	52873170	52889048
ENSG00000254772	166961	160869	143746	145118	170557	132269	protein_coding	EEF1G	chr11	62327073	62342401
ENSG00000115541	9101	9973	9786	5585	7909	5982	protein_coding	HSPE1	chr2	198364718	198368181
ENSG00000232040	167	175	237	321	453	402	protein_coding	SCAND3	chr6	28539407	28583989
ENSG00000171246	0	0	0	0	0	0	protein_coding	NPTX1	chr17	78440948	78451643
ENSG00000266076	0	0	0	0	0	0	protein_coding	CTD-2535L24.2	chr17	63534220	63637151
ENSG00000107282	8	12	16	31	22	25	protein_coding	APBA1	chr9	72042446	72287222
ENSG00000081026	306	588	606	948	609	891	protein_coding	MAGI3	chr1	113933371	114228545
ENSG00000144426	1052	1247	1086	1386	1717	1113	protein_coding	NBEAL1	chr2	203879602	204091101
ENSG00000133794	640	1120	1402	1806	1548	1948	protein_coding	ARNTL	chr11	13298199	13408813
ENSG00000067221	2276	2408	2123	3169	3538	3050	protein_coding	STOML1	chr15	74275547	74286963
ENSG00000122068	1948	3481	5648	5820	5793	5418	protein_coding	FYTTD1	chr3	197464050	197514467
ENSG00000187486	0	16	0	0	8	15	protein_coding	KCNJ11	chr11	17407406	17410878
ENSG00000135185	2393	3099	3465	2891	3661	3321	protein_coding	TMEM243	chr7	86825478	86849903
ENSG00000175115	12446	15388	14002	11461	8030	11246	protein_coding	PACS1	chr11	65837834	66012218
ENSG00000147316	452	532	654	830	965	860	protein_coding	MCPH1	chr8	6264113	6501144
ENSG00000166123	16318	17505	17460	18034	16775	18198	protein_coding	GPT2	chr16	46918290	46965209
ENSG00000135211	544	867	969	1504	1566	1550	protein_coding	TMEM60	chr7	77423045	77427897
ENSG00000065883	1805	3096	3403	3718	2722	3766	protein_coding	CDK13	chr7	39989636	40136733
ENSG00000136275	0	0	0	0	5	0	protein_coding	C7orf69	chr7	47834889	47859445
ENSG00000255046	7	8	15	21	12	19	protein_coding	RP11-297N6.4	chr8	11655437	11660077
ENSG00000130827	3796	4117	4188	4024	2486	4272	protein_coding	PLXNA3	chrX	153686621	153701989
ENSG00000186400	0	0	0	0	0	0	protein_coding	OR10X1	chr1	158548709	158549689
ENSG00000137814	1691	2754	2888	2994	3667	3419	protein_coding	HAUS2	chr15	42841008	42862192
ENSG00000104447	469	907	972	969	654	968	protein_coding	TRPS1	chr8	116420724	116821899
ENSG00000102978	6788	7042	6511	6340	7964	6493	protein_coding	POLR2C	chr16	57496299	57505922
ENSG00000196456	2546	3131	2905	1803	1350	1644	protein_coding	ZNF775	chr7	150065879	150109558
ENSG00000135387	8324	14275	13899	14062	10746	14563	protein_coding	CAPRIN1	chr11	34073230	34122703
ENSG00000176890	16157	20581	20249	16863	16968	19140	protein_coding	TYMS	chr18	657604	673578
ENSG00000256574	12	0	15	0	0	12	protein_coding	OR13A1	chr10	45798102	45811056
ENSG00000131196	76	96	157	62	46	70	protein_coding	NFATC1	chr18	77155856	77289325
ENSG00000187051	8312	9061	7708	8130	11022	7838	protein_coding	RPS19BP1	chr22	39925098	39928860
ENSG00000206527	2074	3881	4553	4752	4771	5645	protein_coding	PTPLB	chr3	123209667	123304032
ENSG00000173083	433	508	550	567	637	632	protein_coding	HPSE	chr4	84213614	84256306
ENSG00000125037	5388	5619	5611	5227	6106	5368	protein_coding	EMC3	chr3	10004221	10052800
ENSG00000141741	2893	2604	2593	2500	3026	2395	protein_coding	MIEN1	chr17	37884749	37887040
ENSG00000112212	0	0	0	0	0	0	protein_coding	TSPO2	chr6	41010293	41012076
ENSG00000214967	311	125	783	352	457	445	protein_coding	NPIPA7	chr16	16472912	16487811
ENSG00000198161	0	0	0	0	0	0	protein_coding	PPIAL4C	chr1	149553003	149553787
ENSG00000213563	3138	3521	3327	2753	2537	2749	protein_coding	C8orf82	chr8	145751117	145754516
ENSG00000170647	19	29	60	168	186	147	protein_coding	TMEM133	chr11	100862811	100864663
ENSG00000174791	3076	3799	3332	1734	1214	1658	protein_coding	RIN1	chr11	66097713	66104311
ENSG00000105717	411	460	506	730	802	814	protein_coding	PBX4	chr19	19672522	19729725
ENSG00000248713	30	13	24	25	12	18	protein_coding	RP11-766F14.2	chr4	100557686	100575805
ENSG00000148942	0	0	0	0	0	0	protein_coding	SLC5A12	chr11	26688566	26744974
ENSG00000165832	793	1445	1917	2541	2832	2436	protein_coding	TRUB1	chr10	116697952	116737430
ENSG00000213676	9100	11076	10014	7868	5562	8284	protein_coding	ATF6B	chr6	32065953	32096030
ENSG00000151611	107	200	323	321	238	331	protein_coding	MMAA	chr4	146539415	146581187
ENSG00000179698	18	20	21	51	11	36	protein_coding	KIAA1875	chr8	145162629	145173218
ENSG00000031003	367	952	1307	1595	1238	1381	protein_coding	FAM13B	chr5	137273649	137387650
ENSG00000101084	17027	17217	15424	10462	14098	9912	protein_coding	C20orf24	chr20	35234137	35240960
ENSG00000242852	30	108	139	87	51	92	protein_coding	ZNF709	chr19	12571998	12624668
ENSG00000161849	0	0	0	0	0	0	protein_coding	KRT84	chr12	52771596	52779436
ENSG00000227184	4	8	6	54	29	62	protein_coding	EPPK1	chr8	144939497	144952632
ENSG00000143869	0	0	0	0	0	0	protein_coding	GDF7	chr2	20866424	20873418
ENSG00000267206	0	0	0	0	0	0	protein_coding	LCN6	chr9	139638463	139642980
ENSG00000142733	1923	1982	1839	897	693	868	protein_coding	MAP3K6	chr1	27681675	27693383
ENSG00000121454	109	46	103	70	75	78	protein_coding	LHX4	chr1	180199421	180249380
ENSG00000127903	0	0	0	0	0	0	protein_coding	ZNF835	chr19	57174020	57183151
ENSG00000130528	0	3	0	0	0	3	protein_coding	HRC	chr19	49654455	49658681
ENSG00000157388	0	0	0	0	0	0	protein_coding	CACNA1D	chr3	53528683	53847760
ENSG00000236424	0	0	0	0	0	0	protein_coding	TSPY10	chrY	9365489	9368291
ENSG00000162878	524	703	655	613	519	458	protein_coding	PKDCC	chr2	42275160	42285668
ENSG00000140525	2929	5251	5301	4921	3576	4765	protein_coding	FANCI	chr15	89787180	89860492
ENSG00000135749	1190	1789	1862	3079	1991	3251	protein_coding	PCNXL2	chr1	233119181	233431459
ENSG00000169242	2062	2074	2027	1722	1915	1743	protein_coding	EFNA1	chr1	155099936	155107333
ENSG00000100191	0	0	0	0	0	4	protein_coding	SLC5A4	chr22	32614465	32651328
ENSG00000142676	26617	28413	38566	66418	76803	64601	protein_coding	RPL11	chr1	24018269	24022915
ENSG00000218823	0	0	0	0	0	0	protein_coding	PAPOLB	chr7	4897364	4901625
ENSG00000255307	0	0	0	0	0	0	protein_coding	OR52B2	chr11	6190560	6191638
ENSG00000084764	1513	1950	1694	1728	1485	1534	protein_coding	MAPRE3	chr2	27193480	27250064
ENSG00000075223	2593	6205	7693	9178	9092	8917	protein_coding	SEMA3C	chr7	80371854	80551675
ENSG00000156282	0	0	0	0	0	0	protein_coding	CLDN17	chr21	31538241	31538971
ENSG00000152291	15544	22896	19327	22736	17386	25517	protein_coding	TGOLN2	chr2	85545147	85555548
ENSG00000135482	538	501	442	434	388	421	protein_coding	ZC3H10	chr12	56511943	56516278
ENSG00000213822	0	0	0	0	0	0	protein_coding	CEACAM18	chr19	51979838	51994206
ENSG00000145817	3179	3994	4826	4263	4942	5055	protein_coding	YIPF5	chr5	143537723	143550278
ENSG00000216490	4376	5197	4813	1972	1799	2094	protein_coding	IFI30	chr19	18283972	18288927
ENSG00000165672	5821	8661	10482	10048	11655	11052	protein_coding	PRDX3	chr10	120927215	120938345
ENSG00000177511	0	0	0	0	0	0	protein_coding	ST8SIA3	chr18	55018044	55038962
ENSG00000204560	5418	6259	5911	4739	3302	4917	protein_coding	DHX16	chr6	30620896	30640814
ENSG00000072201	66	109	92	56	70	104	protein_coding	LNX1	chr4	54325468	54567572
ENSG00000138190	157	216	342	329	569	308	protein_coding	EXOC6	chr10	94590935	94819250
ENSG00000161677	2039	2468	1732	2085	2395	1974	protein_coding	JOSD2	chr19	51009255	51014610
ENSG00000115365	1647	2756	3639	4522	4072	4487	protein_coding	LANCL1	chr2	211295973	211342376
ENSG00000164684	5	0	6	0	0	0	protein_coding	ZNF704	chr8	81540686	81787016
ENSG00000090013	12141	12509	11114	10798	11685	9752	protein_coding	BLVRB	chr19	40953696	40971747
ENSG00000122484	391	691	905	1048	1213	1063	protein_coding	RPAP2	chr1	92764522	92867613
ENSG00000149292	380	476	457	589	518	525	protein_coding	TTC12	chr11	113185251	113254266
ENSG00000130234	18	14	19	11	0	17	protein_coding	ACE2	chrX	15579156	15620271
ENSG00000151725	716	1235	2221	1713	2032	1278	protein_coding	MLF1IP	chr4	185615772	185655287
ENSG00000099331	10612	12167	12207	6900	4685	7021	protein_coding	MYO9B	chr19	17186591	17325346
ENSG00000164463	213	333	558	844	936	759	protein_coding	CREBRF	chr5	172483355	172566291
ENSG00000134551	5	0	8	4	2	0	protein_coding	PRH2	chr12	11081835	11084940
ENSG00000184708	2492	3396	2690	2289	2040	2422	protein_coding	EIF4ENIF1	chr22	31832963	31892094
ENSG00000148057	276	268	348	517	486	452	protein_coding	IDNK	chr9	86237964	86259045
ENSG00000173085	2357	2783	2533	3360	4158	3381	protein_coding	COQ2	chr4	84182689	84206067
ENSG00000103932	4284	4743	4428	2807	1953	2751	protein_coding	RPAP1	chr15	41809374	41836467
ENSG00000155330	577	783	761	1537	2243	1686	protein_coding	C16orf87	chr16	46830519	46865323
ENSG00000198889	4	0	0	0	5	0	protein_coding	DCAF12L1	chrX	125683369	125686834
ENSG00000171649	0	0	0	4	7	4	protein_coding	ZIK1	chr19	58089824	58105145
ENSG00000152137	3195	3343	3361	3028	2757	3039	protein_coding	HSPB8	chr12	119616447	119658936
ENSG00000105649	130	156	203	62	31	81	protein_coding	RAB3A	chr19	18307594	18314884
ENSG00000159640	0	1	0	0	0	0	protein_coding	ACE	chr17	61554422	61599205
ENSG00000106397	17454	20210	19077	18217	13694	19180	protein_coding	PLOD3	chr7	100849258	100861701
ENSG00000092051	0	7	0	0	18	6	protein_coding	JPH4	chr14	24037244	24048009
ENSG00000189001	17	23	8	16	10	21	protein_coding	SBSN	chr19	36014269	36019253
ENSG00000136930	26857	24628	23582	20048	24502	19784	protein_coding	PSMB7	chr9	127115745	127177723
ENSG00000048405	596	1289	1434	1903	1541	1787	protein_coding	ZNF800	chr7	126986844	127071978
ENSG00000167098	0	0	0	0	0	0	protein_coding	SUN5	chr20	31571579	31592239
ENSG00000235711	0	0	0	0	0	0	protein_coding	ANKRD34C	chr15	79575146	79590580
ENSG00000162373	0	17	8	41	38	14	protein_coding	BEND5	chr1	49193195	49242641
ENSG00000138036	618	702	1103	1314	1943	1338	protein_coding	DYNC2LI1	chr2	44001178	44037149
ENSG00000165782	4323	4939	4660	2975	2870	2761	protein_coding	TMEM55B	chr14	20925878	20929771
ENSG00000120217	463	875	1111	2353	2268	2759	protein_coding	CD274	chr9	5450503	5470566
ENSG00000214338	332	36	610	573	400	354	protein_coding	SOGA3	chr6	127759551	127840500
ENSG00000170298	4	3	0	0	0	0	protein_coding	LGALS9B	chr17	20352708	20370852
ENSG00000256715	0	0	0	0	0	0	protein_coding	AL050302.1	chr21	14741931	14745386
ENSG00000177693	0	0	0	0	0	0	protein_coding	OR4F4	chr15	102462245	102463298
ENSG00000242875	0	2	1	0	0	0	protein_coding	RBMY1B	chrY	23673224	23687672
ENSG00000171815	0	0	0	0	0	0	protein_coding	PCDHB1	chr5	140430979	140433512
ENSG00000259522	482	801	1245	496	437	351	protein_coding	RP11-468E2.2	chr14	24649601	24659622
ENSG00000102904	40	68	54	58	78	94	protein_coding	TSNAXIP1	chr16	67840668	67866051
ENSG00000168589	16	11	0	5	7	8	protein_coding	DYNLRB2	chr16	80574631	80584657
ENSG00000170423	140	154	94	60	73	73	protein_coding	KRT78	chr12	53231588	53242876
ENSG00000143374	4414	4626	4453	2943	2475	2731	protein_coding	TARS2	chr1	150459887	150480078
ENSG00000242389	0	0	0	0	0	0	protein_coding	RBMY1E	chrY	24026223	24064214
ENSG00000179639	0	0	0	0	0	0	protein_coding	FCER1A	chr1	159259504	159278014
ENSG00000196683	5777	6017	7857	10142	12657	9921	protein_coding	TOMM7	chr7	22852251	22862470
ENSG00000155099	1335	1735	1792	1960	1780	1875	protein_coding	TMEM55A	chr8	92006024	92053292
ENSG00000170788	0	0	0	0	0	0	protein_coding	DYDC1	chr10	82095861	82116511
ENSG00000101098	0	0	0	0	0	0	protein_coding	RIMS4	chr20	43380449	43438979
ENSG00000251258	0	4	0	0	0	0	protein_coding	RFPL4B	chr6	112668532	112672498
ENSG00000198704	0	0	0	0	0	0	protein_coding	GPX6	chr6	28471073	28495992
ENSG00000135924	6732	7611	7587	10530	9399	10066	protein_coding	DNAJB2	chr2	220143989	220151622
ENSG00000165282	4211	5135	4636	3840	2764	4157	protein_coding	PIGO	chr9	35088685	35096591
ENSG00000182575	0	0	0	0	0	13	protein_coding	NXPH3	chr17	47653220	47661189
ENSG00000164756	0	0	0	0	0	0	protein_coding	SLC30A8	chr8	117962512	118188953
ENSG00000261603	0	0	0	0	0	0	protein_coding	PRSS46	chr3	46761073	46777919
ENSG00000169032	6108	7426	6510	8447	8655	9464	protein_coding	MAP2K1	chr15	66679155	66784650
ENSG00000057593	0	0	0	0	0	0	protein_coding	F7	chr13	113760105	113774995
ENSG00000033867	1164	2030	2244	4434	4041	3593	protein_coding	SLC4A7	chr3	27414214	27525911
ENSG00000183888	0	0	0	0	0	0	protein_coding	C1orf64	chr1	16330731	16335302
ENSG00000100368	15	0	0	0	2	12	protein_coding	CSF2RB	chr22	37309670	37336491
ENSG00000142655	3520	3811	3563	2986	2301	2762	protein_coding	PEX14	chr1	10532345	10690815
ENSG00000205090	18	9	8	14	10	25	protein_coding	TMEM240	chr1	1470554	1475833
ENSG00000140854	4340	4782	4552	3048	2912	3042	protein_coding	KATNB1	chr16	57769642	57791162
ENSG00000110880	8327	11625	11459	18990	19578	21427	protein_coding	CORO1C	chr12	109038885	109125372
ENSG00000171791	151	182	218	242	184	276	protein_coding	BCL2	chr18	60790579	60987361
ENSG00000148180	6841	7552	7549	5469	4019	5028	protein_coding	GSN	chr9	123970072	124095121
ENSG00000126603	6478	7373	7305	6509	4585	6503	protein_coding	GLIS2	chr16	4364762	4389598
ENSG00000171960	2917	3104	2392	2082	2426	1877	protein_coding	PPIH	chr1	43124096	43142429
ENSG00000112852	82	152	130	51	41	89	protein_coding	PCDHB2	chr5	140474227	140476962
ENSG00000111218	4	0	4	2	6	0	protein_coding	PRMT8	chr12	3490515	3703139
ENSG00000184988	324	422	448	375	323	309	protein_coding	TMEM106A	chr17	41363854	41372061
ENSG00000172487	0	0	0	0	0	0	protein_coding	OR8J1	chr11	56127691	56128764
ENSG00000168000	470	241	377	256	421	400	protein_coding	BSCL2	chr11	62457747	62477317
ENSG00000109452	133	345	269	502	532	475	protein_coding	INPP4B	chr4	142944313	143768585
ENSG00000162144	6041	6760	6400	3944	4038	3988	protein_coding	CYB561A3	chr11	61116217	61129771
ENSG00000114455	0	0	0	0	0	0	protein_coding	HHLA2	chr3	108015376	108097132
ENSG00000138435	62	25	38	8	0	0	protein_coding	CHRNA1	chr2	175612320	175629200
ENSG00000198624	294	354	331	88	77	130	protein_coding	CCDC69	chr5	150560613	150603706
ENSG00000166501	0	0	0	0	0	0	protein_coding	PRKCB	chr16	23847322	24231932
ENSG00000178623	37	32	31	21	15	17	protein_coding	GPR35	chr2	241544848	241570676
ENSG00000100239	5386	6092	5416	4964	4756	5120	protein_coding	PPP6R2	chr22	50781733	50883514
ENSG00000128250	0	0	0	0	0	0	protein_coding	RFPL1	chr22	29834572	29838444
ENSG00000113211	0	0	0	0	2	0	protein_coding	PCDHB6	chr5	140529683	140532868
ENSG00000107521	4942	5438	5312	3350	3633	3594	protein_coding	HPS1	chr10	100175955	100206684
ENSG00000133878	0	0	0	0	0	0	protein_coding	DUSP26	chr8	33448856	33457624
ENSG00000169169	4	0	0	0	0	0	protein_coding	CPT1C	chr19	50194155	50216988
ENSG00000168038	482	603	479	1008	1394	1026	protein_coding	ULK4	chr3	41288090	42003922
ENSG00000188316	25	18	32	78	55	47	protein_coding	ENO4	chr10	118609023	118671299
ENSG00000128394	1051	1076	990	1039	886	1029	protein_coding	APOBEC3F	chr22	39436609	39449915
ENSG00000120049	27	16	42	24	19	52	protein_coding	KCNIP2	chr10	103585731	103603677
ENSG00000215271	1602	1893	1820	1597	1395	1714	protein_coding	HOMEZ	chr14	23741666	23768656
ENSG00000184292	5	0	8	0	0	0	protein_coding	TACSTD2	chr1	59041099	59043166
ENSG00000111669	207564	220330	209140	143342	153351	134186	protein_coding	TPI1	chr12	6976283	6980112
ENSG00000090975	1648	1762	2035	1874	1247	1977	protein_coding	PITPNM2	chr12	123468027	123634562
ENSG00000248710	0	0	0	0	0	0	protein_coding	RP11-432B6.3	chr3	159945241	160167617
ENSG00000186654	1830	2114	1892	890	1001	960	protein_coding	PRR5	chr22	45064593	45133561
ENSG00000186094	0	0	0	0	0	0	protein_coding	AGBL4	chr1	48998527	50489585
ENSG00000168564	279	458	628	928	974	960	protein_coding	CDKN2AIP	chr4	184365744	184369351
ENSG00000196177	431	704	921	943	902	953	protein_coding	ACADSB	chr10	124768495	124817827
ENSG00000229676	0	0	4	7	4	0	protein_coding	ZNF492	chr19	22817126	22850472
ENSG00000184343	14	9	12	65	16	70	protein_coding	SRPK3	chrX	153041867	153051187
ENSG00000099940	3511	3848	3526	2935	3517	3140	protein_coding	SNAP29	chr22	21213271	21245506
ENSG00000121897	468	588	582	1793	1892	1802	protein_coding	LIAS	chr4	39460620	39479273
ENSG00000140950	8076	9515	8679	10196	8994	10433	protein_coding	TLDC1	chr16	84511681	84587639
ENSG00000164199	32	35	48	15	48	27	protein_coding	GPR98	chr5	89825161	90460038
ENSG00000118242	130	194	259	173	143	176	protein_coding	MREG	chr2	216809213	216898819
ENSG00000068885	528	766	966	1533	1570	1143	protein_coding	IFT80	chr3	159974774	160117668
ENSG00000243696	66	27	108	164	0	111	protein_coding	RP5-966M1.6	chr3	52847298	52869745
ENSG00000189280	0	16	28	15	29	22	protein_coding	GJB5	chr1	35220648	35224113
ENSG00000091138	0	0	0	0	0	0	protein_coding	SLC26A3	chr7	107405912	107443670
ENSG00000221970	11	17	8	11	8	8	protein_coding	OR2A1	chr7	144015218	144016150
ENSG00000180806	369	389	404	353	317	407	protein_coding	HOXC9	chr12	54388679	54397121
ENSG00000105642	6	4	0	7	2	6	protein_coding	KCNN1	chr19	18062102	18110889
ENSG00000118181	22816	24015	24205	35859	52112	36007	protein_coding	RPS25	chr11	118886422	118889401
ENSG00000058335	66	90	133	21	29	38	protein_coding	RASGRF1	chr15	79252289	79383115
ENSG00000136574	0	0	0	0	0	0	protein_coding	GATA4	chr8	11534468	11617511
ENSG00000184500	309	836	977	607	593	829	protein_coding	PROS1	chr3	93591881	93692910
ENSG00000221988	1693	2042	1951	985	854	898	protein_coding	PPT2	chr6	32121218	32134011
ENSG00000198286	39	53	76	30	35	61	protein_coding	CARD11	chr7	2945775	3083579
ENSG00000130254	3912	4955	3912	2388	1409	2364	protein_coding	SAFB2	chr19	5587010	5624057
ENSG00000258790	2638	3302	3622	513	4128	1391	protein_coding	KIAA0391	chr14	35591755	35786680
ENSG00000175567	6557	7523	7300	6259	5266	6058	protein_coding	UCP2	chr11	73685712	73694352
ENSG00000100292	11331	12250	11806	5055	4128	4920	protein_coding	HMOX1	chr22	35776354	35790207
ENSG00000159685	1592	1791	1493	1652	2081	1589	protein_coding	CHCHD6	chr3	126423063	126679249
ENSG00000186393	0	0	0	0	0	0	protein_coding	KRT26	chr17	38922490	38928414
ENSG00000170561	0	0	0	0	0	0	protein_coding	IRX2	chr5	2745959	2752969
ENSG00000177879	3373	4855	6346	6423	7193	6853	protein_coding	AP3S1	chr5	115177178	115249778
ENSG00000146013	0	0	0	0	0	0	protein_coding	GFRA3	chr5	137588068	137610360
ENSG00000022567	589	675	641	466	382	473	protein_coding	SLC45A4	chr8	142217265	142318404
ENSG00000090238	145	191	275	163	183	208	protein_coding	YPEL3	chr16	30103635	30108236
ENSG00000135312	0	0	0	0	0	0	protein_coding	HTR1B	chr6	78171948	78173490
ENSG00000180425	9	20	12	19	18	25	protein_coding	C11orf71	chr11	114262165	114271139
ENSG00000114346	2989	5782	6979	12189	12028	10554	protein_coding	ECT2	chr3	172468472	172539264
ENSG00000120334	1088	1539	1544	2513	3467	3035	protein_coding	CENPL	chr1	173768688	173793858
ENSG00000227057	8448	8860	8821	5746	5599	5225	protein_coding	WDR46	chr6	33246885	33257304
ENSG00000108039	5504	6364	6122	4907	4941	5196	protein_coding	XPNPEP1	chr10	111624524	111683311
ENSG00000105122	12	19	8	9	4	0	protein_coding	RASAL3	chr19	15562435	15575382
ENSG00000125835	39110	40488	36716	27091	27370	25591	protein_coding	SNRPB	chr20	2442280	2451499
ENSG00000212907	9522	22822	54691	15346	7188	16075	protein_coding	MT-ND4L	chrM	10470	10766
ENSG00000100314	33	50	56	62	61	73	protein_coding	CABP7	chr22	30116073	30127828
ENSG00000176979	0	1	0	0	0	0	protein_coding	TRIM60	chr4	165953105	165962896
ENSG00000168538	390	777	825	1283	1220	1264	protein_coding	TRAPPC11	chr4	184580420	184634745
ENSG00000135213	7484	9280	8624	4984	2582	4865	protein_coding	POM121C	chr7	75046066	75115548
ENSG00000171199	8	7	7	0	0	0	protein_coding	PROL1	chr4	71263599	71275911
ENSG00000162148	88	48	85	179	136	171	protein_coding	PPP1R32	chr11	61248592	61258403
ENSG00000226479	1185	1564	1604	2387	2012	2550	protein_coding	TMEM185B	chr2	120978854	120980984
ENSG00000118004	0	6	8	0	4	0	protein_coding	COLEC11	chr2	3642426	3692048
ENSG00000090316	7933	8314	8215	6378	5723	6333	protein_coding	MAEA	chr4	1283639	1333935
ENSG00000108387	46	26	9	57	63	62	protein_coding	SEPT4	chr17	56597611	56618179
ENSG00000121691	2336	3544	3160	4952	5170	6073	protein_coding	CAT	chr11	34460472	34493609
ENSG00000162714	4962	5755	5214	6798	5891	6765	protein_coding	ZNF496	chr1	247460714	247495148
ENSG00000176571	4	3	10	6	0	14	protein_coding	CNBD1	chr8	87878670	88627447
ENSG00000125571	15	0	18	10	14	20	protein_coding	IL37	chr2	113670548	113676459
ENSG00000100218	2	6	18	9	25	28	protein_coding	RTDR1	chr22	23401593	23487208
ENSG00000154803	4687	5311	5441	5039	4338	4585	protein_coding	FLCN	chr17	17115526	17140502
ENSG00000267706	0	0	0	0	0	2	protein_coding	CTD-2105E13.6	chr19	55863669	55870884
ENSG00000148053	0	0	0	0	0	0	protein_coding	NTRK2	chr9	87283466	87638505
ENSG00000108175	6751	10394	9133	9412	5231	10092	protein_coding	ZMIZ1	chr10	80828792	81076276
ENSG00000214215	0	0	0	0	0	0	protein_coding	C12orf74	chr12	93096619	93102325
ENSG00000196400	0	0	0	0	0	0	protein_coding	BX255923.1	chr9	69252845	69254032
ENSG00000168283	1598	2738	4355	5172	5923	4978	protein_coding	BMI1	chr10	22610140	22620413
ENSG00000170262	0	0	0	0	0	0	protein_coding	MRAP	chr21	33664124	33687095
ENSG00000258292	0	0	0	0	0	0	protein_coding	RP11-536G4.1	chr12	96196875	96217085
ENSG00000267041	124	266	282	375	221	345	protein_coding	ZNF850	chr19	37205285	37263727
ENSG00000150907	271	742	824	672	356	634	protein_coding	FOXO1	chr13	41129804	41240734
ENSG00000001630	4490	7620	8302	3644	3535	4240	protein_coding	CYP51A1	chr7	91741465	91772266
ENSG00000139990	2861	3989	4086	4936	4166	5442	protein_coding	DCAF5	chr14	69517598	69619867
ENSG00000070190	0	6	4	0	0	0	protein_coding	DAPP1	chr4	100737990	100791311
ENSG00000180953	463	604	635	800	716	560	protein_coding	ST20	chr15	80191182	80216044
ENSG00000169330	115	222	240	242	118	271	protein_coding	KIAA1024	chr15	79724858	79764632
ENSG00000196620	0	0	0	0	0	0	protein_coding	UGT2B15	chr4	69512348	69536346
ENSG00000162745	4441	5420	4896	631	448	656	protein_coding	OLFML2B	chr1	161952982	161993644
ENSG00000197681	34	40	53	71	69	57	protein_coding	TBC1D3	chr17	36337711	36358166
ENSG00000141956	346	405	434	524	274	374	protein_coding	PRDM15	chr21	43218385	43299591
ENSG00000176787	0	0	0	0	0	0	protein_coding	OR52E2	chr11	5079880	5080857
ENSG00000187806	0	0	0	0	0	0	protein_coding	TMEM202	chr15	72690614	72700370
ENSG00000179046	1137	1192	1242	1291	1574	1554	protein_coding	TRIML2	chr4	189012427	189030757
ENSG00000173681	98	229	384	768	604	708	protein_coding	CXorf23	chrX	19930978	19988416
ENSG00000255103	411	1185	953	963	484	917	protein_coding	KIAA0754	chr1	39876151	39882154
ENSG00000088387	301	742	947	781	496	678	protein_coding	DOCK9	chr13	99445741	99738879
ENSG00000169604	2034	3933	4022	4679	3154	5182	protein_coding	ANTXR1	chr2	69240310	69476459
ENSG00000141576	2879	3230	3091	2381	1883	2266	protein_coding	RNF157	chr17	74138534	74236454
ENSG00000139132	131	362	368	599	636	698	protein_coding	FGD4	chr12	32552463	32798984
ENSG00000137207	10547	11958	11660	8298	7829	8283	protein_coding	YIPF3	chr6	43479565	43484728
ENSG00000137462	385	647	517	488	469	522	protein_coding	TLR2	chr4	154622652	154626851
ENSG00000180329	621	894	890	1599	1487	1585	protein_coding	CCDC43	chr17	42750437	42767147
ENSG00000108679	60370	71610	68564	32228	21900	31747	protein_coding	LGALS3BP	chr17	76967320	76976191
ENSG00000184432	10555	15344	15176	13743	16675	15142	protein_coding	COPB2	chr3	139074442	139108574
ENSG00000196415	22	18	36	47	48	46	protein_coding	PRTN3	chr19	840963	848175
ENSG00000166819	4	15	0	10	5	15	protein_coding	PLIN1	chr15	90207596	90222658
ENSG00000070718	720	1041	1107	1488	1171	1623	protein_coding	AP3M2	chr8	42010464	42029191
ENSG00000143498	163	309	425	538	564	637	protein_coding	TAF1A	chr1	222731244	222763275
ENSG00000082781	66409	75661	71507	54177	45618	54943	protein_coding	ITGB5	chr3	124480795	124620265
ENSG00000051108	6836	8857	8450	8601	7329	8678	protein_coding	HERPUD1	chr16	56965960	56977798
ENSG00000115756	29033	30434	29945	18305	15714	18450	protein_coding	HPCAL1	chr2	10443015	10567743
ENSG00000163512	701	1125	1523	2407	2685	2380	protein_coding	AZI2	chr3	28356494	28390618
ENSG00000134365	0	0	0	0	0	0	protein_coding	CFHR4	chr1	196819371	196888102
ENSG00000136114	499	562	525	610	657	776	protein_coding	THSD1	chr13	52951305	52980629
ENSG00000255587	0	0	0	3	4	0	protein_coding	RAB44	chr6	36683256	36699870
ENSG00000163915	0	0	0	0	3	0	protein_coding	C3orf65	chr3	185430316	185447575
ENSG00000139832	1443	1541	1549	894	1009	906	protein_coding	RAB20	chr13	111175417	111214080
ENSG00000154222	6287	7412	7418	5003	4173	4881	protein_coding	CC2D1B	chr1	52811395	52831865
ENSG00000004534	2354	3378	3107	3538	2990	3629	protein_coding	RBM6	chr3	49977440	50137478
ENSG00000072501	5182	8445	6400	4657	3426	5182	protein_coding	SMC1A	chrX	53401070	53449677
ENSG00000138185	483	681	838	542	524	564	protein_coding	ENTPD1	chr10	97471536	97637023
ENSG00000171033	1638	2663	3767	4360	5069	4604	protein_coding	PKIA	chr8	79428374	79517502
ENSG00000138172	38	74	53	50	58	60	protein_coding	CALHM2	chr10	105206543	105212660
ENSG00000164850	15	9	10	0	0	3	protein_coding	GPER1	chr7	1121844	1133451
ENSG00000159164	152	166	108	80	52	93	protein_coding	SV2A	chr1	149874870	149889434
ENSG00000116183	197	356	474	194	148	129	protein_coding	PAPPA2	chr1	176432307	176814735
ENSG00000159516	0	0	0	0	0	0	protein_coding	SPRR2G	chr1	153122058	153123345
ENSG00000165934	1629	3460	4489	5169	4760	5479	protein_coding	CPSF2	chr14	92588281	92630755
ENSG00000115942	684	1448	1899	2726	2651	2691	protein_coding	ORC2	chr2	201773696	201828403
ENSG00000185019	1428	1300	1423	1056	794	1047	protein_coding	UBOX5	chr20	3088219	3140842
ENSG00000197841	150	225	285	486	576	499	protein_coding	ZNF181	chr19	35225060	35233777
ENSG00000184811	0	0	0	0	0	0	protein_coding	TUSC5	chr17	1182957	1204281
ENSG00000197380	59	79	67	130	92	70	protein_coding	DACT3	chr19	47150869	47164395
ENSG00000115825	863	1937	3289	3263	2310	2947	protein_coding	PRKD3	chr2	37477645	37551951
ENSG00000164916	6624	8354	8130	6172	3795	6413	protein_coding	FOXK1	chr7	4683388	4811074
ENSG00000167210	0	0	0	0	0	0	protein_coding	LOXHD1	chr18	44056935	44236996
ENSG00000140688	12227	13220	11913	11420	9175	11112	protein_coding	C16orf58	chr16	31500792	31520630
ENSG00000106346	726	1383	1246	1140	825	1467	protein_coding	USP42	chr7	6144515	6201195
ENSG00000125351	304	579	681	1603	1515	1411	protein_coding	UPF3B	chrX	118967985	118986961
ENSG00000166938	1269	1512	1759	2032	1669	1914	protein_coding	DIS3L	chr15	66585555	66626236
ENSG00000151729	698	880	802	915	896	855	protein_coding	SLC25A4	chr4	186064395	186071536
ENSG00000165186	125	254	275	226	146	235	protein_coding	PTCHD1	chrX	23352133	23422489
ENSG00000133574	0	0	3	0	4	0	protein_coding	GIMAP4	chr7	150264365	150271041
ENSG00000102245	0	0	0	0	0	0	protein_coding	CD40LG	chrX	135730352	135742549
ENSG00000086288	0	0	0	0	0	0	protein_coding	NME8	chr7	37888199	37940003
ENSG00000071243	235	377	469	624	752	682	protein_coding	ING3	chr7	120590803	120617270
ENSG00000168495	1933	2388	2039	3133	3009	3211	protein_coding	POLR3D	chr8	22102617	22112113
ENSG00000178882	17	9	0	29	28	18	protein_coding	FAM101A	chr12	124457788	124800570
ENSG00000264813	0	14	0	0	4	0	protein_coding	ACE	chr17	61562184	61599209
ENSG00000138030	276	273	232	112	89	76	protein_coding	KHK	chr2	27309615	27323640
ENSG00000186197	72	60	57	100	95	10	protein_coding	EDARADD	chr1	236511562	236648214
ENSG00000213424	9	18	14	17	30	30	protein_coding	KRT222	chr17	38810917	38821433
ENSG00000184886	480	746	779	635	545	761	protein_coding	PIGW	chr17	34890847	34895159
ENSG00000100796	1673	3104	4070	4382	2952	4677	protein_coding	SMEK1	chr14	91923955	91976898
ENSG00000167604	606	641	581	424	214	329	protein_coding	NFKBID	chr19	36378555	36393205
ENSG00000155903	394	621	911	1116	1053	1069	protein_coding	RASA2	chr3	141205889	141334184
ENSG00000138696	8	3	28	32	6	39	protein_coding	BMPR1B	chr4	95679119	96079599
ENSG00000155984	1767	2245	1770	1754	1577	1803	protein_coding	TMEM185A	chrX	148678216	148713568
ENSG00000196119	0	0	0	0	0	0	protein_coding	OR8A1	chr11	124439893	124441037
ENSG00000167085	27087	28743	25557	12383	15668	11792	protein_coding	PHB	chr17	47481414	47492246
ENSG00000204511	0	0	0	0	0	0	protein_coding	MCCD1	chr6	31496494	31498009
ENSG00000172459	0	0	0	0	0	0	protein_coding	OR5AR1	chr11	56431138	56432163
ENSG00000126890	0	0	9	0	0	0	protein_coding	CTAG2	chrX	153880246	153881853
ENSG00000152669	414	524	615	220	217	240	protein_coding	CCNO	chr5	54526980	54529508
ENSG00000143365	5	15	6	50	54	75	protein_coding	RORC	chr1	151778547	151804348
ENSG00000116750	1439	2816	3483	3320	3415	3132	protein_coding	UCHL5	chr1	192981380	193029237
ENSG00000198925	14145	15702	14848	12667	9865	13298	protein_coding	ATG9A	chr2	220074494	220094439
ENSG00000143751	1336	1970	1907	2500	2434	2914	protein_coding	SDE2	chr1	226170403	226187032
ENSG00000131055	0	0	0	0	0	0	protein_coding	COX4I2	chr20	30225691	30232809
ENSG00000114126	1620	2325	2304	3024	3555	3172	protein_coding	TFDP2	chr3	141663277	141868386
ENSG00000167601	31499	38764	36042	65262	45734	67960	protein_coding	AXL	chr19	41725108	41767671
ENSG00000174937	0	0	0	0	0	0	protein_coding	OR5M3	chr11	56236964	56238014
ENSG00000138778	423	896	829	2967	3392	1562	protein_coding	CENPE	chr4	104026963	104119566
ENSG00000080345	745	1507	1546	2807	2612	1780	protein_coding	RIF1	chr2	152266397	152364527
ENSG00000067445	1328	1596	1502	754	686	843	protein_coding	TRO	chrX	54946895	54957864
ENSG00000032219	309	547	616	1423	1471	1184	protein_coding	ARID4A	chr14	58765103	58840605
ENSG00000178685	6283	7290	7045	5728	4430	5564	protein_coding	PARP10	chr8	145051321	145086940
ENSG00000214413	814	884	921	1289	2156	1577	protein_coding	BBIP1	chr10	112658488	112679032
ENSG00000221890	9990	12501	10981	5971	4090	5912	protein_coding	NPTXR	chr22	39214457	39239987
ENSG00000177432	41	49	140	227	173	191	protein_coding	NAP1L5	chr4	89617066	89619386
ENSG00000174776	0	0	0	0	0	0	protein_coding	WDR49	chr3	167196472	167371771
ENSG00000172425	0	0	0	0	0	0	protein_coding	TTC36	chr11	118398187	118401912
ENSG00000130066	3699	4306	6744	11793	14046	13242	protein_coding	SAT1	chrX	23801290	23804343
ENSG00000178814	198	204	238	148	110	140	protein_coding	OPLAH	chr8	145106167	145118735
ENSG00000164100	0	7	5	4	0	0	protein_coding	NDST3	chr4	118954773	119179803
ENSG00000204869	0	0	4	1	0	0	protein_coding	IGFL4	chr19	46543006	46580376
ENSG00000158748	3	0	5	0	5	0	protein_coding	HTR6	chr1	19991780	20006055
ENSG00000235631	0	0	0	0	0	0	protein_coding	RNF148	chr7	122341718	122343021
ENSG00000253309	13	21	24	93	137	107	protein_coding	SERPINE3	chr13	51909909	51938871
ENSG00000109576	98	157	186	159	208	216	protein_coding	AADAT	chr4	170981373	171012850
ENSG00000188293	7	4	0	0	0	0	protein_coding	IGFL1	chr19	46733009	46734500
ENSG00000100344	321	372	271	117	81	158	protein_coding	PNPLA3	chr22	44319619	44360368
ENSG00000268822	0	0	0	0	0	0	protein_coding	AC011298.1	chr2	241624478	241624705
ENSG00000165209	608	1355	1866	1599	1294	1472	protein_coding	STRBP	chr9	125871779	126030855
ENSG00000163874	9162	10798	11363	6344	4855	6508	protein_coding	ZC3H12A	chr1	37940153	37949980
ENSG00000257482	0	0	0	0	0	0	protein_coding	ZNF727	chr7	63505821	63538927
ENSG00000011028	19554	23521	22324	24928	16681	27159	protein_coding	MRC2	chr17	60704762	60770958
ENSG00000129158	955	918	1072	1015	960	816	protein_coding	SERGEF	chr11	17809595	18034709
ENSG00000127328	174	385	607	688	722	858	protein_coding	RAB3IP	chr12	70132461	70216984
ENSG00000197471	206	269	236	312	264	311	protein_coding	SPN	chr16	29674300	29682187
ENSG00000065518	9160	9220	8788	7679	10834	7882	protein_coding	NDUFB4	chr3	120315156	120321347
ENSG00000054356	0	0	0	0	4	0	protein_coding	PTPRN	chr2	220154345	220174370
ENSG00000006125	13847	20213	18227	19101	17467	21477	protein_coding	AP2B1	chr17	33905065	34053436
ENSG00000163848	572	1309	1913	2387	2300	1973	protein_coding	ZNF148	chr3	124944405	125094198
ENSG00000175110	2260	2854	3421	3421	4898	3579	protein_coding	MRPS22	chr3	138724648	139076065
ENSG00000167130	1557	1774	1737	1596	1436	1614	protein_coding	DOLPP1	chr9	131843379	131852717
ENSG00000009954	4596	8318	8504	11100	7969	11826	protein_coding	BAZ1B	chr7	72854728	72936608
ENSG00000154263	0	0	0	0	14	0	protein_coding	ABCA10	chr17	67143355	67240987
ENSG00000170180	0	0	0	0	0	0	protein_coding	GYPA	chr4	145030457	145061904
ENSG00000257411	0	0	0	0	0	0	protein_coding	RP11-603J24.9	chr12	56495115	56503073
ENSG00000130706	20804	23174	22312	12452	12035	11985	protein_coding	ADRM1	chr20	60877149	60883918
ENSG00000165443	0	0	0	0	0	6	protein_coding	PHYHIPL	chr10	60936350	61007534
ENSG00000138071	10219	20795	23715	25395	22735	26524	protein_coding	ACTR2	chr2	65454887	65498387
ENSG00000132510	2229	2951	2790	3750	2235	3642	protein_coding	KDM6B	chr17	7743222	7758114
ENSG00000144057	4	0	0	19	0	0	protein_coding	ST6GAL2	chr2	107418056	107503564
ENSG00000063180	208	230	192	105	182	171	protein_coding	CA11	chr19	49141199	49149569
ENSG00000182247	4145	4462	4159	5553	6145	5840	protein_coding	UBE2E2	chr3	23244511	23633284
ENSG00000148834	13539	13016	13890	8267	9651	7828	protein_coding	GSTO1	chr10	105995114	106027217
ENSG00000164930	2715	5142	7869	11850	11698	10929	protein_coding	FZD6	chr8	104310661	104345094
ENSG00000156968	0	0	4	4	0	0	protein_coding	MPV17L	chr16	15489611	15507125
ENSG00000188859	19	59	42	107	37	52	protein_coding	FAM78B	chr1	166026674	166136206
ENSG00000135929	10	10	28	28	4	18	protein_coding	CYP27A1	chr2	219646472	219680016
ENSG00000126001	3368	4312	3626	3738	2349	3701	protein_coding	CEP250	chr20	34042985	34099804
ENSG00000186930	0	0	0	0	0	0	protein_coding	KRTAP6-2	chr21	31970909	31971219
ENSG00000141905	11477	16122	13100	9742	5942	10109	protein_coding	NFIC	chr19	3359561	3469215
ENSG00000163217	0	0	0	0	0	0	protein_coding	BMP10	chr2	69092613	69098649
ENSG00000184750	9	12	7	10	11	15	protein_coding	MAGEA2	chrX	151918387	151922364
ENSG00000108272	814	835	862	873	1047	916	protein_coding	DHRS11	chr17	34948228	34957235
ENSG00000106384	0	0	0	0	0	0	protein_coding	MOGAT3	chr7	100838288	100844302
ENSG00000185761	674	949	962	775	466	703	protein_coding	ADAMTSL5	chr19	1505017	1513603
ENSG00000110958	13530	20265	23485	20989	22040	22978	protein_coding	PTGES3	chr12	57057127	57082159
ENSG00000104856	4611	5039	5070	4748	4397	4974	protein_coding	RELB	chr19	45504688	45541452
ENSG00000153443	3910	4160	3979	2560	2141	2558	protein_coding	UBALD1	chr16	4658884	4665028
ENSG00000198780	99	152	226	297	219	317	protein_coding	FAM169A	chr5	74073399	74162776
ENSG00000145040	1213	1587	1598	1471	840	1140	protein_coding	UCN2	chr3	48599160	48601206
ENSG00000160216	14471	17529	15753	12783	11154	13790	protein_coding	AGPAT3	chr21	45285067	45406417
ENSG00000261832	40	81	0	7	36	0	protein_coding	CLN3	chr16	28477974	28503333
ENSG00000006118	15030	16988	17742	10740	8249	11154	protein_coding	TMEM132A	chr11	60691935	60704631
ENSG00000198812	0	0	0	0	0	0	protein_coding	LRRC10	chr12	70002351	70004942
ENSG00000104731	1343	1520	1501	1225	1137	1402	protein_coding	KLHDC4	chr16	87730091	87799598
ENSG00000099942	5128	6799	6991	9757	7575	10891	protein_coding	CRKL	chr22	21271714	21308037
ENSG00000163125	2140	3820	3044	3267	1916	3408	protein_coding	RPRD2	chr1	150335567	150449042
ENSG00000130347	702	1148	1216	1485	1289	1477	protein_coding	RTN4IP1	chr6	107018903	107077373
ENSG00000172969	0	0	0	0	0	0	protein_coding	FRG2C	chr3	75713481	75716371
ENSG00000250565	209	195	192	367	343	330	protein_coding	ATP6V1E2	chr2	46717889	46769696
ENSG00000197122	11877	13871	12635	9151	7013	9111	protein_coding	SRC	chr20	35973088	36034453
ENSG00000171243	6	0	4	10	7	8	protein_coding	SOSTDC1	chr7	16501106	16570205
ENSG00000007516	52	77	96	102	110	60	protein_coding	BAIAP3	chr16	1383602	1399439
ENSG00000173933	7115	7240	6666	7023	7008	6974	protein_coding	RBM4	chr11	66384097	66434153
ENSG00000225119	61	84	99	64	70	162	protein_coding	LINC00999	chr10	38717074	38736820
ENSG00000244623	0	0	0	0	0	0	protein_coding	OR2AE1	chr7	99473610	99474680
ENSG00000139223	0	0	0	0	0	0	protein_coding	ANP32D	chr12	48866448	48866843
ENSG00000125656	7557	8333	7334	6135	6085	5966	protein_coding	CLPP	chr19	6361463	6368919
ENSG00000144476	2882	3386	2993	2929	2507	2972	protein_coding	ACKR3	chr2	237476430	237491001
ENSG00000144455	2065	2620	2734	2068	2054	2088	protein_coding	SUMF1	chr3	3742498	4508965
ENSG00000214188	7	9	9	15	8	21	protein_coding	ST7-OT4	chr7	116593953	116738860
ENSG00000089916	1068	1550	1748	2662	2188	2263	protein_coding	GPATCH2L	chr14	76618259	76720685
ENSG00000126267	9366	8875	8325	5608	6589	5179	protein_coding	COX6B1	chr19	36139125	36149763
ENSG00000042813	0	0	0	0	0	0	protein_coding	ZPBP	chr7	49890017	50160925
ENSG00000100068	130	112	181	308	233	238	protein_coding	LRP5L	chr22	25747385	25801344
ENSG00000143006	0	0	0	0	0	0	protein_coding	DMRTB1	chr1	53925072	53933161
ENSG00000134070	4789	5869	5327	3953	3187	4529	protein_coding	IRAK2	chr3	10206549	10285427
ENSG00000179918	2163	2923	2913	3660	3320	3613	protein_coding	SEPHS2	chr16	30454952	30457502
ENSG00000163126	40	19	22	45	14	22	protein_coding	ANKRD23	chr2	97490263	97523671
ENSG00000024048	605	1300	1549	2097	1841	2163	protein_coding	UBR2	chr6	42531800	42661242
ENSG00000019505	1706	2502	2724	1900	1537	2390	protein_coding	SYT13	chr11	45261852	45307870
ENSG00000160883	0	4	0	0	0	0	protein_coding	HK3	chr5	176307870	176326333
ENSG00000170209	0	0	0	0	0	8	protein_coding	ANKK1	chr11	113258513	113271140
ENSG00000108433	3074	3020	2839	2569	2711	2334	protein_coding	GOSR2	chr17	45000483	45105003
ENSG00000172915	47	174	241	285	226	287	protein_coding	NBEA	chr13	35516424	36247159
ENSG00000176274	72	115	121	137	170	171	protein_coding	SLC25A53	chrX	103343898	103401708
ENSG00000162460	0	0	0	0	0	0	protein_coding	TMEM82	chr1	16068917	16074477
ENSG00000247121	9	21	14	16	11	43	protein_coding	CTD-2260A17.2	chr5	96149731	96271513
ENSG00000095464	0	0	2	7	4	0	protein_coding	PDE6C	chr10	95372345	95425767
ENSG00000189143	1146	1204	1259	922	740	797	protein_coding	CLDN4	chr7	73213872	73247014
ENSG00000078668	2704	3691	4745	6090	7291	5716	protein_coding	VDAC3	chr8	42249142	42263415
ENSG00000174370	498	580	544	476	368	394	protein_coding	C11orf45	chr11	128769460	128775930
ENSG00000171953	1422	1507	1660	1707	1901	1638	protein_coding	ATPAF2	chr17	17880723	17942523
ENSG00000188171	246	416	292	361	651	481	protein_coding	ZNF626	chr19	20802867	20844402
ENSG00000147432	0	0	0	0	0	0	protein_coding	CHRNB3	chr8	42552519	42592550
ENSG00000138363	11379	13416	11764	10400	8449	10177	protein_coding	ATIC	chr2	216176540	216214487
ENSG00000269558	0	2	0	0	0	0	protein_coding	AC104057.1	chr7	65112081	65113280
ENSG00000197410	4	8	7	16	0	0	protein_coding	DCHS2	chr4	155153399	155412930
ENSG00000162545	3014	3842	3686	5387	4360	5430	protein_coding	CAMK2N1	chr1	20808884	20812713
ENSG00000161992	0	8	0	12	0	0	protein_coding	C16orf11	chr16	610422	615528
ENSG00000141568	7519	8454	8278	6329	5337	6105	protein_coding	FOXK2	chr17	80477589	80602538
ENSG00000051128	10194	10899	10341	7119	7898	6918	protein_coding	HOMER3	chr19	19040010	19052070
ENSG00000146049	75	113	73	157	157	143	protein_coding	KAAG1	chr6	24357131	24358512
ENSG00000186166	491	580	634	861	908	756	protein_coding	CCDC84	chr11	118868852	118886501
ENSG00000187446	4748	6060	5872	5689	4965	5963	protein_coding	CHP1	chr15	41523037	41574043
ENSG00000269808	0	0	0	0	0	0	protein_coding	AC010327.2	chr19	55738587	55741647
ENSG00000167657	10135	10788	10459	8022	6627	7052	protein_coding	DAPK3	chr19	3958451	3971121
ENSG00000204849	0	0	0	0	0	0	protein_coding	SPATA31A1	chr9	39355699	39361956
ENSG00000170476	6	0	0	0	0	0	protein_coding	MZB1	chr5	138723169	138725770
ENSG00000170340	1180	1715	2322	1632	1750	2051	protein_coding	B3GNT2	chr2	62423248	62451866
ENSG00000126062	6763	6974	6327	4523	4241	4466	protein_coding	TMEM115	chr3	50392180	50397041
ENSG00000180913	0	0	0	0	0	0	protein_coding	OR56B3P	chr11	6149840	6150706
ENSG00000120616	508	674	932	1286	1306	1523	protein_coding	EPC1	chr10	32556679	32667726
ENSG00000107954	25	46	36	24	18	23	protein_coding	NEURL	chr10	105253736	105352309
ENSG00000100121	15	208	134	160	17	115	protein_coding	GGTLC2	chr22	22988780	22990368
ENSG00000196407	0	0	0	0	0	0	protein_coding	THEM5	chr1	151819739	151826173
ENSG00000131446	14062	15687	14817	9732	9752	9388	protein_coding	MGAT1	chr5	180217541	180242652
ENSG00000181374	0	0	0	0	0	0	protein_coding	CCL13	chr17	32683471	32685629
ENSG00000139625	626	753	856	1179	860	789	protein_coding	MAP3K12	chr12	53874274	53893847
ENSG00000129244	0	0	4	0	0	0	protein_coding	ATP1B2	chr17	7549945	7561086
ENSG00000185246	416	458	590	968	1044	693	protein_coding	PRPF39	chr14	45553302	45585485
ENSG00000136205	9497	12935	11263	12570	7334	12386	protein_coding	TNS3	chr7	47314752	47622156
ENSG00000185024	3318	3772	3830	3381	2444	3262	protein_coding	BRF1	chr14	105675623	105781926
ENSG00000127022	29942	49271	48110	54062	45809	62422	protein_coding	CANX	chr5	179105629	179157926
ENSG00000143390	4360	5198	4906	4656	4751	4927	protein_coding	RFX5	chr1	151313116	151319833
ENSG00000105146	45	39	43	77	85	66	protein_coding	AURKC	chr19	57742377	57746916
ENSG00000108523	12039	12411	12063	9580	9670	10116	protein_coding	RNF167	chr17	4843303	4848517
ENSG00000166959	0	0	0	0	0	0	protein_coding	MS4A8	chr11	60467047	60483284
ENSG00000132938	3	0	0	4	0	0	protein_coding	MTUS2	chr13	29598748	30077892
ENSG00000105221	13038	14882	13728	9737	9200	9282	protein_coding	AKT2	chr19	40736224	40791443
ENSG00000085365	677	993	1538	2039	1928	1525	protein_coding	SCAMP1	chr5	77656339	77776562
ENSG00000188322	21	58	28	63	32	31	protein_coding	SBK1	chr16	28303840	28335170
ENSG00000134193	0	0	0	0	0	0	protein_coding	REG4	chr1	120336641	120354283
ENSG00000187682	0	0	0	0	0	0	protein_coding	ERAS	chrX	48687283	48688548
ENSG00000163513	6544	11046	13026	15436	13452	17681	protein_coding	TGFBR2	chr3	30647994	30735634
ENSG00000180098	3061	2627	2606	3002	3749	3271	protein_coding	TRNAU1AP	chr1	28879597	28905051
ENSG00000128342	10654	12045	13449	14358	10893	13965	protein_coding	LIF	chr22	30636436	30642840
ENSG00000164182	1458	1592	1408	1749	2950	2004	protein_coding	NDUFAF2	chr5	60240956	60448853
ENSG00000144681	6700	7652	6690	13076	14251	14684	protein_coding	STAC	chr3	36421836	36589499
ENSG00000115808	692	1619	2215	2422	1895	2412	protein_coding	STRN	chr2	37070783	37193615
ENSG00000171703	3415	3904	4009	4008	3860	3765	protein_coding	TCEA2	chr20	62681189	62703700
ENSG00000235249	0	1	0	0	0	0	protein_coding	OR4F29	chr1	367640	368634
ENSG00000214517	4950	5700	5065	5986	4920	6056	protein_coding	PPME1	chr11	73882144	73965748
ENSG00000171722	0	0	3	0	0	0	protein_coding	C1orf111	chr1	162342993	162346660
ENSG00000101251	0	0	0	0	0	0	protein_coding	SEL1L2	chr20	13829893	13977089
ENSG00000250091	127	295	276	418	305	586	protein_coding	DNAH10OS	chr12	124410971	124419531
ENSG00000184348	0	3	0	13	3	5	protein_coding	HIST1H2AK	chr6	27805658	27806117
ENSG00000163794	58	57	72	174	138	225	protein_coding	UCN	chr2	27530268	27531313
ENSG00000119403	4806	5174	4877	3907	3341	4122	protein_coding	PHF19	chr9	123617977	123639606
ENSG00000049167	488	593	954	964	1692	1161	protein_coding	ERCC8	chr5	60169658	60240900
ENSG00000050130	1383	2091	3146	3703	4809	3381	protein_coding	JKAMP	chr14	59951161	59972128
ENSG00000172774	0	0	0	0	0	0	protein_coding	OR1S1	chr11	57982217	57983195
ENSG00000135413	0	0	0	0	0	0	protein_coding	LACRT	chr12	55024595	55028679
ENSG00000132541	839	1041	1680	1721	2028	1716	protein_coding	HRSP12	chr8	99114572	99129469
ENSG00000173166	218	721	625	883	639	913	protein_coding	RAPH1	chr2	204259068	204400133
ENSG00000244045	1444	1806	1642	1244	1434	1152	protein_coding	TMEM199	chr17	26684604	26708716
ENSG00000182541	2836	2748	2493	2319	1862	2188	protein_coding	LIMK2	chr22	31608225	31676066
ENSG00000168826	139	239	214	269	244	331	protein_coding	ZBTB49	chr4	4291924	4323513
ENSG00000115129	405	442	481	239	375	392	protein_coding	TP53I3	chr2	24300303	24308731
ENSG00000116809	3602	3896	4111	4979	4401	4277	protein_coding	ZBTB17	chr1	16268364	16302627
ENSG00000232866	0	0	0	0	0	0	protein_coding	AL513478.1	chr9	43135095	43135514
ENSG00000148950	522	559	415	689	1089	868	protein_coding	IMMP1L	chr11	31453948	31531192
ENSG00000118508	9810	9477	8420	7434	9576	7398	protein_coding	RAB32	chr6	146864829	146876101
ENSG00000158296	375	499	400	537	455	537	protein_coding	SLC13A3	chr20	45186463	45304714
ENSG00000016864	1414	2386	2724	3437	3509	3849	protein_coding	GLT8D1	chr3	52728505	52740048
ENSG00000115267	643	1413	1669	1127	938	1168	protein_coding	IFIH1	chr2	163123589	163175213
ENSG00000081019	455	814	840	928	780	856	protein_coding	RSBN1	chr1	114304454	114355098
ENSG00000104805	20052	23015	21632	14014	11156	13909	protein_coding	NUCB1	chr19	49403307	49426629
ENSG00000181074	0	0	0	0	0	0	protein_coding	OR52N4	chr11	5775923	5776959
ENSG00000135457	0	4	7	0	0	0	protein_coding	TFCP2	chr12	51487446	51566926
ENSG00000165349	0	0	0	0	8	0	protein_coding	SLC7A3	chrX	70145432	70150975
ENSG00000139055	0	0	0	0	0	0	protein_coding	ERP27	chr12	15066969	15092016
ENSG00000082258	445	1047	1310	1530	1667	1505	protein_coding	CCNT2	chr2	135675805	135716912
ENSG00000179626	0	0	0	0	0	0	protein_coding	OR6C4	chr12	55944983	55946028
ENSG00000167916	0	0	0	0	0	0	protein_coding	KRT24	chr17	38854243	38860002
ENSG00000173559	1160	1847	2044	3886	3517	3706	protein_coding	NABP1	chr2	192542794	192561385
ENSG00000107223	22590	23058	19184	16148	19969	15446	protein_coding	EDF1	chr9	139756571	139760738
ENSG00000142347	31	39	26	46	60	27	protein_coding	MYO1F	chr19	8585674	8642461
ENSG00000176749	250	384	382	277	245	267	protein_coding	CDK5R1	chr17	30813637	30818274
ENSG00000117448	16708	16643	15664	9801	12026	9796	protein_coding	AKR1A1	chr1	46016215	46035721
ENSG00000205531	7648	10043	9959	9905	12084	10706	protein_coding	NAP1L4	chr11	2965667	3013607
ENSG00000198911	25925	30572	29475	10314	7813	10513	protein_coding	SREBF2	chr22	42229109	42303312
ENSG00000197084	0	0	0	0	0	0	protein_coding	LCE1C	chr1	152777311	152779107
ENSG00000103599	57	94	74	231	208	95	protein_coding	IQCH	chr15	67547138	67794598
ENSG00000197790	0	0	0	0	0	0	protein_coding	OR52M1	chr11	4566421	4567374
ENSG00000181467	2836	3511	3943	4366	3818	4964	protein_coding	RAP2B	chr3	152880029	152886265
ENSG00000153774	1578	1958	2346	3222	3510	3289	protein_coding	CFDP1	chr16	75327596	75467383
ENSG00000101079	3765	4244	4047	4612	4443	4739	protein_coding	NDRG3	chr20	35280169	35374481
ENSG00000132635	2453	2771	2431	2279	2035	2295	protein_coding	PCED1A	chr20	2815960	2821836
ENSG00000102383	4	19	0	9	7	0	protein_coding	ZDHHC15	chrX	74588262	74743337
ENSG00000187658	0	0	0	0	0	0	protein_coding	C5orf52	chr5	157098561	157107151
ENSG00000196660	0	0	0	0	0	0	protein_coding	SLC30A10	chr1	219858769	220131989
ENSG00000135002	1531	2637	2921	3294	4165	3898	protein_coding	RFK	chr9	79000433	79009433
ENSG00000036549	511	1233	2119	3688	3368	2627	protein_coding	ZZZ3	chr1	78028101	78149104
ENSG00000157404	0	7	15	0	7	7	protein_coding	KIT	chr4	55524085	55606881
ENSG00000130714	4784	5307	5155	4569	3757	4439	protein_coding	POMT1	chr9	134378289	134399193
ENSG00000225526	4	0	12	0	0	15	protein_coding	C3orf83	chr3	12556433	12602558
ENSG00000013374	5679	7991	7018	11189	10461	12158	protein_coding	NUB1	chr7	151038785	151075535
ENSG00000124784	422	594	838	1437	1444	1565	protein_coding	RIOK1	chr6	7389729	7418270
ENSG00000188937	0	4	4	0	0	0	protein_coding	NYX	chrX	41306687	41334963
ENSG00000256632	0	0	0	0	0	0	protein_coding	RP13-672B3.2	chr12	133264635	133291498
ENSG00000165807	27	25	24	22	40	46	protein_coding	PPP1R36	chr14	65016620	65056098
ENSG00000073350	228	224	178	259	256	278	protein_coding	LLGL2	chr17	73521161	73571289
ENSG00000105607	1506	1736	1475	1608	1505	1637	protein_coding	GCDH	chr19	13001840	13025021
ENSG00000166902	3431	3447	3517	3273	4026	3539	protein_coding	MRPL16	chr11	59573608	59578345
ENSG00000050748	1614	2647	4094	3349	2836	3971	protein_coding	MAPK9	chr5	179660143	179719099
ENSG00000164076	4	0	0	0	0	0	protein_coding	CAMKV	chr3	49895421	49907655
ENSG00000196267	186	276	321	320	219	361	protein_coding	ZNF836	chr19	52657117	52674896
ENSG00000174804	514	840	713	500	322	627	protein_coding	FZD4	chr11	86656721	86666433
ENSG00000131370	1449	1917	1493	1212	1112	1502	protein_coding	SH3BP5	chr3	15296360	15382875
ENSG00000163644	434	681	649	1016	1083	1151	protein_coding	PPM1K	chr4	89178772	89205921
ENSG00000071282	5164	5084	4637	5153	5695	5165	protein_coding	LMCD1	chr3	8543393	8609805
ENSG00000100632	6169	8689	9915	6772	7054	7047	protein_coding	ERH	chr14	69846848	69865344
ENSG00000176170	16613	17725	16908	9673	10936	9370	protein_coding	SPHK1	chr17	74372665	74383941
ENSG00000110844	869	1036	1013	2301	1513	2071	protein_coding	PRPF40B	chr12	49962001	50038449
ENSG00000196155	4271	4370	4805	3407	2351	2973	protein_coding	PLEKHG4	chr16	67311413	67323402
ENSG00000179869	88	83	116	31	72	56	protein_coding	ABCA13	chr7	48211055	48687092
ENSG00000120664	1	6	7	3	0	0	protein_coding	SPG20OS	chr13	36920568	36943738
ENSG00000084710	37	12	26	9	7	4	protein_coding	EFR3B	chr2	25264999	25378243
ENSG00000214189	61	134	2	133	174	156	protein_coding	ZNF788	chr19	12203078	12248050
ENSG00000214595	61	126	99	48	65	89	protein_coding	EML6	chr2	54950636	55199157
ENSG00000165526	1888	1891	1851	1344	1684	1417	protein_coding	RPUSD4	chr11	126071993	126081587
ENSG00000167799	424	529	355	265	284	300	protein_coding	NUDT8	chr11	67395409	67397401
ENSG00000174740	0	5	0	4	4	0	protein_coding	PABPC5	chrX	90689594	90693583
ENSG00000147459	515	1045	1129	1303	931	1454	protein_coding	DOCK5	chr8	25042238	25275598
ENSG00000233889	0	0	0	0	0	0	protein_coding	AL353698.1	chrX	56100757	56102014
ENSG00000159082	161	337	326	436	259	382	protein_coding	SYNJ1	chr21	34001069	34100359
ENSG00000259243	6	9	19	34	18	29	protein_coding	RP13-996F3.4	chr15	83011379	83018198
ENSG00000186111	7011	8423	7740	3555	2134	3354	protein_coding	PIP5K1C	chr19	3630181	3700477
ENSG00000204479	0	0	0	0	0	0	protein_coding	PRAMEF17	chr1	13716092	13719089
ENSG00000169592	9694	9821	8895	8430	8477	7734	protein_coding	INO80E	chr16	30006615	30017114
ENSG00000254221	0	60	11	0	0	0	protein_coding	PCDHGB1	chr5	140729828	140892546
ENSG00000213066	1271	1973	2114	2423	2641	2638	protein_coding	FGFR1OP	chr6	167412670	167466201
ENSG00000106069	3	0	4	0	0	3	protein_coding	CHN2	chr7	29161890	29553944
ENSG00000163586	0	0	0	0	0	0	protein_coding	FABP1	chr2	88422510	88427635
ENSG00000197217	939	1264	1277	1952	1418	2106	protein_coding	ENTPD4	chr8	23243296	23315208
ENSG00000159214	1460	1569	1524	1538	1323	1492	protein_coding	CCDC24	chr1	44457031	44462200
ENSG00000213996	0	0	0	0	0	0	protein_coding	TM6SF2	chr19	19375173	19384200
ENSG00000149091	6368	7712	7046	5894	5019	5682	protein_coding	DGKZ	chr11	46354455	46402104
ENSG00000168634	9	0	4	0	9	0	protein_coding	WFDC13	chr20	44330655	44337456
ENSG00000204376	134	91	249	136	233	152	protein_coding	XAGE1D	chrX	52528159	52533303
ENSG00000140795	5	7	0	8	4	0	protein_coding	MYLK3	chr16	46740891	46824319
ENSG00000169442	0	0	0	13	0	0	protein_coding	CD52	chr1	26644448	26647014
ENSG00000175536	137	204	146	100	190	108	protein_coding	LIPT2	chr11	74202757	74204778
ENSG00000064489	499	581	722	837	657	752	protein_coding	MEF2BNB-MEF2B	chr19	19256376	19302967
ENSG00000178096	74	62	58	87	70	108	protein_coding	BOLA1	chr1	149859440	149872351
ENSG00000047578	2443	2977	2611	2167	1538	2211	protein_coding	KIAA0556	chr16	27561454	27791690
ENSG00000169446	697	1683	2123	1812	1405	1971	protein_coding	MMGT1	chrX	135044229	135056222
ENSG00000084733	8381	11970	14278	17669	19626	19443	protein_coding	RAB10	chr2	26256976	26360323
ENSG00000173207	11296	11077	12279	16857	24045	17074	protein_coding	CKS1B	chr1	154947129	154951725
ENSG00000113100	0	0	0	0	4	0	protein_coding	CDH9	chr5	26880709	27121257
ENSG00000130479	5872	7373	6530	3936	2685	4139	protein_coding	MAP1S	chr19	17830051	17845325
ENSG00000068097	1373	1803	1573	1545	1162	1624	protein_coding	HEATR6	chr17	58120555	58156292
ENSG00000158125	157	146	157	50	57	61	protein_coding	XDH	chr2	31557187	31637581
ENSG00000103671	1240	1514	1506	1870	1907	1864	protein_coding	TRIP4	chr15	64679947	64747502
ENSG00000226976	191	200	171	181	287	182	protein_coding	COX6A1P2	chr6	37012607	37013177
ENSG00000268313	0	0	0	0	0	0	protein_coding	AC119673.1	chr1	205682497	205684153
ENSG00000197430	0	0	0	0	0	0	protein_coding	OPALIN	chr10	98102973	98119092
ENSG00000155893	120	209	245	159	127	184	protein_coding	ACPL2	chr3	140947568	141013748
ENSG00000156299	20	47	60	74	95	99	protein_coding	TIAM1	chr21	32490734	32932290
ENSG00000107625	528	1012	1914	3201	3667	3138	protein_coding	DDX50	chr10	70661034	70706603
ENSG00000172380	5622	9875	13621	18628	19435	21438	protein_coding	GNG12	chr1	68167149	68299150
ENSG00000155324	433	600	757	655	711	567	protein_coding	GRAMD3	chr5	125695824	125832186
ENSG00000186895	0	0	0	0	0	0	protein_coding	FGF3	chr11	69624992	69633792
ENSG00000114646	59	70	38	45	10	13	protein_coding	CSPG5	chr3	47603729	47622282
ENSG00000087086	484287	512737	460646	249319	273921	242535	protein_coding	FTL	chr19	49468558	49470135
ENSG00000105438	31982	36185	32524	23026	19283	22990	protein_coding	KDELR1	chr19	48885827	48894810
ENSG00000180383	0	0	0	0	0	0	protein_coding	DEFB124	chr20	30053309	30064560
ENSG00000203879	9651	10872	10247	11984	9913	11915	protein_coding	GDI1	chrX	153665266	153671814
ENSG00000144744	1627	2495	3854	4549	5506	4487	protein_coding	UBA3	chr3	69103881	69129559
ENSG00000124237	0	0	0	0	0	0	protein_coding	C20orf85	chr20	56725960	56736206
ENSG00000103365	6742	7026	6806	5856	5586	6077	protein_coding	GGA2	chr16	23474863	23533316
ENSG00000129673	30	38	15	40	46	20	protein_coding	AANAT	chr17	74449433	74466199
ENSG00000111737	8064	8656	7768	5731	5325	5557	protein_coding	RAB35	chr12	120532899	120555306
ENSG00000123146	19506	23844	20980	20794	13916	21366	protein_coding	CD97	chr19	14491313	14519537
ENSG00000055483	3464	4125	4192	4464	3038	4491	protein_coding	USP36	chr17	76783463	76837523
ENSG00000152492	5574	7780	10240	14534	15534	16104	protein_coding	CCDC50	chr3	191046866	191116459
ENSG00000173334	1495	2121	2305	1659	1023	1653	protein_coding	TRIB1	chr8	126442563	126450647
ENSG00000182676	0	0	4	0	10	0	protein_coding	PPP1R27	chr17	79791368	79792926
ENSG00000132305	6500	8845	7704	7252	5985	7496	protein_coding	IMMT	chr2	86371055	86422893
ENSG00000258465	0	0	1	0	0	3	protein_coding	DCAF8	chr1	160187254	160254920
ENSG00000246366	5	0	11	20	16	4	protein_coding	RP11-382J12.1	chr8	71520812	71575514
ENSG00000196900	0	0	0	0	0	0	protein_coding	C5orf48	chr5	125967414	125971979
ENSG00000164236	98	341	348	390	234	464	protein_coding	ANKRD33B	chr5	10564442	10650308
ENSG00000137055	1235	2475	2623	2405	1910	2492	protein_coding	PLAA	chr9	26904081	26947461
ENSG00000144407	0	0	0	0	0	0	protein_coding	PTH2R	chr2	209224438	209719227
ENSG00000150527	369	185	1593	1536	2648	3026	protein_coding	CTAGE5	chr14	39734488	39856156
ENSG00000131149	4297	6505	5778	8040	5073	8525	protein_coding	GSE1	chr16	85645015	85709810
ENSG00000114209	3150	3693	4847	4943	7656	4488	protein_coding	PDCD10	chr3	167401086	167452727
ENSG00000100372	1722	2191	2301	2022	2275	2151	protein_coding	SLC25A17	chr22	41165634	41215403
ENSG00000087088	8783	9487	9320	6139	6427	6042	protein_coding	BAX	chr19	49458072	49465055
ENSG00000055332	2235	4391	5797	5258	3957	5259	protein_coding	EIF2AK2	chr2	37326353	37384208
ENSG00000146232	3819	4260	4061	5081	4539	4675	protein_coding	NFKBIE	chr6	44225903	44233500
ENSG00000165806	2475	3378	3726	3612	3722	4365	protein_coding	CASP7	chr10	115438942	115490662
ENSG00000160588	60	188	206	248	260	334	protein_coding	MPZL3	chr11	118097409	118123065
ENSG00000181378	0	0	11	0	0	26	protein_coding	CCDC108	chr2	219867568	219906249
ENSG00000135835	258	303	470	491	334	369	protein_coding	KIAA1614	chr1	180882290	180920750
ENSG00000146670	8922	9598	9601	7337	6646	7854	protein_coding	CDCA5	chr11	64833772	64851636
ENSG00000186306	0	0	0	0	0	0	protein_coding	OR10T2	chr1	158368312	158369256
ENSG00000171100	213	466	588	620	602	596	protein_coding	MTM1	chrX	149737069	149841795
ENSG00000172301	4718	4721	4238	2821	3424	2677	protein_coding	COPRS	chr17	30178883	30186356
ENSG00000096384	119759	150580	121420	90467	72430	92452	protein_coding	HSP90AB1	chr6	44214824	44221620
ENSG00000001626	0	0	0	4	2	0	protein_coding	CFTR	chr7	117105838	117356025
ENSG00000064309	411	741	579	499	318	537	protein_coding	CDON	chr11	125825691	125933230
ENSG00000106341	0	0	0	0	0	0	protein_coding	PPP1R17	chr7	31726329	31748069
ENSG00000110074	5191	5943	5585	2831	2903	2969	protein_coding	FOXRED1	chr11	126138950	126148026
ENSG00000004864	2908	3772	3872	2789	2644	3044	protein_coding	SLC25A13	chr7	95749532	95951459
ENSG00000228032	0	0	0	0	0	3	protein_coding	C14orf144	chr14	104710541	104712473
ENSG00000133678	680	943	736	1161	1238	1175	protein_coding	TMEM254	chr10	81838402	81852313
ENSG00000066654	509	1422	1791	2109	1467	1772	protein_coding	THUMPD1	chr16	20744986	20753406
ENSG00000269879	0	0	0	0	0	8	protein_coding	AL353583.1	chr10	24770273	24770632
ENSG00000125733	19354	21039	18446	17260	16133	16848	protein_coding	TRIP10	chr19	6737936	6751537
ENSG00000213079	1802	3331	3231	4328	2839	4428	protein_coding	SCAF8	chr6	155054459	155155192
ENSG00000120160	0	0	0	0	0	0	protein_coding	EQTN	chr9	27284656	27297137
ENSG00000115318	344	372	386	504	362	471	protein_coding	LOXL3	chr2	74759541	74782817
ENSG00000205456	0	0	0	0	0	0	protein_coding	TP53TG3D	chr16	32264040	32267240
ENSG00000259066	4	10	4	0	4	0	protein_coding	RP11-371E8.4	chr14	93651318	93684932
ENSG00000124713	79	61	47	89	63	102	protein_coding	GNMT	chr6	42928496	42931618
ENSG00000144026	283	362	532	668	374	649	protein_coding	ZNF514	chr2	95813075	95831158
ENSG00000170959	0	4	9	4	8	9	protein_coding	DCDC1	chr11	30851916	31391357
ENSG00000197272	0	0	0	0	0	0	protein_coding	IL27	chr16	28510683	28523372
ENSG00000232774	766	1092	1657	2346	2240	2198	protein_coding	RP11-47I22.3	chr14	62037258	62125414
ENSG00000105568	30600	34472	32455	16541	13829	16136	protein_coding	PPP2R1A	chr19	52693292	52730687
ENSG00000109667	104	79	100	51	46	42	protein_coding	SLC2A9	chr4	9772777	10056560
ENSG00000141933	1665	1845	1411	820	829	720	protein_coding	TPGS1	chr19	507299	519654
ENSG00000012817	1395	1801	1552	1580	1014	1229	protein_coding	KDM5D	chrY	21865751	21906825
ENSG00000158887	10	11	13	11	9	10	protein_coding	MPZ	chr1	161274525	161279762
ENSG00000212999	0	1	0	1	1	0	protein_coding	AC117834.1	chr8	93895865	93898013
ENSG00000048162	3075	2905	2922	3198	3585	3434	protein_coding	NOP16	chr5	175810949	175815976
ENSG00000257923	4939	6921	6592	6962	4556	7082	protein_coding	CUX1	chr7	101458959	101927249
ENSG00000163950	6215	7770	7969	5936	5764	6567	protein_coding	SLBP	chr4	1694527	1714282
ENSG00000177283	2346	2661	2550	2451	1693	2423	protein_coding	FZD8	chr10	35927177	35930362
ENSG00000104970	0	0	0	0	0	0	protein_coding	KIR3DX1	chr19	55043909	55057053
ENSG00000221914	1322	2089	2116	3858	3677	4067	protein_coding	PPP2R2A	chr8	26149007	26230196
ENSG00000143776	524	1812	1983	2439	1569	2264	protein_coding	CDC42BPA	chr1	227177566	227506175
ENSG00000084734	349	287	338	182	248	248	protein_coding	GCKR	chr2	27719709	27746554
ENSG00000050555	0	0	0	0	3	0	protein_coding	LAMC3	chr9	133884469	133969860
ENSG00000227234	82	116	87	87	142	108	protein_coding	SPANXB2	chrX	140084756	140085871
ENSG00000253313	0	0	0	0	14	0	protein_coding	C1orf210	chr1	43747554	43751288
ENSG00000105258	2810	3112	2725	1985	2511	1833	protein_coding	POLR2I	chr19	36604612	36606248
ENSG00000196171	0	0	0	0	0	0	protein_coding	OR6K2	chr1	158669369	158670486
ENSG00000174839	725	1103	1441	1567	1690	1842	protein_coding	DENND6A	chr3	57611184	57678816
ENSG00000125816	0	0	0	0	0	0	protein_coding	NKX2-4	chr20	21376005	21378666
ENSG00000146005	6	31	36	106	78	132	protein_coding	PSD2	chr5	139175406	139224051
ENSG00000135862	23167	38603	33696	40918	27349	43689	protein_coding	LAMC1	chr1	182992595	183114727
ENSG00000166925	9962	11335	10651	6310	4970	6017	protein_coding	TSC22D4	chr7	100060982	100076902
ENSG00000108424	13153	21837	21685	22222	16967	23709	protein_coding	KPNB1	chr17	45726842	45762871
ENSG00000131931	374	570	684	815	1361	1076	protein_coding	THAP1	chr8	42691817	42698468
ENSG00000174970	0	0	0	0	0	0	protein_coding	OR10AG1	chr11	55734975	55735990
ENSG00000115350	2059	1947	1633	1485	1840	1215	protein_coding	POLE4	chr2	75185619	75197255
ENSG00000130749	2754	3895	3546	1736	1261	1932	protein_coding	ZC3H4	chr19	47567444	47617009
ENSG00000137571	42	57	80	96	87	103	protein_coding	SLCO5A1	chr8	70579282	70747299
ENSG00000205307	0	1	1	0	0	0	protein_coding	SAP25	chr7	100169855	100171270
ENSG00000183579	1119	1725	1636	1546	998	1577	protein_coding	ZNRF3	chr22	29279580	29453475
ENSG00000169575	0	0	0	0	0	0	protein_coding	VPREB1	chr22	22599087	22599927
ENSG00000213240	4383	4550	4754	4220	5505	4434	protein_coding	NOTCH2NL	chr1	145209119	145291972
ENSG00000107036	592	1088	1361	2417	1757	2706	protein_coding	KIAA1432	chr9	5629025	5776557
ENSG00000157540	990	1920	2564	3088	2205	3268	protein_coding	DYRK1A	chr21	38738092	38889753
ENSG00000122852	0	0	0	0	0	0	protein_coding	SFTPA1	chr10	81370695	81375196
ENSG00000150394	0	0	0	3	0	0	protein_coding	CDH8	chr16	61681146	62070939
ENSG00000185130	0	0	5	0	4	6	protein_coding	HIST1H2BL	chr6	27775257	27775709
ENSG00000234631	10	19	1	23	12	57	protein_coding	AL162407.1	chr10	115674530	115676949
ENSG00000162747	0	0	0	0	0	0	protein_coding	FCGR3B	chr1	161592986	161601753
ENSG00000079432	7827	9784	8508	6163	4177	6064	protein_coding	CIC	chr19	42772689	42799949
ENSG00000114030	5196	7444	6717	6133	4668	6578	protein_coding	KPNA1	chr3	122140796	122233792
ENSG00000166145	420	590	524	349	179	306	protein_coding	SPINT1	chr15	41136216	41150405
ENSG00000159200	878	1379	1498	3156	3474	3840	protein_coding	RCAN1	chr21	35885440	35987441
ENSG00000144452	132	357	261	297	151	274	protein_coding	ABCA12	chr2	215796266	216003151
ENSG00000117228	1394	2420	2986	3944	3851	4541	protein_coding	GBP1	chr1	89518002	89531043
ENSG00000184276	0	0	0	0	0	0	protein_coding	DEFB108B	chr11	71544246	71548756
ENSG00000129235	4366	4182	4162	5567	8115	5532	protein_coding	TXNDC17	chr17	6544078	6547861
ENSG00000133985	1405	1466	1544	1910	1715	2176	protein_coding	TTC9	chr14	71108504	71142077
ENSG00000120658	0	9	12	5	12	8	protein_coding	ENOX1	chr13	43787654	44361044
ENSG00000176769	0	0	0	0	4	0	protein_coding	TCERG1L	chr10	132890654	133109984
ENSG00000160951	3	7	4	7	0	11	protein_coding	PTGER1	chr19	14583278	14586174
ENSG00000168476	3355	3964	3609	3970	3236	4271	protein_coding	REEP4	chr8	21995533	21999464
ENSG00000099994	12	0	8	3	0	0	protein_coding	SUSD2	chr22	24577227	24585078
ENSG00000259571	0	1	0	7	0	1	protein_coding	BLID	chr11	121986062	121986923
ENSG00000223953	0	0	0	0	0	0	protein_coding	C1QTNF5	chr11	119209652	119217383
ENSG00000143590	415	535	496	527	684	547	protein_coding	EFNA3	chr1	155036224	155060014
ENSG00000169926	5370	6688	5911	6735	4347	6966	protein_coding	KLF13	chr15	31619058	31727868
ENSG00000013588	3729	4854	4281	3490	2538	3800	protein_coding	GPRC5A	chr12	13043716	13070871
ENSG00000151304	354	632	971	1370	1680	1120	protein_coding	SRFBP1	chr5	121297656	121411265
ENSG00000169059	0	0	0	0	0	0	protein_coding	VCX3A	chrX	6451659	6453159
ENSG00000135423	17	29	30	16	26	18	protein_coding	GLS2	chr12	56864736	56882198
ENSG00000183723	2562	3590	3786	5848	4024	6351	protein_coding	CMTM4	chr16	66648653	66730610
ENSG00000223524	0	0	0	0	0	0	protein_coding	REXO1L11P	chr8	86747543	86749570
ENSG00000154262	0	0	0	0	0	0	protein_coding	ABCA6	chr17	67074843	67138029
ENSG00000067141	2438	3191	2776	1766	1214	2125	protein_coding	NEO1	chr15	73344051	73597547
ENSG00000164744	325	317	527	154	229	166	protein_coding	SUN3	chr7	48026745	48068716
ENSG00000167693	12151	12955	12775	12899	10182	13282	protein_coding	NXN	chr17	702553	883010
ENSG00000240871	0	0	0	0	0	0	protein_coding	KRTAP4-7	chr17	39240459	39241396
ENSG00000169509	0	0	0	0	0	0	protein_coding	CRCT1	chr1	152486978	152488486
ENSG00000269804	0	0	0	0	0	0	protein_coding	AL353354.2	chr1	28527070	28527419
ENSG00000205420	0	0	0	0	0	0	protein_coding	KRT6A	chr12	52880958	52887041
ENSG00000198729	368	482	578	824	819	853	protein_coding	PPP1R14C	chr6	150464212	150571493
ENSG00000168993	0	4	0	4	8	0	protein_coding	CPLX1	chr4	778745	819986
ENSG00000106571	805	1573	1681	1424	866	1486	protein_coding	GLI3	chr7	42000548	42277469
ENSG00000108582	2573	7200	9129	6455	4772	6135	protein_coding	CPD	chr17	28705923	28797007
ENSG00000243137	0	0	25	0	0	0	protein_coding	PSG4	chr19	43696854	43711451
ENSG00000048991	1181	2931	3135	3305	2030	3401	protein_coding	R3HDM1	chr2	136289025	136482840
ENSG00000213654	774	916	882	1001	1004	969	protein_coding	GPSM3	chr6	32158543	32163300
ENSG00000149090	4	6	18	47	38	48	protein_coding	PAMR1	chr11	35453370	35551848
ENSG00000268977	0	3	0	0	0	0	protein_coding	PIH1	chr16	79015647	79015739
ENSG00000104953	71	92	66	226	215	230	protein_coding	TLE6	chr19	2977444	2995177
ENSG00000254636	0	5	7	0	3	7	protein_coding	ARMS2	chr10	124214169	124216868
ENSG00000198498	434	650	870	966	1241	1016	protein_coding	TMA16	chr4	164415594	164441691
ENSG00000134323	0	0	0	0	0	0	protein_coding	MYCN	chr2	16080686	16087129
ENSG00000066382	0	0	0	0	0	0	protein_coding	MPPED2	chr11	30406040	30608419
ENSG00000124196	0	0	0	0	0	0	protein_coding	GTSF1L	chr20	42354804	42355638
ENSG00000233539	0	21	15	41	32	34	protein_coding	AC011294.3	chr7	46713383	46799449
ENSG00000070729	24	21	11	18	10	9	protein_coding	CNGB1	chr16	57917503	58005020
ENSG00000130147	11861	16112	16665	20793	15793	21841	protein_coding	SH3BP4	chr2	235860617	235964358
ENSG00000185751	0	0	0	0	2	2	protein_coding	XAGE2	chrX	52380351	52387001
ENSG00000112041	0	0	0	0	0	0	protein_coding	TULP1	chr6	35465651	35480715
ENSG00000163218	0	0	0	0	0	0	protein_coding	PGLYRP4	chr1	153302596	153321316
ENSG00000099246	1570	2768	3746	5340	5469	5117	protein_coding	RAB18	chr10	27793197	27831143
ENSG00000103642	1425	2423	2841	3526	4241	4149	protein_coding	LACTB	chr15	63413999	63434260
ENSG00000168356	0	0	0	0	0	0	protein_coding	SCN11A	chr3	38887260	38992052
ENSG00000176909	73	103	82	63	87	95	protein_coding	MAMSTR	chr19	49215999	49222978
ENSG00000082438	426	1207	1169	1285	799	980	protein_coding	COBLL1	chr2	165510134	165700189
ENSG00000111647	168	405	685	1217	949	1062	protein_coding	UHRF1BP1L	chr12	100422233	100536626
ENSG00000177138	0	4	0	0	0	0	protein_coding	FAM9B	chrX	8992273	9132680
ENSG00000095370	43	58	51	24	15	28	protein_coding	SH2D3C	chr9	130500596	130541020
ENSG00000159216	3946	5746	5427	8226	4785	8517	protein_coding	RUNX1	chr21	36160098	37376965
ENSG00000227500	10843	12695	11184	6450	4734	7029	protein_coding	SCAMP4	chr19	1905213	1926016
ENSG00000079257	695	954	1272	3477	4963	3789	protein_coding	LXN	chr3	158363611	158390482
ENSG00000100490	189	249	397	520	426	546	protein_coding	CDKL1	chr14	50796310	50883179
ENSG00000136931	4	0	0	3	0	0	protein_coding	NR5A1	chr9	127243516	127269709
ENSG00000088053	0	0	0	4	0	0	protein_coding	GP6	chr19	55525073	55549632
ENSG00000204592	48343	51421	46008	29032	28610	27094	protein_coding	HLA-E	chr6	30457244	30461982
ENSG00000205929	0	0	0	0	0	0	protein_coding	C21orf62	chr21	34162985	34186053
ENSG00000165072	2029	3410	3149	2646	2386	2936	protein_coding	MAMDC2	chr9	72658497	72841886
ENSG00000134640	0	0	0	0	0	16	protein_coding	MTNR1B	chr11	92702886	92718232
ENSG00000138395	1488	3032	3420	3912	3549	4549	protein_coding	CDK15	chr2	202655184	202760273
ENSG00000156574	0	0	0	0	0	0	protein_coding	NODAL	chr10	72192071	72207707
ENSG00000176753	8	4	6	0	11	0	protein_coding	C15orf56	chr15	40542865	40545170
ENSG00000269529	0	0	0	0	0	0	protein_coding	AC140061.12	chr12	50690489	50691718
ENSG00000101928	863	1140	1951	2108	2618	2368	protein_coding	MOSPD1	chrX	134021656	134049297
ENSG00000099256	0	0	4	0	4	0	protein_coding	PRTFDC1	chr10	25137536	25241533
ENSG00000176022	2519	3015	2849	2591	2068	2521	protein_coding	B3GALT6	chr1	1167629	1170421
ENSG00000145623	7252	12315	11389	18659	12876	20282	protein_coding	OSMR	chr5	38845960	38945698
ENSG00000164040	3893	5486	5048	9970	7856	10234	protein_coding	PGRMC2	chr4	129190397	129209984
ENSG00000146826	1578	1725	1723	886	683	1017	protein_coding	C7orf43	chr7	99752043	99756338
ENSG00000185774	0	16	22	15	35	11	protein_coding	KCNIP4	chr4	20730239	21950422
ENSG00000180509	0	2	0	0	0	3	protein_coding	KCNE1	chr21	35818988	35884573
ENSG00000111716	20124	26404	43611	45673	63184	47081	protein_coding	LDHB	chr12	21788276	21910791
ENSG00000167617	28	48	13	40	35	24	protein_coding	CDC42EP5	chr19	54976210	54984411
ENSG00000165621	0	0	0	0	0	0	protein_coding	OXGR1	chr13	97637973	97646984
ENSG00000146828	3693	4583	4330	3338	2512	3399	protein_coding	SLC12A9	chr7	100424442	100464631
ENSG00000101126	3242	5928	6808	7852	5578	7699	protein_coding	ADNP	chr20	49505585	49547958
ENSG00000076242	2628	3700	3564	3903	3402	3867	protein_coding	MLH1	chr3	37034823	37107380
ENSG00000170776	2446	4610	3959	4580	3011	4404	protein_coding	AKAP13	chr15	85923802	86292586
ENSG00000131068	0	0	0	0	0	0	protein_coding	DEFB118	chr20	29956421	29961726
ENSG00000122687	2858	3631	3858	3999	3588	4195	protein_coding	FTSJ2	chr7	2273866	2281840
ENSG00000266733	15	4	5	5	7	13	protein_coding	TBC1D29	chr17	28884130	28890511
ENSG00000165995	7	17	8	11	0	10	protein_coding	CACNB2	chr10	18429606	18830798
ENSG00000198162	453	931	1161	1093	933	1088	protein_coding	MAN1A2	chr1	117910071	118071494
ENSG00000169836	0	0	0	0	0	0	protein_coding	TACR3	chr4	104507188	104640973
ENSG00000135823	2278	2920	2707	2768	2820	2506	protein_coding	STX6	chr1	180941861	180992047
ENSG00000146047	0	0	0	0	0	0	protein_coding	HIST1H2BA	chr6	25727137	25727573
ENSG00000077080	0	0	0	0	0	4	protein_coding	ACTL6B	chr7	100240720	100254084
ENSG00000151657	429	654	871	1244	1245	1307	protein_coding	KIN	chr10	7792925	7829990
ENSG00000163412	464	868	949	919	746	1036	protein_coding	EIF4E3	chr3	71724567	71803924
ENSG00000186871	941	1677	1738	1561	1277	1498	protein_coding	ERCC6L	chrX	71424510	71458897
ENSG00000121316	79	75	75	35	70	77	protein_coding	PLBD1	chr12	14656595	14721283
ENSG00000147010	6040	8985	10071	8282	7824	9235	protein_coding	SH3KBP1	chrX	19552093	19905719
ENSG00000269308	0	0	0	0	0	0	protein_coding	AL645608.2	chr1	818043	819983
ENSG00000151276	640	1134	1239	1432	944	1370	protein_coding	MAGI1	chr3	65339200	66024509
ENSG00000181927	0	0	0	0	0	0	protein_coding	OR4P4	chr11	55405834	55406772
ENSG00000163697	3482	5792	6275	12116	9096	12955	protein_coding	APBB2	chr4	40812044	41218731
ENSG00000120235	0	0	0	0	0	0	protein_coding	IFNA6	chr9	21349834	21351377
ENSG00000136273	824	1136	1219	1447	1564	1583	protein_coding	HUS1	chr7	47735328	48019178
ENSG00000167765	24	51	27	33	42	75	protein_coding	AC018755.1	chr19	52095036	52097630
ENSG00000147485	73	108	49	270	221	224	protein_coding	PXDNL	chr8	52232138	52722005
ENSG00000079689	0	0	0	0	0	0	protein_coding	SCGN	chr6	25652464	25702011
ENSG00000088833	11237	12009	10215	6627	6399	6285	protein_coding	NSFL1C	chr20	1422807	1454487
ENSG00000184478	0	0	0	0	0	0	protein_coding	OR56A3	chr11	5968570	5969591
ENSG00000101138	1588	2407	2302	2973	2880	3180	protein_coding	CSTF1	chr20	54967427	54979518
ENSG00000260371	0	0	0	0	0	0	protein_coding	RP11-343C2.9	chr16	69368994	69390209
ENSG00000133247	605	635	609	775	719	605	protein_coding	SUV420H2	chr19	55851221	55859488
ENSG00000111262	0	0	0	0	0	0	protein_coding	KCNA1	chr12	5019071	5040527
ENSG00000132535	1276	1492	1422	3205	2314	3308	protein_coding	DLG4	chr17	7093209	7123021
ENSG00000189043	12985	12053	9976	13179	21538	12746	protein_coding	NDUFA4	chr7	10971578	10979883
ENSG00000214402	8	3	15	4	0	0	protein_coding	LCNL1	chr9	139876356	139880862
ENSG00000151491	1162	2418	2703	2603	2776	2960	protein_coding	EPS8	chr12	15773092	16035263
ENSG00000132000	67	53	52	180	109	123	protein_coding	PODNL1	chr19	14042000	14064204
ENSG00000268432	0	0	0	0	0	0	protein_coding	AC026407.1	chr5	157160003	157161727
ENSG00000151718	604	1352	1602	2576	1920	2529	protein_coding	WWC2	chr4	184020446	184241930
ENSG00000111665	5393	5930	5667	5874	5172	5422	protein_coding	CDCA3	chr12	6953957	6961230
ENSG00000205221	0	0	0	0	0	0	protein_coding	VIT	chr2	36923833	37041935
ENSG00000121152	4775	5762	4768	3464	2860	3306	protein_coding	NCAPH	chr2	97001525	97039583
ENSG00000146360	0	0	0	0	0	0	protein_coding	GPR6	chr6	110299514	110301921
ENSG00000255374	0	0	0	0	0	0	protein_coding	TAS2R43	chr12	11243886	11244912
ENSG00000162244	77230	71516	68591	74793	105393	68276	protein_coding	RPL29	chr3	52027616	52029958
ENSG00000157214	136	217	232	432	323	472	protein_coding	STEAP2	chr7	89796904	89867451
ENSG00000182521	0	0	0	0	0	0	protein_coding	TBPL2	chr14	55880259	55923444
ENSG00000076258	59	130	118	89	83	84	protein_coding	FMO4	chr1	171283347	171311223
ENSG00000175906	5318	5901	4924	7159	7587	6858	protein_coding	ARL4D	chr17	41476327	41478505
ENSG00000116396	1186	1640	1725	763	622	658	protein_coding	KCNC4	chr1	110753965	110825722
ENSG00000186583	0	0	0	0	0	0	protein_coding	SPATC1	chr8	145086582	145101933
ENSG00000124490	0	0	0	0	0	0	protein_coding	CRISP2	chr6	49660073	49681274
ENSG00000268640	0	0	0	0	0	0	protein_coding	AC026369.1	chr12	147052	147377
ENSG00000101311	114	230	263	280	290	291	protein_coding	FERMT1	chr20	6055492	6104191
ENSG00000111780	6	0	0	0	0	0	protein_coding	AL021546.6	chr12	120876001	120897809
ENSG00000159110	3622	4860	5258	5971	6609	6936	protein_coding	IFNAR2	chr21	34602206	34637980
ENSG00000131969	4	0	8	28	34	26	protein_coding	ABHD12B	chr14	51338878	51371688
ENSG00000100084	4132	5131	4338	3432	2837	3511	protein_coding	HIRA	chr22	19318221	19435224
ENSG00000204165	0	0	3	0	0	2	protein_coding	CXorf65	chrX	70323739	70326638
ENSG00000156017	286	529	778	886	799	824	protein_coding	C9orf41	chr9	77595936	77643339
ENSG00000259642	274	163	147	435	456	375	protein_coding	C15orf37	chr15	80215113	80217194
ENSG00000005238	3823	4281	3958	3961	3340	3758	protein_coding	FAM214B	chr9	35104109	35116338
ENSG00000138814	1636	2905	3565	5932	4636	5471	protein_coding	PPP3CA	chr4	101944566	102269435
ENSG00000204463	33588	36390	34144	17453	11787	16929	protein_coding	BAG6	chr6	31606805	31620482
ENSG00000175262	0	0	4	2	0	0	protein_coding	C1orf127	chr1	11006528	11042094
ENSG00000164366	3079	3590	3401	3570	3576	3812	protein_coding	CCDC127	chr5	196986	218330
ENSG00000084676	374	769	1023	1092	598	1240	protein_coding	NCOA1	chr2	24714783	24993571
ENSG00000136051	952	1453	2035	3569	3417	2171	protein_coding	KIAA1033	chr12	105501102	105562912
ENSG00000121350	356	675	905	1590	2351	1591	protein_coding	PYROXD1	chr12	21590549	21623300
ENSG00000101191	3055	4908	4502	3823	2507	4295	protein_coding	DIDO1	chr20	61509090	61569304
ENSG00000166762	28	39	47	73	66	134	protein_coding	CATSPER2	chr15	43920701	43960316
ENSG00000197943	1687	2303	1874	1064	844	1143	protein_coding	PLCG2	chr16	81772702	81991899
ENSG00000164659	0	0	0	0	0	0	protein_coding	KIAA1324L	chr7	86506222	86689015
ENSG00000144381	16131	26654	29754	32929	32417	33725	protein_coding	HSPD1	chr2	198351305	198381461
ENSG00000204540	241	241	191	265	198	210	protein_coding	PSORS1C1	chr6	31082527	31107869
ENSG00000164543	4939	7344	8527	13891	17001	15585	protein_coding	STK17A	chr7	43622357	43666385
ENSG00000124449	0	0	0	0	0	0	protein_coding	IRGC	chr19	44220162	44224173
ENSG00000092140	545	864	1485	2493	2888	2020	protein_coding	G2E3	chr14	31028329	31089269
ENSG00000196409	43	71	153	99	163	122	protein_coding	ZNF658	chr9	40760700	40836415
ENSG00000048471	2268	3072	2381	1622	1126	1767	protein_coding	SNX29	chr16	12070594	12668146
ENSG00000108953	39329	46643	41299	46757	56725	51999	protein_coding	YWHAE	chr17	1247566	1303672
ENSG00000108878	0	0	0	0	0	0	protein_coding	CACNG1	chr17	65040706	65052909
ENSG00000165915	6896	7479	7324	5292	5041	5244	protein_coding	SLC39A13	chr11	47428683	47438047
ENSG00000136573	0	16	7	10	8	24	protein_coding	BLK	chr8	11351510	11422113
ENSG00000120708	121887	155585	132492	251648	187256	266739	protein_coding	TGFBI	chr5	135364584	135399507
ENSG00000138675	461	801	768	964	792	1000	protein_coding	FGF5	chr4	81187753	81257834
ENSG00000183336	2492	2735	2066	1627	2309	1447	protein_coding	BOLA2	chr16	29464914	29466285
ENSG00000258839	273	286	470	476	250	380	protein_coding	MC1R	chr16	89978527	89987385
ENSG00000152953	263	311	359	114	97	127	protein_coding	STK32B	chr4	5053169	5502725
ENSG00000196581	2480	2945	3153	1306	1058	1395	protein_coding	AJAP1	chr1	4714792	4852594
ENSG00000152954	0	0	0	0	0	4	protein_coding	NRSN1	chr6	24126350	24155128
ENSG00000126952	0	0	0	0	0	0	protein_coding	NXF5	chrX	101087085	101112549
ENSG00000104081	3743	4171	4185	2062	1642	2159	protein_coding	BMF	chr15	40380091	40401093
ENSG00000103051	9251	9887	9437	8012	7383	7750	protein_coding	COG4	chr16	70514471	70557468
ENSG00000158079	514	991	1100	1671	1326	1694	protein_coding	PTPDC1	chr9	96793076	96872138
ENSG00000184517	119	310	513	677	675	447	protein_coding	ZFP1	chr16	75182390	75206134
ENSG00000167642	18374	20166	18733	12069	14420	12619	protein_coding	SPINT2	chr19	38734675	38783254
ENSG00000008853	1742	2122	1851	1344	967	1226	protein_coding	RHOBTB2	chr8	22844930	22877712
ENSG00000121621	492	958	1129	1832	2034	1238	protein_coding	KIF18A	chr11	28042167	28129855
ENSG00000147166	30	7	29	15	25	17	protein_coding	ITGB1BP2	chrX	70521584	70525221
ENSG00000145309	0	0	0	0	0	0	protein_coding	CABS1	chr4	71200683	71202833
ENSG00000163681	1044	2456	2987	3192	2386	3206	protein_coding	SLMAP	chr3	57741177	57914895
ENSG00000139725	670	897	1355	188	155	211	protein_coding	RHOF	chr12	122215664	122241309
ENSG00000172243	0	9	7	0	0	0	protein_coding	CLEC7A	chr12	10269376	10282857
ENSG00000185313	0	0	0	0	0	0	protein_coding	SCN10A	chr3	38738293	38835501
ENSG00000165702	0	0	0	0	0	0	protein_coding	GFI1B	chr9	135820932	135867083
ENSG00000011009	7797	8471	8184	5010	4195	5337	protein_coding	LYPLA2	chr1	24117460	24122029
ENSG00000131778	4005	4950	4517	5580	5660	6105	protein_coding	CHD1L	chr1	146714291	146767443
ENSG00000164308	3345	7377	8536	6627	5997	7860	protein_coding	ERAP2	chr5	96211643	96255420
ENSG00000160233	0	0	0	0	0	0	protein_coding	LRRC3	chr21	45875369	45878739
ENSG00000099810	2158	3742	4239	4286	3519	4551	protein_coding	MTAP	chr9	21802542	21931646
ENSG00000151012	2239	4611	4947	10118	8530	8633	protein_coding	SLC7A11	chr4	139085251	139163503
ENSG00000205864	0	0	0	0	0	0	protein_coding	KRTAP5-6	chr11	1718425	1718985
ENSG00000130489	3474	3484	3251	1623	1928	1493	protein_coding	SCO2	chr22	50961997	50964868
ENSG00000166396	147	249	250	182	210	238	protein_coding	SERPINB7	chr18	61420169	61472604
ENSG00000169981	247	438	670	486	425	438	protein_coding	ZNF35	chr3	44690219	44702283
ENSG00000151779	1757	2476	2249	2553	1997	2831	protein_coding	NBAS	chr2	15307032	15701454
ENSG00000143156	976	1295	2296	3523	3689	2595	protein_coding	NME7	chr1	169101769	169337205
ENSG00000124226	5001	5420	5127	6343	6820	6626	protein_coding	RNF114	chr20	48552948	48570429
ENSG00000177238	0	0	0	0	0	0	protein_coding	TRIM72	chr16	31225342	31236510
ENSG00000148719	6362	7756	6972	5320	4818	5436	protein_coding	DNAJB12	chr10	74092588	74114988
ENSG00000113851	929	934	1766	2425	4008	2547	protein_coding	CRBN	chr3	3190676	3221394
ENSG00000154227	0	0	0	0	0	0	protein_coding	CERS3	chr15	100940600	101085200
ENSG00000185523	0	0	7	0	0	0	protein_coding	C1orf227	chr1	213003483	213020991
ENSG00000185689	3	0	14	7	6	7	protein_coding	C6orf201	chr6	4079440	4131185
ENSG00000005020	2653	6052	6424	7967	6618	8334	protein_coding	SKAP2	chr7	26706681	27034858
ENSG00000221978	2834	3006	3833	5966	4729	5151	protein_coding	CCNL2	chr1	1321091	1334708
ENSG00000105501	0	7	4	0	0	0	protein_coding	SIGLEC5	chr19	52114781	52150151
ENSG00000102531	564	1203	1151	1546	1237	1516	protein_coding	FNDC3A	chr13	49550048	49783915
ENSG00000164729	0	0	0	0	0	0	protein_coding	SLC35G3	chr17	33519539	33521412
ENSG00000176046	23363	22757	21416	24054	29511	22663	protein_coding	NUPR1	chr16	28548606	28550495
ENSG00000268948	0	0	0	0	0	0	protein_coding	AC004017.1	chr19	58203868	58204128
ENSG00000188672	18	31	17	44	49	49	protein_coding	RHCE	chr1	25688740	25756683
ENSG00000121775	1568	1763	1569	1940	1420	1922	protein_coding	TMEM39B	chr1	32537632	32568467
ENSG00000143845	568	514	524	754	659	621	protein_coding	ETNK2	chr1	204100190	204121307
ENSG00000163686	1503	1777	1794	1126	1196	1199	protein_coding	ABHD6	chr3	58223233	58281420
ENSG00000088325	15792	22637	20510	23545	19718	26139	protein_coding	TPX2	chr20	30327074	30389608
ENSG00000116138	875	1377	1303	1412	1160	1659	protein_coding	DNAJC16	chr1	15853308	15918874
ENSG00000104951	3355	3988	3443	1402	1074	1256	protein_coding	IL4I1	chr19	50392911	50432796
ENSG00000095303	962	1065	1016	1487	1394	1554	protein_coding	PTGS1	chr9	125132824	125157982
ENSG00000150782	783	991	955	1123	1226	1154	protein_coding	IL18	chr11	112013974	112034840
ENSG00000084112	4436	5747	5519	6714	4517	7091	protein_coding	SSH1	chr12	109176466	109251366
ENSG00000162576	240	191	191	434	302	465	protein_coding	MXRA8	chr1	1288069	1297157
ENSG00000079393	0	0	0	0	0	4	protein_coding	DUSP13	chr10	76854192	76868979
ENSG00000254093	969	1017	985	1295	1709	1163	protein_coding	PINX1	chr8	10622473	10697394
ENSG00000104450	703	1168	1616	1748	1778	1761	protein_coding	SPAG1	chr8	101170134	101271506
ENSG00000161896	21	14	25	55	49	27	protein_coding	IP6K3	chr6	33689444	33714762
ENSG00000203902	5	3	4	1	0	2	protein_coding	PNMA6B	chrX	152341458	152343394
ENSG00000105193	49750	50572	51421	49644	59866	46641	protein_coding	RPS16	chr19	39923847	39926588
ENSG00000106809	0	3	0	0	0	3	protein_coding	OGN	chr9	95146249	95166978
ENSG00000165006	11410	12213	11347	10735	12168	11386	protein_coding	UBAP1	chr9	34179003	34252521
ENSG00000162594	0	0	0	0	0	0	protein_coding	IL23R	chr1	67632083	67725662
ENSG00000150456	205	183	344	524	494	453	protein_coding	N6AMT2	chr13	21302870	21348097
ENSG00000196605	33	85	64	207	187	144	protein_coding	ZNF846	chr19	9862669	9903856
ENSG00000112079	2302	3447	3834	5599	4531	6041	protein_coding	STK38	chr6	36461669	36515247
ENSGR0000214717	1898	2081	1966	1569	1204	1497	protein_coding	ZBED1	chrY	2354455	2369008
ENSG00000101546	2673	2814	2845	2477	2787	2610	protein_coding	RBFA	chr18	77794358	77806397
ENSG00000174951	34	45	38	221	150	218	protein_coding	FUT1	chr19	49251268	49258647
ENSG00000168813	222	559	653	1068	941	991	protein_coding	ZNF507	chr19	32836500	32878573
ENSG00000173209	653	628	1098	1484	1071	1321	protein_coding	AHSA2	chr2	61404553	61418338
ENSG00000100557	406	483	792	957	891	724	protein_coding	C14orf105	chr14	57936019	57960585
ENSG00000143384	9424	15020	17348	21268	16829	23289	protein_coding	MCL1	chr1	150547032	150552066
ENSG00000183035	0	0	0	0	0	0	protein_coding	CYLC1	chrX	83116154	83141705
ENSG00000134538	0	0	0	0	7	0	protein_coding	SLCO1B1	chr12	21284136	21392180
ENSG00000213347	1580	2062	2213	2640	2775	2403	protein_coding	MXD3	chr5	176728462	176739758
ENSG00000214732	0	0	0	0	0	0	protein_coding	RP1-139D8.6	chr6	42123279	42131156
ENSG00000183908	0	5	0	0	0	0	protein_coding	LRRC55	chr11	56949221	56959191
ENSG00000088205	1967	3671	4172	4615	4883	4686	protein_coding	DDX18	chr2	118572226	118589955
ENSG00000154415	0	0	0	0	0	0	protein_coding	PPP1R3A	chr7	113516832	113715975
ENSG00000144736	1180	1807	1798	1202	1122	1298	protein_coding	SHQ1	chr3	72798428	72911065
ENSG00000271741	110	480	499	1106	306	202	protein_coding	ZMYM6	chr1	35447134	35497342
ENSG00000099812	66	55	89	84	93	119	protein_coding	MISP	chr19	751126	764319
ENSG00000171944	0	0	0	0	0	0	protein_coding	OR52A5	chr11	5152922	5153872
ENSG00000136754	2078	3223	3624	4783	4482	4955	protein_coding	ABI1	chr10	27035522	27150016
ENSG00000124749	8	0	0	0	9	4	protein_coding	COL21A1	chr6	55921388	56258892
ENSG00000197124	24	80	107	159	132	128	protein_coding	ZNF682	chr19	20107867	20150315
ENSG00000147697	9	0	0	0	0	0	protein_coding	GSDMC	chr8	130760442	130799134
ENSG00000254004	170	271	310	638	795	433	protein_coding	ZNF260	chr19	37001597	37019562
ENSG00000204323	6	0	0	0	0	0	protein_coding	SMIM5	chr17	73629514	73637484
ENSG00000106524	1292	1988	2131	2509	2559	2594	protein_coding	ANKMY2	chr7	16639401	16685442
ENSG00000234972	14	15	32	78	22	67	protein_coding	TBC1D3C	chr17	34580902	34757050
ENSG00000068650	645	1145	1088	970	649	1024	protein_coding	ATP11A	chr13	113344643	113541482
ENSG00000214891	0	0	0	0	0	0	protein_coding	TRIM64C	chr11	49075266	49080664
ENSG00000213297	12	11	3	0	121	0	protein_coding	ZNF625-ZNF20	chr19	12242932	12267546
ENSG00000065457	1304	1663	1511	1500	1403	1755	protein_coding	ADAT1	chr16	75630879	75657198
ENSG00000063587	1243	1586	1601	1106	699	1378	protein_coding	ZNF275	chrX	152599613	152625568
ENSG00000135404	68989	68474	63178	31141	37324	30836	protein_coding	CD63	chr12	56119107	56123491
ENSG00000143315	186	243	264	391	308	368	protein_coding	PIGM	chr1	159997462	160001783
ENSG00000204695	0	0	0	0	0	0	protein_coding	OR14J1	chr6	29274403	29275519
ENSG00000090020	3873	4487	4049	2655	1799	2836	protein_coding	SLC9A1	chr1	27425306	27493472
ENSG00000108306	497	431	382	488	616	570	protein_coding	FBXL20	chr17	37415384	37558776
ENSG00000186815	12337	14115	13947	8438	6036	8811	protein_coding	TPCN1	chr12	113658855	113736390
ENSG00000170801	11	25	12	0	0	9	protein_coding	HTRA3	chr4	8271492	8308838
ENSG00000250173	0	0	0	0	0	0	protein_coding	RP11-661C8.3	chr5	979480	981415
ENSG00000153046	3462	4514	4535	3825	4315	4469	protein_coding	CDYL	chr6	4706393	4955785
ENSG00000101654	911	1567	2222	2571	2064	2322	protein_coding	RNMT	chr18	13726659	13764557
ENSG00000148090	438	800	788	1257	1234	1489	protein_coding	AUH	chr9	93976097	94124195
ENSG00000077984	304	223	214	55	47	83	protein_coding	CST7	chr20	24929866	24940564
ENSG00000150627	21	55	54	77	70	64	protein_coding	WDR17	chr4	176986985	177103978
ENSG00000175311	0	0	0	0	0	0	protein_coding	ANKS4B	chr16	21244986	21263750
ENSG00000267845	4	0	0	0	0	0	protein_coding	DKFZP434A062	chr9	139219089	139219640
ENSG00000204278	0	0	0	0	0	0	protein_coding	TMEM235	chr17	76227391	76237068
ENSG00000119927	227	506	817	865	542	901	protein_coding	GPAM	chr10	113909624	113975135
ENSG00000159348	2835	3192	2984	2369	2759	2657	protein_coding	CYB5R1	chr1	202930997	202936408
ENSG00000257065	1	4	6	16	10	1	protein_coding	RP3-468K18.5	chr6	144128229	144165754
ENSG00000152620	1214	2456	3027	2624	2386	2647	protein_coding	NADK2	chr5	36192694	36242381
ENSG00000223443	0	0	0	0	0	2	protein_coding	USP17L2	chr8	11994677	11996586
ENSG00000196420	240	332	309	179	167	133	protein_coding	S100A5	chr1	153509623	153514241
ENSG00000187021	0	0	0	0	0	0	protein_coding	PNLIPRP1	chr10	118349897	118368687
ENSG00000100412	12191	13159	12606	7162	5981	6940	protein_coding	ACO2	chr22	41865129	41924993
ENSG00000186834	1416	1633	1730	2130	1453	2317	protein_coding	HEXIM1	chr17	43224684	43229468
ENSG00000156587	11521	11773	11364	8262	8938	8382	protein_coding	UBE2L6	chr11	57319129	57335757
ENSG00000150667	27	25	39	29	47	29	protein_coding	FSIP1	chr15	39892232	40075031
ENSG00000168260	0	0	0	0	0	0	protein_coding	C14orf183	chr14	50550369	50559361
ENSG00000125482	350	518	791	711	721	819	protein_coding	TTF1	chr9	135251008	135282209
ENSG00000159556	11	10	8	9	11	10	protein_coding	ISL2	chr15	76629065	76634817
ENSG00000134644	2483	4848	4562	4060	2918	4456	protein_coding	PUM1	chr1	31404353	31538838
ENSG00000175274	267	264	201	533	373	619	protein_coding	TP53I11	chr11	44907454	44972840
ENSG00000156482	85146	80009	68136	86595	142655	89085	protein_coding	RPL30	chr8	99037079	99058697
ENSG00000127364	0	4	0	0	0	0	protein_coding	TAS2R4	chr7	141478242	141479235
ENSG00000157869	1064	1377	1746	1993	2695	2322	protein_coding	RAB28	chr4	13362978	13485989
ENSG00000100902	15353	16798	17098	20271	30278	20628	protein_coding	PSMA6	chr14	35747839	35786699
ENSG00000188655	0	0	0	0	0	0	protein_coding	RNASE9	chr14	21024252	21029090
ENSG00000165688	7137	8011	7177	4863	4349	4635	protein_coding	PMPCA	chr9	139305110	139318213
ENSG00000103254	1871	1980	1783	1076	1453	1221	protein_coding	FAM173A	chr16	770581	772601
ENSG00000121057	2616	3003	2760	2645	2213	2817	protein_coding	AKAP1	chr17	55162453	55198710
ENSG00000183971	0	0	7	4	21	16	protein_coding	NPW	chr16	2059927	2070756
ENSG00000176194	0	0	0	0	0	0	protein_coding	CIDEA	chr18	12254318	12277594
ENSG00000047648	138	191	231	237	126	190	protein_coding	ARHGAP6	chrX	11136239	11683821
ENSG00000203867	84	99	61	75	41	47	protein_coding	RBM20	chr10	112404155	112599227
ENSG00000228532	132	118	120	100	134	140	protein_coding	RP1-241P17.4	chrX	114952650	114953669
ENSG00000160284	268	290	242	239	236	293	protein_coding	SPATC1L	chr21	47581062	47604390
ENSG00000121417	239	360	278	284	445	520	protein_coding	ZNF211	chr19	58141761	58154147
ENSG00000206053	33537	33921	31164	37270	38650	38611	protein_coding	HN1L	chr16	1728257	1752281
ENSG00000142235	93	95	100	37	51	66	protein_coding	LMTK3	chr19	48988528	49016446
ENSG00000144481	273	348	481	303	337	392	protein_coding	TRPM8	chr2	234826043	234928166
ENSG00000093134	0	0	4	0	0	3	protein_coding	VNN3	chr6	133043926	133055904
ENSG00000169621	149	330	400	583	547	566	protein_coding	APLF	chr2	68694693	68858004
ENSG00000213463	762	964	1045	597	782	769	protein_coding	SYNJ2BP	chr14	70838148	70883778
ENSG00000145850	185	141	180	286	284	440	protein_coding	TIMD4	chr5	156346293	156390266
ENSG00000164796	0	0	0	0	0	0	protein_coding	CSMD3	chr8	113235157	114449328
ENSG00000126945	1633	2456	2506	2778	3085	2959	protein_coding	HNRNPH2	chrX	100663283	100669121
ENSG00000197345	3676	3576	3084	3492	5322	3705	protein_coding	MRPL21	chr11	68658744	68671303
ENSG00000164080	1131	1539	1215	1489	861	1557	protein_coding	RAD54L2	chr3	51575160	51702683
ENSG00000140968	457	559	413	16	31	40	protein_coding	IRF8	chr16	85932409	85956215
ENSG00000139220	8	0	11	3	0	4	protein_coding	PPFIA2	chr12	81652045	82153332
ENSG00000157181	203	392	548	1338	1435	1014	protein_coding	C1orf27	chr1	186344890	186390510
ENSG00000268133	0	0	0	0	0	0	protein_coding	AC003002.4	chr19	57874934	57909952
ENSG00000007171	0	0	7	0	0	0	protein_coding	NOS2	chr17	26083792	26127525
ENSG00000167612	0	0	0	0	0	0	protein_coding	ANKRD33	chr12	52281744	52285448
ENSG00000196218	4	0	4	0	0	0	protein_coding	RYR1	chr19	38924339	39078204
ENSG00000151131	557	853	927	991	1194	1088	protein_coding	C12orf45	chr12	105380088	105443515
ENSG00000146409	635	939	949	700	623	743	protein_coding	SLC18B1	chr6	133090509	133119701
ENSG00000268091	0	0	0	0	0	0	protein_coding	AC078925.1	chr12	131514221	131514769
ENSG00000173200	0	0	0	0	0	0	protein_coding	PARP15	chr3	122296449	122357894
ENSG00000165370	0	0	0	0	0	0	protein_coding	GPR101	chrX	136112307	136113833
ENSG00000117560	0	0	4	0	0	0	protein_coding	FASLG	chr1	172628154	172636014
ENSG00000162482	10	23	48	34	18	35	protein_coding	AKR7A3	chr1	19609052	19615744
ENSG00000074416	28944	34009	30309	28051	21432	28180	protein_coding	MGLL	chr3	127407909	127542051
ENSG00000169495	0	0	0	0	0	0	protein_coding	HTRA4	chr8	38831683	38846181
ENSG00000156711	162	184	200	107	82	130	protein_coding	MAPK13	chr6	36095586	36107842
ENSG00000138381	750	1170	2039	2821	3358	2383	protein_coding	ASNSD1	chr2	190526111	190535557
ENSG00000145782	2123	2935	3344	4294	5037	4564	protein_coding	ATG12	chr5	115163893	115177555
ENSG00000089220	13811	15354	14533	13247	12646	12801	protein_coding	PEBP1	chr12	118573663	118583389
ENSG00000198643	0	0	0	16	15	9	protein_coding	FAM3D	chr3	58619673	58652575
ENSG00000137575	14983	24071	25602	23602	21950	24408	protein_coding	SDCBP	chr8	59465483	59495419
ENSG00000151617	0	0	8	0	0	0	protein_coding	EDNRA	chr4	148402069	148466106
ENSG00000125508	0	5	8	3	0	5	protein_coding	SRMS	chr20	62172163	62178857
ENSG00000188636	8067	9623	9491	8332	6705	9285	protein_coding	LDOC1L	chr22	44888452	44894178
ENSG00000185978	8	0	0	0	5	0	protein_coding	H2AFB3	chrX	154689080	154689596
ENSG00000186431	0	0	0	0	0	0	protein_coding	FCAR	chr19	55385704	55401838
ENSG00000145103	0	4	0	0	0	5	protein_coding	ILDR1	chr3	121706170	121741051
ENSG00000119711	793	1115	971	1305	1363	1583	protein_coding	ALDH6A1	chr14	74523553	74551196
ENSG00000095574	305	548	602	814	794	823	protein_coding	IKZF5	chr10	124750322	124768333
ENSG00000186509	0	0	0	0	0	0	protein_coding	OR9Q1	chr11	57791353	57949088
ENSG00000204518	0	0	0	0	0	0	protein_coding	AADACL4	chr1	12704566	12727097
ENSG00000219438	0	0	0	0	0	0	protein_coding	FAM19A5	chr22	48885272	49246724
ENSG00000006837	90	106	167	296	427	338	protein_coding	CDKL3	chr5	133541305	133706738
ENSG00000204599	1078	1365	1340	2015	2045	2142	protein_coding	TRIM39	chr6	30294256	30311506
ENSG00000047410	1255	4048	2819	3828	2483	2650	protein_coding	TPR	chr1	186280784	186344825
ENSG00000099998	4	0	0	5	0	0	protein_coding	GGT5	chr22	24615622	24641110
ENSG00000258653	71	180	16	106	536	100	protein_coding	RP5-1021I20.4	chr14	74318674	74398981
ENSG00000104327	0	0	0	0	0	0	protein_coding	CALB1	chr8	91070836	91107703
ENSG00000101230	1592	2113	2110	809	616	883	protein_coding	ISM1	chr20	13202418	13281298
ENSG00000203963	0	0	0	0	0	0	protein_coding	C1orf141	chr1	67557848	67697536
ENSG00000139675	305	516	448	719	564	745	protein_coding	HNRNPA1L2	chr13	53191605	53217919
ENSG00000226650	49	45	18	54	49	71	protein_coding	KIF4B	chr5	154393260	154397685
ENSG00000110693	5	3	4	0	8	18	protein_coding	SOX6	chr11	15987995	16761138
ENSG00000137860	0	0	0	2	6	3	protein_coding	SLC28A2	chr15	45544428	45568149
ENSG00000180869	0	0	0	0	0	0	protein_coding	C1orf180	chr1	85093913	85100703
ENSG00000188800	0	3	4	0	0	0	protein_coding	TMCO2	chr1	40711619	40717363
ENSG00000140931	8338	10244	9497	7714	7191	8077	protein_coding	CMTM3	chr16	66637777	66647795
ENSG00000146216	0	0	15	0	0	0	protein_coding	TTBK1	chr6	43211418	43255997
ENSG00000167920	1534	1357	1513	1784	2398	1561	protein_coding	TMEM99	chr17	38975358	38992522
ENSG00000269446	0	0	0	0	0	0	protein_coding	AC006967.1	chr7	156902674	156903764
ENSG00000175809	0	0	0	0	0	0	protein_coding	ZNF645	chrX	22291065	22292574
ENSG00000101134	0	0	0	4	0	0	protein_coding	DOK5	chr20	53092136	53267710
ENSG00000176239	0	0	0	0	0	0	protein_coding	OR51B6	chr11	5372738	5373676
ENSG00000140030	0	0	0	4	3	0	protein_coding	GPR65	chr14	88471468	88478419
ENSG00000174684	2569	3054	3236	1651	1663	1879	protein_coding	B3GNT1	chr11	66112843	66115163
ENSG00000258405	0	0	0	3	5	5	protein_coding	ZNF578	chr19	52956829	53015407
ENSG00000159123	0	0	0	0	0	0	protein_coding	DMRTC1	chrX	72091859	72163653
ENSG00000010318	342	349	337	641	551	624	protein_coding	PHF7	chr3	52444673	52457657
ENSG00000178741	7389	8552	8673	8261	8714	7974	protein_coding	COX5A	chr15	75212132	75230509
ENSG00000184110	26068	30011	23915	16931	13449	15782	protein_coding	EIF3C	chr16	28699879	28747051
ENSG00000101266	8281	12064	11543	12195	11441	14282	protein_coding	CSNK2A1	chr20	459116	524465
ENSG00000133477	43	0	7	149	100	104	protein_coding	FAM83F	chr22	40390953	40439533
ENSG00000172426	33	82	78	29	27	21	protein_coding	RSPH9	chr6	43612783	43640336
ENSG00000183092	0	0	0	8	13	0	protein_coding	BEGAIN	chr14	101003486	101053750
ENSG00000179304	635	854	841	1030	782	993	protein_coding	FAM156B	chrX	52920336	52937587
ENSG00000136875	5383	6332	5636	4372	4616	4567	protein_coding	PRPF4	chr9	116037623	116055185
ENSG00000111674	7881	8727	8738	7318	5722	7275	protein_coding	ENO2	chr12	7022909	7032861
ENSG00000233803	0	0	0	0	0	0	protein_coding	TSPY4	chrY	9175073	9177893
ENSG00000269795	0	0	0	0	0	0	protein_coding	AC092782.1	chr1	243388058	243395911
ENSG00000162753	0	0	0	0	0	0	protein_coding	SLC9C2	chr1	173469603	173572233
ENSG00000136527	8064	9424	9617	9252	10840	9853	protein_coding	TRA2B	chr3	185633694	185655924
ENSG00000118369	871	925	943	655	507	542	protein_coding	USP35	chr11	77899858	77925757
ENSG00000204296	0	0	0	0	0	0	protein_coding	C6orf10	chr6	32256303	32339684
ENSG00000253548	0	0	0	0	0	0	protein_coding	PYDC2	chr3	191178952	191179245
ENSG00000110975	0	0	0	0	0	0	protein_coding	SYT10	chr12	33527173	33592754
ENSG00000101752	830	1779	2553	3425	2726	2683	protein_coding	MIB1	chr18	19284918	19450918
ENSG00000184357	50	48	17	12	7	27	protein_coding	HIST1H1B	chr6	27834570	27835359
ENSG00000197776	21	79	82	167	198	192	protein_coding	KLHDC1	chr14	50159823	50219870
ENSG00000236446	0	0	0	0	0	0	protein_coding	CT47B1	chrX	120006457	120009779
ENSG00000204103	0	0	0	0	0	0	protein_coding	MAFB	chr20	39314488	39317880
ENSG00000133710	0	0	0	0	0	0	protein_coding	SPINK5	chr5	147405246	147516852
ENSG00000165568	9	28	22	23	27	15	protein_coding	AKR1E2	chr10	4828821	4890254
ENSG00000087253	1505	2306	2579	3371	3038	3845	protein_coding	LPCAT2	chr16	55542910	55620582
ENSG00000196353	0	0	0	0	5	0	protein_coding	CPNE4	chr3	131252399	132004254
ENSG00000267954	0	0	0	0	0	0	protein_coding	AP000349.1	chr22	24124467	24126145
ENSG00000160209	23166	26309	24570	21643	19762	20783	protein_coding	PDXK	chr21	45138975	45182188
ENSG00000183748	0	0	0	0	0	0	protein_coding	MRC1L1	chr10	17851362	17953178
ENSG00000021574	286	574	668	983	787	850	protein_coding	SPAST	chr2	32288680	32382706
ENSG00000186943	0	0	0	0	0	0	protein_coding	OR13C8	chr9	107331449	107332411
ENSG00000250486	0	0	0	0	0	0	protein_coding	FAM218A	chr4	165878100	165880273
ENSG00000009790	32	108	103	140	168	64	protein_coding	TRAF3IP3	chr1	209929377	209955668
ENSG00000161798	0	0	0	0	0	0	protein_coding	AQP5	chr12	50355653	50359464
ENSG00000143552	3	3	0	0	6	0	protein_coding	NUP210L	chr1	153965161	154127592
ENSG00000167173	4132	5085	4926	2316	1629	2386	protein_coding	C15orf39	chr15	75487984	75504510
ENSG00000106714	288	451	452	341	307	425	protein_coding	CNTNAP3	chr9	39072764	39288312
ENSG00000185926	0	0	0	0	0	0	protein_coding	OR4C46	chr11	51515282	51516211
ENSG00000172296	450	636	781	790	768	868	protein_coding	SPTLC3	chr20	12989627	13147411
ENSG00000129422	328	966	1211	2436	1635	2144	protein_coding	MTUS1	chr8	17501304	17658426
ENSG00000167815	14499	15890	14186	12513	12705	12473	protein_coding	PRDX2	chr19	12907634	12912694
ENSG00000160097	2	23	13	8	10	18	protein_coding	FNDC5	chr1	33327869	33338083
ENSG00000243452	1383	1986	2114	2280	2034	2442	protein_coding	NBPF15	chr1	148555979	148596267
ENSG00000117592	19616	22610	23481	24846	23229	24665	protein_coding	PRDX6	chr1	173446405	173457946
ENSG00000171161	3260	3320	3427	2592	2052	2655	protein_coding	ZNF672	chr1	249132409	249143716
ENSG00000182405	29	49	77	110	110	95	protein_coding	PGBD4	chr15	34394274	34396591
ENSG00000205835	0	4	14	0	4	9	protein_coding	GMNC	chr3	190570666	190610218
ENSG00000042286	5235	5708	4856	2859	2489	2719	protein_coding	AIFM2	chr10	71857979	71892690
ENSG00000100359	5875	6756	6438	6571	6044	6307	protein_coding	SGSM3	chr22	40766595	40806293
ENSG00000185591	3327	5457	4951	4836	3689	5162	protein_coding	SP1	chr12	53773960	53810230
ENSG00000267618	0	0	0	0	0	3	protein_coding	RAD51L3-RFFL	chr17	33338368	33448512
ENSG00000172782	0	0	0	0	0	0	protein_coding	FADS6	chr17	72873428	72889708
ENSG00000178776	5	0	0	8	7	18	protein_coding	C5orf46	chr5	147260289	147286101
ENSG00000083817	524	548	518	450	682	506	protein_coding	ZNF416	chr19	58082934	58090295
ENSG00000215126	37	82	154	396	261	135	protein_coding	CBWD7	chr9	42668608	42714962
ENSG00000119703	119	176	157	224	215	231	protein_coding	ZC2HC1C	chr14	75530873	75545126
ENSG00000186458	0	0	0	0	0	0	protein_coding	DEFB132	chr20	238377	241737
ENSG00000110429	416	863	1036	1394	1628	1488	protein_coding	FBXO3	chr11	33762485	33796089
ENSG00000204406	431	690	721	977	642	890	protein_coding	MBD5	chr2	148778580	149275805
ENSG00000205937	15118	17745	17684	18840	16453	19763	protein_coding	RNPS1	chr16	2303117	2318413
ENSG00000180340	958	1081	837	1046	859	1123	protein_coding	FZD2	chr17	42634925	42636907
ENSG00000071626	20481	23214	20850	19422	19853	19055	protein_coding	DAZAP1	chr19	1407568	1435719
ENSG00000164363	0	0	0	0	0	0	protein_coding	SLC6A18	chr5	1225470	1246304
ENSG00000171757	144	134	166	201	291	136	protein_coding	LRRC34	chr3	169511216	169530774
ENSG00000133874	340	350	267	277	243	304	protein_coding	RNF122	chr8	33405273	33424643
ENSG00000070018	867	2209	1914	2144	1585	2026	protein_coding	LRP6	chr12	12268959	12419946
ENSG00000141179	1210	1193	1499	1010	1253	1084	protein_coding	PCTP	chr17	53828340	53920191
ENSG00000111432	0	0	0	0	0	0	protein_coding	FZD10	chr12	130647004	130650285
ENSG00000131871	3232	3548	3212	3141	3726	3544	protein_coding	VIMP	chr15	101811022	101817705
ENSG00000185304	4	10	14	10	11	19	protein_coding	RGPD2	chr2	88055474	88285309
ENSG00000177000	6216	7150	7160	5920	4169	5700	protein_coding	MTHFR	chr1	11845780	11866977
ENSG00000187961	826	829	1053	754	660	816	protein_coding	KLHL17	chr1	895967	901095
ENSG00000256235	1807	2588	10061	1535	946	1890	protein_coding	SMIM3	chr5	150157508	150176296
ENSG00000174437	12464	18567	16072	13064	9143	14094	protein_coding	ATP2A2	chr12	110718561	110788898
ENSG00000198739	0	0	0	0	0	0	protein_coding	LRRTM3	chr10	68685764	68859588
ENSG00000127362	0	0	0	0	0	0	protein_coding	TAS2R3	chr7	141463897	141464997
ENSG00000147548	842	1648	1911	1810	2145	2965	protein_coding	WHSC1L1	chr8	38127215	38239790
ENSG00000064547	311	281	433	439	312	392	protein_coding	LPAR2	chr19	19734477	19739739
ENSG00000096654	167	272	495	664	931	700	protein_coding	ZNF184	chr6	27418522	27440897
ENSG00000171792	3860	5194	5698	5369	5416	6290	protein_coding	RHNO1	chr12	2985424	2998626
ENSG00000224132	0	6	0	0	6	0	protein_coding	AC112715.2	chr2	238165734	238166319
ENSG00000160349	0	0	0	0	0	0	protein_coding	LCN1	chr9	138413284	138418378
[truncated: 18,348 more rows]
