# Supplementary material for: Evaluating the Role of Neddylation Modifications in Kidney Renal Clear Cell Carcinoma: An Integrated Approach Using Bioinformatics, MLN4924 Dosing Experiments, and RNA Sequencing
Source: Pharmaceuticals (Basel). 2024 May 15;17(5):635. doi: 10.3390/ph17050635 (PMC11125012; doi:10.3390/ph17050635)
Supplement: Supplementary file 1 [file pharmaceuticals-17-00635-s001.zip › Supplementary Table S4.xls]

## Sheet: NC-vs-M4924.Differential_analys
Table S4. Differential Analysis
ID	log2FoldChange	pval	padj	significant	NC1_readcount	NC2_readcount	NC3_readcount	M4924-1_readcount	M4924-2_readcount	M4924-3_readcount	Meancount_NC	Meancount_M4924	NC1_fpkm	NC2_fpkm	NC3_fpkm	M4924-1_fpkm	M4924-2_fpkm	M4924-3_fpkm	Meanfpkm_NC	Meanfpkm_M4924	NC1_tpm	NC2_tpm	NC3_tpm	M4924-1_tpm	M4924-2_tpm	M4924-3_tpm	Meantpm_NC	Meantpm_M4924	genetype	gene_name	chrs	start	end
ENSG00000000003	-0.3221	0.04894	0.09927	FALSE	1728	1928	2176	1267	1687	1610	1944	1521.33	8.9193	10.1615	11.0762	6.67011	7.50106	7.64339	10.0523	7.27152	19.2066	19.4071	24.3555	13.5173	16.1041	15.4281	20.9897	15.0165	protein_coding	TSPAN6	chrX	99883667	99894988
ENSG00000000005	0.03691	0.9838	NA	FALSE	0	0	0	0	0	0	0	0	0	0	0	0	0	0	0	0	0	0	0	0	0	0	0	0	protein_coding	TNMD	chrX	99839799	99854882
ENSG00000000419	-0.7258	0.001559	0.005581	FALSE	3914	5904	4508	2223	2755	3510	4775.33	2829.33	40.3611	62.5269	46.1242	23.5272	24.402	32.8787	49.6708	26.936	86.9126	119.418	101.423	47.6791	52.3889	66.3655	102.584	55.4778	protein_coding	DPM1	chr20	49551404	49575092
ENSG00000000457	-0.9614	2.879e-06	2.248e-05	FALSE	700	686	793	270	386	440	726.333	365.333	1.48524	1.32754	1.80442	0.535218	0.596585	1.08236	1.53907	0.738055	3.19829	2.53542	3.96774	1.08465	1.28082	2.18474	3.23382	1.51673	protein_coding	SCYL3	chr1	169818772	169863408
ENSG00000000460	-0.2493	0.2507	0.3641	FALSE	1597	1920	1714	1047	1438	1834	1743.67	1439.67	5.84208	6.13364	5.12347	3.57027	4.10811	5.21218	5.69973	4.29685	12.5802	11.7144	11.266	7.23532	8.81976	10.5208	11.8535	8.85861	protein_coding	C1orf112	chr1	169631245	169823221
ENSG00000000938	2.86	0.04287	0.08922	FALSE	0	0	0	9	9	0	0	6	0	0	0	0.033793	0.028295	0	0	0.020696	0	0	0	0.068484	0.060747	0	0	0.043077	protein_coding	FGR	chr1	27938575	27961788
ENSG00000000971	-1.124	9.332e-10	1.409e-08	down	911	1081	853	370	402	502	948.333	424.667	3.07514	4.17147	2.75839	1.64362	1.12812	1.90259	3.335	1.55811	6.62192	7.96693	6.06543	3.33088	2.42197	3.84036	6.88476	3.19774	protein_coding	CFH	chr1	196621008	196716634
ENSG00000001036	0.08927	0.4755	0.5919	FALSE	17818	19114	19594	16740	20828	21247	18842	19605	85.2313	94.2457	92.2434	82.0099	85.4634	92.3263	90.5734	86.5999	183.535	179.996	202.834	166.197	183.482	186.36	188.788	178.68	protein_coding	FUCA2	chr6	143815948	143832827
ENSG00000001084	-0.3753	0.2149	0.3223	FALSE	2732	2162	3281	1212	2248	2750	2725	2070	8.14397	6.67959	9.68118	3.80418	5.72878	7.46139	8.16825	5.66478	17.537	12.7571	21.2879	7.70938	12.2992	15.0608	17.194	11.6898	protein_coding	GCLC	chr6	53362139	53481768
ENSG00000001167	-0.7573	0.003513	0.01112	FALSE	3331	2693	3841	1257	2050	2431	3288.33	1912.67	9.96894	8.24902	11.2474	3.92094	5.30694	6.70841	9.82178	5.3121	21.4669	15.7545	24.7319	7.94599	11.3935	13.5409	20.6511	10.9601	protein_coding	NFYA	chr6	41040684	41067715
ENSG00000001460	-0.4437	0.0002484	0.001155	FALSE	2345	2438	2575	1708	1885	1680	2452.67	1757.67	10.4975	11.1271	10.8693	7.61134	7.52959	5.26196	10.8313	6.80096	22.6051	21.2512	23.9006	15.4248	16.1654	10.6212	22.5856	14.0704	protein_coding	STPG1	chr1	24683489	24743424
ENSG00000001461	-0.8708	1.37e-13	3.822e-12	FALSE	3093	3160	3469	1611	1852	1724	3240.67	1729	7.59688	8.18424	7.88558	4.56088	4.15054	3.78605	7.8889	4.16582	16.3589	15.6308	17.3396	9.24286	8.91085	7.64211	16.4431	8.5986	protein_coding	NIPAL3	chr1	24742284	24799466
ENSG00000001497	0.3382	0.01189	0.03107	FALSE	4401	3860	4122	4715	5734	4831	4127.67	5093.33	19.7608	17.1067	17.3394	20.1934	22.8391	18.5574	18.0689	20.53	42.5523	32.6714	38.1275	40.923	49.0335	37.4579	37.7837	42.4715	protein_coding	LAS1L	chrX	64732462	64754655
ENSG00000001561	1.56	0.08451	0.1533	FALSE	4	11	0	12	26	11	5	16.3333	0.008702	0.025898	0	0.028156	0.053265	0.023318	0.0115333	0.034913	0.01874	0.049461	0	0.05706	0.114356	0.047067	0.0227337	0.0728277	protein_coding	ENPP4	chr6	46097730	46114436
ENSG00000001617	0.4083	0.003268	0.01046	FALSE	5754	4732	5790	6387	7489	7219	5425.33	7031.67	18.8945	16.2312	19.7817	21.8476	21.1199	20.8534	18.3025	21.2736	40.687	30.9994	43.498	44.2753	45.3425	42.0925	38.3948	43.9034	protein_coding	SEMA3F	chr3	50192478	50226508
ENSG00000001626	-1.548	0.3085	NA	NA	4	2	0	0	0	0	2	0	0.04166	0.023208	0	0	0	0	0.0216227	0	0.089709	0.044324	0	0	0	0	0.0446777	0	protein_coding	CFTR	chr7	117105838	117356025
ENSG00000001629	-0.6161	0.1108	0.1912	FALSE	5502	4105	5402	1417	3266	5007	5003	3230	10.3931	8.3162	10.5518	2.85619	5.38845	8.6532	9.75369	5.63261	22.3802	15.8828	23.2023	5.78821	11.5685	17.4664	20.4884	11.6077	protein_coding	ANKIB1	chr7	91875548	92030698
ENSG00000001630	0.862	0.0002398	0.001119	FALSE	3644	3535	4240	4490	7620	8302	3806.33	6804	12.7649	12.9042	14.8038	16.2343	23.0046	26.5672	13.4909	21.9354	27.4876	24.6452	32.5519	32.8996	49.3889	53.6257	28.2282	45.3047	protein_coding	CYP51A1	chr7	91741465	91772266
ENSG00000001631	-0.7446	0.01924	0.04615	FALSE	1630	1300	1613	464	1070	1141	1514.33	891.667	7.29189	3.92724	6.31435	1.82931	2.80288	4.06128	5.8445	2.89782	15.7022	7.50049	13.8846	3.70718	6.01753	8.19766	12.3624	5.97412	protein_coding	KRIT1	chr7	91828283	91875480
ENSG00000002016	-0.6675	0.001387	0.005077	FALSE	461	420	588	274	280	348	489.667	300.667	2.30797	2.25446	2.7255	1.41375	1.21611	1.61373	2.42931	1.41453	4.96993	4.30571	5.9931	2.86504	2.61087	3.25729	5.08958	2.91107	protein_coding	RAD52	chr12	1021243	1099219
ENSG00000002330	0.2314	0.1885	0.2913	FALSE	3262	4326	3180	3930	4465	3934	3589.33	4109.67	39.0876	54.833	38.3255	49.2201	46.1044	41.0621	44.0821	45.4622	84.1703	104.723	84.274	99.7471	98.982	82.8835	91.0559	93.8709	protein_coding	BAD	chr11	64037302	64052176
ENSG00000002549	0.358	0.02521	0.05792	FALSE	4919	5046	5199	4979	7299	6766	5054.67	6348	28.9454	30.6601	29.7126	29.7049	36.9293	35.6141	29.7727	34.0828	62.3302	58.5565	65.3351	60.1984	79.284	71.8869	62.0739	70.4564	protein_coding	LAP3	chr4	17578815	17609595
ENSG00000002586	-0.7936	0.08337	0.1517	FALSE	13410	8428	8580	3221	3254	10841	10139.3	5772	123.675	78.9498	76.7986	30.4125	25.2635	89.6523	93.141	48.4428	266.318	150.783	168.872	61.6325	54.2386	180.963	195.324	98.9445	protein_coding	CD99	chrX	2609220	2659350
ENSG00000002587	1.217	9.612e-12	2.072e-10	up	127	136	141	305	320	294	134.667	306.333	0.176656	0.195477	0.193407	0.437206	0.383855	0.373588	0.188513	0.398216	0.380407	0.373333	0.425283	0.88602	0.824103	0.754083	0.393008	0.821402	protein_coding	HS3ST1	chr4	11394774	11431389
ENSG00000002726	0.03691	0.9838	NA	FALSE	0	0	0	0	0	0	0	0	0	0	0	0	0	0	0	0	0	0	0	0	0	0	0	0	protein_coding	AOC1	chr7	150521715	150558592
ENSG00000002745	-0.6307	0.6763	NA	FALSE	0	0	8	0	4	0	2.66667	1.33333	0	0	0.025716	0	0.009406	0	0.008572	0.00313533	0	0	0.056547	0	0.020193	0	0.018849	0.006731	protein_coding	WNT16	chr7	120965421	120981158
ENSG00000002746	0.2839	0.1643	0.2614	FALSE	984	713	947	983	1232	926	881.333	1047	3.76104	3.72796	3.1538	3.31618	3.48823	2.82344	3.5476	3.20928	8.09894	7.11988	6.93488	6.72042	7.48892	5.69909	7.38456	6.63614	protein_coding	HECW1	chr7	43152198	43605600
ENSG00000002822	0.8404	5.532e-10	8.735e-09	FALSE	3407	2794	3122	5251	5777	5249	3107.67	5425.67	19.1758	16.9124	17.5605	28.1144	26.343	25.0301	17.8829	26.4958	41.2926	32.3003	38.6137	56.9752	56.5561	50.5231	37.4022	54.6848	protein_coding	MAD1L1	chr7	1855429	2272878
ENSG00000002834	1.04	3.037e-11	6.027e-10	up	34224	26483	33555	60271	68336	60462	31420.7	63023	94.7914	75.1429	90.4475	169.691	160.658	151.131	86.7939	160.493	204.121	143.512	198.885	343.887	344.918	305.056	182.173	331.287	protein_coding	LASP1	chr17	37026112	37078023
ENSG00000002919	-0.04964	0.7613	0.8313	FALSE	4204	4825	3641	4048	4130	3740	4223.33	3972.67	19.7478	23.2375	16.0357	20.1062	17.0201	16.0379	19.6736	17.7214	42.5244	44.3803	35.2608	40.7463	36.5406	32.3725	40.7218	36.5531	protein_coding	SNX11	chr17	46180719	46200436
ENSG00000002933	0.03691	0.9838	NA	FALSE	0	0	0	0	0	0	0	0	0	0	0	0	0	0	0	0	0	0	0	0	0	0	0	0	protein_coding	TMEM176A	chr7	150497491	150502208
ENSG00000003056	0.4396	0.002079	0.007157	FALSE	10296	12970	11235	14627	16282	14719	11500.3	15209.3	45.3778	60.6272	49.9445	64.3042	62.864	57.7655	51.9832	61.6445	97.7155	115.789	109.823	130.316	134.963	116.599	107.776	127.293	protein_coding	M6PR	chr12	9092959	9102551
ENSG00000003096	0.3904	0.2138	0.3211	FALSE	147	168	175	129	209	295	163.333	211	0.309179	0.372338	0.498747	0.365563	0.600902	0.81465	0.393421	0.593705	0.665779	0.711115	1.09669	0.740831	1.29008	1.64436	0.82453	1.22509	protein_coding	KLHL13	chrX	117031776	117251303
ENSG00000003137	1.834	1.533e-06	1.276e-05	up	26	15	19	57	73	87	20	72.3333	0.060856	0.034553	0.046208	0.137657	0.148167	0.186856	0.0472057	0.15756	0.131047	0.065991	0.101606	0.27897	0.318101	0.377168	0.099548	0.324746	protein_coding	CYP26B1	chr2	72356367	72375167
ENSG00000003147	0.07474	0.8815	0.9193	FALSE	22	13	25	15	25	22	20	20.6667	0.099044	0.059165	0.111307	0.068916	0.097597	0.093334	0.0898387	0.0866157	0.213279	0.112997	0.244752	0.139662	0.209532	0.188394	0.190343	0.179196	protein_coding	ICA1	chr7	8152814	8302317
ENSG00000003249	0.2411	0.1696	0.2679	FALSE	989	734	846	866	1105	997	856.333	989.333	5.35787	4.04393	4.54825	4.90796	5.23567	4.83812	4.65002	4.99391	11.5375	7.72334	10.0011	9.94622	11.2405	9.7657	9.754	10.3175	protein_coding	DBNDD1	chr16	90071273	90086536
ENSG00000003393	-0.003732	0.9879	0.9931	FALSE	3585	2772	3825	2228	3919	3836	3394	3327.67	7.37302	6.19784	7.56799	4.43126	6.35979	6.60496	7.04628	5.79867	15.8769	11.837	16.6412	8.98017	13.6539	13.3321	14.785	11.9887	protein_coding	ALS2	chr2	202565277	202645912
ENSG00000003400	0.5847	2.15e-05	0.0001355	FALSE	906	1029	1005	1257	1461	1593	980	1437	2.07342	2.80609	2.01138	2.68213	2.68335	3.49543	2.29696	2.95364	4.46486	5.35924	4.42281	5.43548	5.76091	7.05549	4.74897	6.08396	protein_coding	CASP10	chr2	202047604	202094129
ENSG00000003402	-0.7659	3.561e-09	4.939e-08	FALSE	10302	10719	10395	5026	6520	6532	10472	6026	45.7167	60.7992	51.5766	16.985	18.7105	25.4591	52.6975	20.3849	98.4452	116.118	113.412	34.4209	40.1699	51.3889	109.325	41.9932	protein_coding	CFLAR	chr2	201980827	202041410
ENSG00000003436	-0.7319	0.0002354	0.001101	FALSE	5581	5684	5077	2306	3531	3822	5447.33	3219.67	21.1171	27.6987	18.9626	9.81937	11.3158	13.6974	22.5928	11.6109	45.4729	52.9006	41.6968	19.8994	24.2941	27.6482	46.6901	23.9472	protein_coding	TFPI	chr2	188328957	188430487
ENSG00000003509	0.06815	0.6597	0.7522	FALSE	695	794	668	635	758	818	719	737	3.73267	4.48538	3.6401	3.48107	3.42236	3.96188	3.95272	3.62177	8.03784	8.56645	8.00422	7.05457	7.34751	7.99703	8.20284	7.46637	protein_coding	NDUFAF7	chr2	37458774	37480546
ENSG00000003756	-0.3356	0.0403	0.08489	FALSE	4531	4277	5445	3090	3859	4102	4751	3683.67	16.9676	15.7929	19.3001	11.9673	11.9813	13.6483	17.3535	12.5323	36.5376	30.1623	42.4389	24.2523	25.7229	27.549	36.3796	25.8414	protein_coding	RBM5	chr3	50126341	50156454
ENSG00000003987	-0.4742	0.3787	0.4978	FALSE	21	21	22	15	8	21	21.3333	14.6667	0.05875	0.061345	0.062498	0.043556	0.019254	0.055646	0.0608643	0.0394853	0.12651	0.11716	0.137427	0.088268	0.041337	0.112322	0.127032	0.0806423	protein_coding	MTMR7	chr8	17155539	17271037
ENSG00000003989	-0.5054	0.1689	0.267	FALSE	71	79	143	55	76	70	97.6667	67	0.103785	0.119204	0.206358	0.082164	0.09535	0.093192	0.143116	0.0902353	0.223489	0.227664	0.45376	0.16651	0.204707	0.188107	0.301638	0.186441	protein_coding	SLC7A2	chr8	17354597	17428082
ENSG00000004059	0.4274	0.002744	0.009017	FALSE	17803	21294	17087	24148	25705	23779	18728	24544	166.872	206.116	162.477	237.977	210.832	209.448	178.488	219.419	359.339	393.652	357.271	482.272	452.638	422.77	370.087	452.56	protein_coding	ARF5	chr7	127228399	127231759
ENSG00000004139	0.8376	2.728e-05	0.000167	FALSE	704	605	647	857	1384	1189	652	1143.33	1.42129	1.29209	1.2029	1.46561	2.01171	1.76916	1.30543	1.74883	3.06057	2.46772	2.64505	2.97014	4.31897	3.57103	2.72445	3.62005	protein_coding	SARM1	chr17	26691378	26728065
ENSG00000004142	0.3763	0.0004479	0.001916	FALSE	14786	15012	14373	18417	19584	17866	14723.7	18622.3	68.8852	72.1887	66.3585	89.3488	79.4686	76.4399	69.1442	81.7524	148.336	137.87	145.916	181.07	170.612	154.293	144.041	168.658	protein_coding	POLDIP2	chr17	26673659	26684545
ENSG00000004399	0.1888	0.3528	0.4707	FALSE	2108	1625	2553	2068	2412	2522	2095.33	2334	3.96693	2.92924	4.65932	4.07515	3.85836	4.77252	3.85183	4.23534	8.54229	5.59445	10.2454	8.25849	8.28357	9.63329	8.12737	8.72512	protein_coding	PLXND1	chr3	129274018	129325661
ENSG00000004455	-0.4457	0.002292	0.007761	FALSE	22016	26922	21853	16817	17641	16175	23597	16877.7	86.4354	107.219	83.8324	73.1098	60.5076	59.2201	92.4957	64.2792	186.128	204.774	184.339	148.161	129.905	119.535	191.747	132.534	protein_coding	AK2	chr1	33473585	33546597
ENSG00000004468	0.7845	0.5725	0.6775	FALSE	0	11	0	0	16	5	3.66667	7	0	0.020897	0	0	0.048927	0.024415	0.00696567	0.0244473	0	0.03991	0	0	0.105041	0.049282	0.0133033	0.051441	protein_coding	CD38	chr4	15779898	15854853
ENSG00000004478	0.8685	6.129e-14	1.785e-12	FALSE	11930	12035	11693	21203	22357	19851	11886	21137	59.7207	62.2693	58.311	108.06	96.1232	90.2105	60.1003	98.1311	128.601	118.926	128.22	218.989	206.368	182.089	125.249	202.482	protein_coding	FKBP4	chr12	2904119	2914576
ENSG00000004487	0.3903	0.0332	0.07257	FALSE	8027	6268	8567	8359	11338	9607	7620.67	9768	30.1497	24.0085	31.5494	31.9187	36.1637	32.4965	28.5692	33.5263	64.9235	45.853	69.3739	64.6849	77.6403	65.594	60.0501	69.3064	protein_coding	KDM1A	chr1	23345941	23410182
ENSG00000004534	-0.1705	0.3208	0.4372	FALSE	3538	2990	3629	2354	3378	3107	3385.67	2946.33	12.0726	10.7377	12.7232	7.87191	9.7925	9.32752	11.8445	8.99731	25.9969	20.5075	27.9769	15.9528	21.0236	18.8275	24.8271	18.6013	protein_coding	RBM6	chr3	49977440	50137478
ENSG00000004660	-1.43	5.001e-30	6.61e-28	down	5141	4366	4988	1648	1843	1756	4831.67	1749	16.129	14.1431	15.438	5.31718	4.96373	5.03616	15.2367	5.10569	34.7318	27.0113	33.9466	10.7755	10.6567	10.1654	31.8966	10.5326	protein_coding	CAMKK1	chr17	3763609	3798185
ENSG00000004700	-0.003767	0.9917	0.9949	FALSE	2759	3558	1839	1514	2545	3963	2718.67	2674	8.81481	11.3641	5.72189	4.83773	6.92862	11.2925	8.63358	7.68629	18.9816	21.7038	12.5818	9.8039	14.8751	22.7939	17.7557	15.8243	protein_coding	RECQL	chr12	21621845	21654603
ENSG00000004766	-0.9856	0.01543	0.03858	FALSE	1270	1344	600	301	491	807	1071.33	533	4.18587	4.60939	2.03477	1.14353	1.341	2.32921	3.61001	1.60458	9.01376	8.80329	4.47425	2.31743	2.879	4.70148	7.43043	3.2993	protein_coding	CCDC132	chr7	92861653	92988338
ENSG00000004776	0.888	0.06635	0.126	FALSE	73	22	70	85	134	82	55	100.333	0.571155	0.152534	0.472901	0.638219	0.880439	0.510067	0.398863	0.676242	1.22991	0.291318	1.03986	1.29338	1.89023	1.02957	0.853697	1.40439	protein_coding	HSPB6	chr19	36245469	36248980
ENSG00000004777	-0.3356	0.1825	0.2835	FALSE	960	573	949	641	706	568	827.333	638.333	2.77743	1.78589	2.63846	1.90287	1.61463	1.54963	2.40059	1.68904	5.98085	3.4108	5.8017	3.85627	3.46647	3.12791	5.06445	3.48355	protein_coding	ARHGAP33	chr19	36265434	36279724
ENSG00000004779	-0.0217	0.8981	0.9315	FALSE	3783	4982	3680	3677	4026	4265	4148.33	3989.33	59.0521	79.0043	56.6189	59.1235	53.9457	60.667	64.8918	57.9121	127.161	150.887	124.499	119.817	115.817	122.456	134.183	119.363	protein_coding	NDUFAB1	chr16	23592323	23607677
ENSG00000004799	-0.4951	0.2468	0.3599	FALSE	224	136	165	59	114	194	175	122.333	0.72119	0.448221	0.517585	0.188949	0.30175	0.553037	0.562332	0.347912	1.55299	0.85604	1.13812	0.382914	0.647828	1.1163	1.18238	0.71568	protein_coding	PDK4	chr7	95212811	95225803
ENSG00000004809	0.03691	0.9838	NA	FALSE	0	0	0	0	0	0	0	0	0	0	0	0	0	0	0	0	0	0	0	0	0	0	0	0	protein_coding	SLC22A16	chr6	110745890	110797844
ENSG00000004838	1.572	0.004825	0.0145	up	19	35	7	53	52	78	20.3333	61	0.116056	0.171585	0.032005	0.228576	0.266061	0.307316	0.106549	0.267318	0.249914	0.327705	0.070374	0.463223	0.571207	0.620314	0.215998	0.551581	protein_coding	ZMYND10	chr3	50378541	50384283
ENSG00000004846	0.2122	0.8878	NA	FALSE	4	0	0	0	5	0	1.33333	1.66667	0.019481	0	0	0	0.020447	0	0.00649367	0.00681567	0.041949	0	0	0	0.043897	0	0.013983	0.0146323	protein_coding	ABCB5	chr7	20654830	20816658
ENSG00000004848	0.03691	0.9838	NA	FALSE	0	0	0	0	0	0	0	0	0	0	0	0	0	0	0	0	0	0	0	0	0	0	0	0	protein_coding	ARX	chrX	25021811	25034065
ENSG00000004864	0.3468	0.01811	0.04394	FALSE	2789	2644	3044	2908	3772	3872	2825.67	3517.33	10.1917	9.90702	10.8103	10.7066	11.6159	12.6584	10.303	11.6603	21.9465	18.921	23.7708	21.6974	24.9384	25.5508	21.5461	24.0622	protein_coding	SLC25A13	chr7	95749532	95951459
ENSG00000004866	0.4816	0.002884	0.009405	FALSE	1081	934	1230	1322	1613	1492	1081.67	1475.67	4.6739	4.21389	5.49346	6.14196	6.04455	5.80338	4.79375	5.99663	10.0647	8.04795	12.0796	12.447	12.9771	11.7141	10.0641	12.3794	protein_coding	ST7	chr7	116593292	116870157
ENSG00000004897	-0.846	0.004938	0.01478	FALSE	6926	6371	7373	2097	3933	5311	6890	3780.33	14.0555	13.4607	14.9524	4.38624	7.14618	9.77771	14.1562	7.10338	30.2669	25.708	32.8788	8.88894	15.3422	19.7362	29.6179	14.6558	protein_coding	CDC27	chr17	45195069	45266788
ENSG00000004939	0.03691	0.9838	NA	FALSE	0	0	0	0	0	0	0	0	0	0	0	0	0	0	0	0	0	0	0	0	0	0	0	0	protein_coding	SLC4A1	chr17	42325753	42345509
ENSG00000004948	-1.623	0.2121	0.319	FALSE	10	0	12	0	5	0	7.33333	1.66667	0.02754	0	0.035656	0	0.010446	0	0.0210653	0.003482	0.059304	0	0.078404	0	0.022427	0	0.0459027	0.00747567	protein_coding	CALCR	chr7	93053799	93204042
ENSG00000004961	-0.3113	0.04589	0.09432	FALSE	3875	4770	4585	3422	3805	3161	4410	3462.67	29.3639	39.2608	34.4466	27.1741	24.5939	19.5612	34.3571	23.7764	63.2316	74.9827	75.7445	55.0697	52.801	39.4841	71.3196	49.1182	protein_coding	HCCS	chrX	11129421	11141198
ENSG00000004975	0.1674	0.2164	0.3242	FALSE	6596	5498	6793	6592	6958	7138	6295.67	6896	28.7277	22.1741	25.8866	26.6004	23.3448	26.08	25.5961	25.3417	61.8615	42.3494	56.9219	53.907	50.1192	52.6422	53.7109	52.2228	protein_coding	DVL2	chr17	7128660	7137864
ENSG00000005001	1.242	0.4489	NA	NA	0	0	0	0	0	4	0	1.33333	0	0	0	0	0	0.038421	0	0.012807	0	0	0	0	0	0.077552	0	0.0258507	protein_coding	PRSS22	chr16	2902728	2908171
ENSG00000005007	0.8033	5.892e-05	0.0003317	FALSE	7066	4810	7161	10131	11903	10384	6345.67	10806	15.0394	10.5667	14.9626	22.1288	21.6452	20.113	13.5229	21.2957	32.3854	20.181	32.9013	44.8451	46.4704	40.5979	28.4892	43.9711	protein_coding	UPF1	chr19	18942747	18979045
ENSG00000005020	-0.5803	0.06113	0.1183	FALSE	7967	6618	8334	2653	6052	6424	7639.67	5043	22.558	19.2211	23.1492	7.64761	14.6102	16.3966	21.6427	12.8848	48.5758	36.7096	50.9027	15.4983	31.3668	33.0963	45.396	26.6538	protein_coding	SKAP2	chr7	26706681	27034858
ENSG00000005022	0.2208	0.03142	0.06941	FALSE	25266	27783	25733	28891	29777	30847	26260.7	29838.3	223.231	252.581	223.616	261.438	225.616	247.351	233.143	244.802	480.7	482.395	491.71	529.818	484.378	499.277	484.935	504.491	protein_coding	SLC25A5	chrX	118602363	118605282
ENSG00000005059	-0.15	0.373	0.4918	FALSE	3010	3725	2888	2454	2797	3228	3207.67	2826.33	15.1624	19.3271	14.1524	12.6157	12.0496	14.6627	16.214	13.1094	32.6503	36.9121	31.1197	25.5664	25.8694	29.5966	33.5607	27.0108	protein_coding	CCDC109B	chr4	110481361	110609874
ENSG00000005073	0.05642	0.6925	0.7791	FALSE	1085	1162	992	1125	1047	1107	1079.67	1093	5.52193	6.16394	5.01446	5.77736	4.42738	4.96933	5.56678	5.05802	11.8908	11.7723	11.0263	11.7081	9.5052	10.0305	11.5631	10.4146	protein_coding	HOXA11	chr7	27221129	27224842
ENSG00000005075	0.1586	0.4347	0.5536	FALSE	6514	9145	6344	8320	8355	7218	7334.33	7964.33	78.6775	113.746	75.4502	103.082	86.8495	79.3033	89.2914	89.7449	169.422	217.24	165.907	208.901	186.458	160.073	184.19	185.144	protein_coding	POLR2J	chr7	102113565	102119354
ENSG00000005100	-0.4529	0.07141	0.1336	FALSE	2783	1960	3268	1415	2214	2112	2670.33	1913.67	5.69267	4.11733	6.55888	3.04867	3.83679	3.92632	5.45629	3.60392	12.2584	7.86353	14.4223	6.17828	8.23725	7.92524	11.5148	7.44692	protein_coding	DHX33	chr17	5344232	5372380
ENSG00000005102	-1.654	0.006502	0.01875	down	21	79	36	14	15	11	45.3333	13.3333	0.085503	0.336116	0.142999	0.058938	0.050536	0.039962	0.188206	0.049812	0.184121	0.641934	0.31444	0.11944	0.108497	0.080664	0.380165	0.102867	protein_coding	MEOX1	chr17	41717756	41739322
ENSG00000005108	-1.7	0.2971	NA	NA	0	0	7	0	0	0	2.33333	0	0	0	0.006498	0	0	0	0.002166	0	0	0	0.014287	0	0	0	0.00476233	0	protein_coding	THSD7A	chr7	11409984	11871824
ENSG00000005156	0.1967	0.06721	0.1272	FALSE	1877	1776	1907	1967	2181	2068	1853.33	2072	6.05175	6.08087	6.17563	6.39116	5.84306	5.92936	6.10275	6.05453	13.0317	11.6136	13.5796	12.952	12.5445	11.9684	12.7416	12.4883	protein_coding	LIG3	chr17	33307513	33332083
ENSG00000005175	-0.4566	0.1483	0.2408	FALSE	1572	2110	1274	733	1159	1663	1652	1185	8.44842	12.2192	6.68988	4.12864	5.26296	7.6595	9.11918	5.6837	18.1926	23.3371	14.7104	8.3669	11.2991	15.4606	18.7467	11.7089	protein_coding	RPAP3	chr12	48057070	48099844
ENSG00000005187	-0.9212	0.0005443	0.00227	FALSE	468	535	499	187	225	365	500.667	259	2.15577	2.52253	2.5838	0.95317	1.06695	1.47607	2.4207	1.16539	4.64217	4.81768	5.68152	1.93165	2.29064	2.97943	5.04712	2.40057	protein_coding	ACSM3	chr16	20621565	20808903
ENSG00000005189	-1.132	1.255e-13	3.527e-12	down	955	933	892	345	423	471	926.667	413	4.23885	4.24527	4.03793	1.49152	1.58398	1.86351	4.17402	1.64634	9.12784	8.10788	8.879	3.02264	3.40066	3.76148	8.70491	3.39493	protein_coding	AC004381.6	chr16	20817751	20860987
ENSG00000005194	0.2394	0.03127	0.06915	FALSE	5506	5528	4931	5908	6330	6139	5321.67	6125.67	32.5095	35.5731	30.986	36.2934	34.3848	31.9051	33.0229	34.1944	70.0052	67.9397	68.1352	73.5504	73.821	64.4002	68.6934	70.5905	protein_coding	CIAPIN1	chr16	57462081	57481440
ENSG00000005238	0.1611	0.2041	0.3096	FALSE	3961	3340	3758	3823	4281	3958	3686.33	4020.67	15.0508	12.8399	13.6189	14.5713	13.9523	12.8663	13.8365	13.7967	32.4099	24.5224	29.9465	29.5295	29.9544	25.9706	28.9596	28.4848	protein_coding	FAM214B	chr9	35104109	35116338
ENSG00000005243	0.07784	0.6491	0.7431	FALSE	1533	1852	1385	1701	1605	1593	1590	1633	20.4256	25.3547	17.7897	22.9216	19.2415	19.1484	21.19	20.4372	43.984	48.4239	39.1177	46.4517	41.3098	38.651	43.8419	42.1375	protein_coding	COPZ2	chr17	46103533	46115392
ENSG00000005249	-0.6763	0.05012	0.1011	FALSE	442	444	488	138	320	390	458	282.667	1.32515	1.37287	1.43895	0.422284	0.823506	1.06261	1.37899	0.769466	2.85355	2.62199	3.1641	0.85578	1.76799	2.14486	2.87988	1.58955	protein_coding	PRKAR2B	chr7	106685094	106802256
ENSG00000005302	-0.2142	0.3463	0.4637	FALSE	1451	1613	1724	980	1293	1778	1596	1350.33	6.50696	7.73961	8.08728	4.87068	5.12107	7.73364	7.44461	5.90846	14.0119	14.7816	17.7831	9.87068	10.9945	15.6103	15.5255	12.1585	protein_coding	MSL3	chrX	11776278	11793870
ENSG00000005339	0.279	0.3356	0.4527	FALSE	6514	3541	6627	4820	7811	7235	5560.67	6622	6.93293	4.00556	7.08985	5.35942	7.09206	7.00378	6.00945	6.48509	14.9292	7.65006	15.5899	10.8611	15.226	14.1371	12.723	13.4081	protein_coding	CREBBP	chr16	3775055	3930727
ENSG00000005379	0.03691	0.9838	NA	FALSE	0	0	0	0	0	0	0	0	0	0	0	0	0	0	0	0	0	0	0	0	0	0	0	0	protein_coding	BZRAP1	chr17	56378592	56406152
ENSG00000005381	0.03691	0.9838	NA	FALSE	0	0	0	0	0	0	0	0	0	0	0	0	0	0	0	0	0	0	0	0	0	0	0	0	protein_coding	MPO	chr17	56347217	56358296
ENSG00000005421	1.293	0.4317	NA	NA	0	0	0	4	0	0	0	1.33333	0	0	0	0.014844	0	0	0	0.004948	0	0	0	0.030081	0	0	0	0.010027	protein_coding	PON1	chr7	94926988	95025673
ENSG00000005436	-0.6828	0.01511	0.03792	FALSE	1178	1500	1289	483	891	1059	1322.33	811	4.43577	6.94633	5.17479	2.49726	4.14429	3.76185	5.51897	3.4678	9.55189	13.2665	11.3788	5.06082	8.89742	7.59326	11.3991	7.18383	protein_coding	GCFC2	chr2	75879126	75938115
ENSG00000005448	0.1198	0.2801	0.3953	FALSE	4307	4718	4209	4339	4945	4752	4411.33	4678.67	45.8786	49.6855	44.4026	48.3371	47.4518	45.6718	46.6556	47.1536	98.7939	94.8924	97.6367	97.9575	101.875	92.1882	97.1077	97.3402	protein_coding	WDR54	chr2	74648805	74652882
ENSG00000005469	-0.6715	0.001542	0.005534	FALSE	808	702	877	358	576	535	795.667	489.667	3.75265	3.24175	4.15006	1.41368	1.99036	2.07035	3.71482	1.8248	8.08087	6.19129	9.12556	2.86489	4.27312	4.17899	7.79924	3.77233	protein_coding	CROT	chr7	86974997	87029111
ENSG00000005471	0.8978	0.04961	0.1002	FALSE	31	16	21	40	55	31	22.6667	42	0.11977	0.045032	0.056288	0.111692	0.133001	0.077616	0.0736967	0.107436	0.257909	0.086005	0.123771	0.226349	0.285541	0.156667	0.155895	0.222852	protein_coding	ABCB4	chr7	87031013	87109751
ENSG00000005483	-0.5975	0.08264	0.1506	FALSE	2040	1425	1922	576	1422	1518	1795.67	1172	4.05529	3.14667	3.40158	1.24685	2.0935	2.38412	3.53451	1.90816	8.73256	6.0097	7.47973	2.5268	4.49456	4.81233	7.40733	3.94456	protein_coding	KMT2E	chr7	104654626	104754808
ENSG00000005486	0.9665	6.112e-14	1.783e-12	FALSE	4665	4117	4779	7888	9492	8495	4520.33	8625	29.2907	26.6526	30.1725	50.8525	51.4972	48.3874	28.7053	50.2457	63.0738	50.9027	66.3463	103.055	110.56	97.6695	60.1076	103.762	protein_coding	RHBDD2	chr7	75471920	75518244
ENSG00000005513	0.03691	0.9838	NA	FALSE	0	0	0	0	0	0	0	0	0	0	0	0	0	0	0	0	0	0	0	0	0	0	0	0	protein_coding	SOX8	chr16	1031808	1036979
ENSG00000005700	-0.9983	0.004099	0.01263	FALSE	7333	5846	6447	1527	3598	4586	6542	3237	13.7956	11.6612	12.017	2.99666	5.84256	7.86409	12.4913	5.56777	29.707	22.2713	26.4242	6.07289	12.5435	15.8736	26.1342	11.4967	protein_coding	IBTK	chr6	82879700	82957471
ENSG00000005801	-0.5477	0.04209	0.08796	FALSE	500	573	414	219	355	425	495.667	333	2.80502	3.57387	2.19351	1.80005	1.63098	2.09388	2.85747	1.84164	6.04026	6.82559	4.8233	3.6479	3.50156	4.22649	5.89638	3.79198	protein_coding	ZNF195	chr11	3360491	3400448
ENSG00000005810	-0.5774	0.1329	0.2211	FALSE	1003	691	959	254	745	759	884.333	586	1.43059	1.33912	1.41121	0.194285	0.502808	1.17136	1.39364	0.622819	3.0806	2.55754	3.10311	0.393729	1.07949	2.36439	2.91375	1.2792	protein_coding	MYCBP2	chr13	77618792	77901185
ENSG00000005812	-0.9114	0.002428	0.008147	FALSE	1678	1689	1642	469	1017	1140	1669.67	875.333	5.45622	5.68829	5.18377	1.64411	2.81954	3.37782	5.44276	2.61382	11.7493	10.8638	11.3986	3.33188	6.0533	6.81809	11.3372	5.40109	protein_coding	FBXL3	chr13	77566740	77601330
ENSG00000005844	-0.4941	0.7178	NA	FALSE	4	3	0	0	0	4	2.33333	1.33333	0.008627	0.006369	0	0	0	0.006369	0.00499867	0.002123	0.018577	0.012164	0	0	0	0.012856	0.010247	0.00428533	protein_coding	ITGAL	chr16	30483979	30534506
ENSG00000005882	0.7671	3.619e-07	3.477e-06	FALSE	1364	1120	1280	2155	2114	1967	1254.67	2078.67	5.28563	4.94827	5.09766	9.20948	7.08712	7.01429	5.11052	7.7703	11.3819	9.45052	11.2092	18.6635	15.2154	14.1583	10.6806	16.0124	protein_coding	PDK2	chr17	48172101	48189516
ENSG00000005884	0.5238	0.0003117	0.001406	FALSE	184862	147698	185836	225365	259048	242994	172799	242469	429.03	351.517	424.625	534.008	514.383	510.873	401.724	519.755	923.863	671.349	933.707	1082.19	1104.33	1031.19	842.973	1072.57	protein_coding	ITGA3	chr17	48133332	48167845
ENSG00000005889	-0.4355	0.2043	0.3098	FALSE	876	670	974	311	702	826	840	613	1.68707	1.44551	1.51602	0.51101	1.26863	1.38373	1.54953	1.05446	3.6329	2.76072	3.33358	1.03559	2.72363	2.79304	3.2424	2.18409	protein_coding	ZFX	chrX	24167290	24234372
ENSG00000005893	-0.2851	0.2069	0.3128	FALSE	17158	17043	19644	9680	16225	17540	17948.3	14481.7	54.9095	61.2443	63.3597	36.4276	48.45	53.476	59.8378	46.1179	118.241	116.968	139.322	73.8224	104.018	107.941	124.843	95.2604	protein_coding	LAMP2	chrX	119561682	119603220
ENSG00000005955	-0.898	5.472e-05	0.0003116	FALSE	5006	4330	4930	1692	2859	2972	4755.33	2507.67	20.4442	18.3838	20.2209	7.15142	10.0157	11.272	19.683	9.47971	44.0241	35.1105	44.4636	14.4927	21.5029	22.7524	41.1994	19.5827	protein_coding	GGNBP2	chr17	34900737	34946278
ENSG00000005961	-0.3503	0.4064	0.5252	FALSE	70	45	66	27	44	68	60.3333	46.3333	0.261669	0.179477	0.21748	0.091816	0.139406	0.224643	0.219542	0.151955	0.563472	0.342777	0.478216	0.18607	0.299292	0.453439	0.461488	0.312934	protein_coding	ITGA2B	chr17	42449548	42466873
ENSG00000005981	-0.9856	0.4696	0.5865	FALSE	6	0	15	0	9	0	7	3	0.017283	0	0.040851	0	0.022374	0	0.019378	0.007458	0.037218	0	0.089827	0	0.048036	0	0.0423483	0.016012	protein_coding	ASB4	chr7	95107756	95169544
ENSG00000006007	0.4263	0.002196	0.007488	FALSE	6302	7108	7241	7617	9752	9783	6883.67	9050.67	24.3404	27.9996	27.2472	30.3185	32.0471	34.0082	26.5291	32.1246	52.414	53.4754	59.9138	61.442	68.8023	68.6452	55.2677	66.2965	protein_coding	GDE1	chr16	19513015	19533467
ENSG00000006015	0.2521	0.0992	0.1747	FALSE	3008	3414	2845	3566	3940	3246	3089	3584	35.6905	41.5627	33.6716	43.9008	37.758	31.8518	36.9749	37.8369	76.8551	79.3789	74.0404	88.9673	81.063	64.2925	76.7581	78.1076	protein_coding	C19orf60	chr19	18699495	18703146
ENSG00000006016	0.1041	0.756	0.827	FALSE	76	45	70	69	74	57	63.6667	66.6667	0.830012	0.506135	0.758674	0.772565	0.725187	0.565782	0.698274	0.687845	1.78733	0.966646	1.66825	1.56564	1.55691	1.14203	1.47407	1.42153	protein_coding	CRLF1	chr19	18683030	18718551
ENSG00000006025	0.2313	0.3959	0.5153	FALSE	664	335	552	568	627	581	517	592	2.06573	1.46652	1.67007	1.82465	1.69854	1.64379	1.73411	1.72233	4.44829	2.80085	3.67231	3.69775	3.64661	3.31799	3.64048	3.55412	protein_coding	OSBPL7	chr17	45884738	45899200
ENSG00000006042	1.104	1.09e-20	6.677e-19	up	4006	4620	4037	8374	9248	8933	4221	8851.67	17.1436	18.5988	15.8322	35.3728	32.9051	25.4031	17.1915	31.227	36.9166	35.5212	34.8133	71.6849	70.6444	51.276	35.7503	64.5351	protein_coding	TMEM98	chr17	31254928	31272124
ENSG00000006047	-1.281	0.151	0.244	FALSE	17	7	22	0	10	7	15.3333	5.66667	0.080901	0.016755	0.052417	0	0.033989	0.114966	0.0500243	0.0496517	0.174209	0.032	0.11526	0	0.072973	0.232059	0.107156	0.101677	protein_coding	YBX2	chr17	7191571	7197934
ENSG00000006059	1.244	0.4482	NA	NA	0	0	0	0	4	0	0	1.33333	0	0	0	0	0.029299	0	0	0.00976633	0	0	0	0	0.062902	0	0	0.0209673	protein_coding	KRT33A	chr17	39502344	39507064
ENSG00000006071	1.435	0.3794	NA	NA	0	0	0	0	5	0	0	1.66667	0	0	0	0	0.007751	0	0	0.00258367	0	0	0	0	0.016641	0	0	0.005547	protein_coding	ABCC8	chr11	17414432	17498449
ENSG00000006074	1.244	0.4482	NA	NA	0	0	0	0	4	0	0	1.33333	0	0	0	0	0.023717	0	0	0.00790567	0	0	0	0	0.050918	0	0	0.0169727	protein_coding	CCL18	chr17	34391640	34399392
ENSG00000006075	2.896	3.684e-05	0.0002185	up	7	0	4	27	28	44	3.66667	33	0.077044	0	0.056652	0.202366	0.337285	0.53396	0.0445653	0.35787	0.165904	0	0.124573	0.410105	0.724121	1.07779	0.0968257	0.73734	protein_coding	CCL3	chr17	34415602	34417515
ENSG00000006114	-0.03231	0.9059	0.9365	FALSE	1700	1118	1874	1091	1925	1486	1564	1500.67	2.45519	1.90527	2.66264	2.20334	2.57015	2.05048	2.34104	2.27466	5.28694	3.6388	5.85489	4.46518	5.51789	4.13887	4.92688	4.70731	protein_coding	SYNRG	chr17	35874900	35969544
ENSG00000006116	0.03691	0.9838	NA	FALSE	0	0	0	0	0	0	0	0	0	0	0	0	0	0	0	0	0	0	0	0	0	0	0	0	protein_coding	CACNG3	chr16	24266874	24374122
ENSG00000006118	0.7572	3.933e-06	2.979e-05	FALSE	10740	8249	11154	15030	16988	17742	10047.7	16586.7	39.3451	31.0332	39.6756	56.7314	53.4295	59.0054	36.6846	56.3888	84.7247	59.2691	87.2425	114.969	114.708	119.102	77.0788	116.26	protein_coding	TMEM132A	chr11	60691935	60704631
ENSG00000006125	-0.121	0.4834	0.5994	FALSE	19101	17467	21477	13847	20213	18227	19348.3	17429	37.1416	38.2873	41.2426	26.962	33.7209	31.9482	38.8905	30.877	79.9798	73.1234	90.6882	54.6399	72.3959	64.4872	81.2638	63.841	protein_coding	AP2B1	chr17	33905065	34053436
ENSG00000006128	0.03691	0.9838	NA	FALSE	0	0	0	0	0	0	0	0	0	0	0	0	0	0	0	0	0	0	0	0	0	0	0	0	protein_coding	TAC1	chr7	97361220	97369784
ENSG00000006194	-0.1175	0.3106	0.427	FALSE	3150	3132	3534	2712	3087	3034	3272	2944.33	11.2387	11.7385	11.6409	10.3912	8.7217	9.84873	11.5394	9.65387	24.2011	22.4189	25.5971	21.0583	18.7247	19.8796	24.0724	19.8875	protein_coding	ZNF263	chr16	3313743	3351401
ENSG00000006210	0.9583	1.719e-07	1.767e-06	FALSE	2138	1679	2442	3490	4278	4120	2086.33	3962.67	7.17066	5.76746	8.07969	12.1011	12.3412	12.5395	7.00594	12.3272	15.4411	11.015	17.7664	24.5235	26.4954	25.3108	14.7409	25.4432	protein_coding	CX3CL1	chr16	57406370	57418960
ENSG00000006282	0.4121	0.0002539	0.001175	FALSE	8411	7286	7652	9561	10306	10443	7783	10103.3	35.1246	31.4053	31.1197	40.8228	36.6088	39.7105	32.5499	39.0474	75.6365	59.9797	68.429	82.7295	78.5959	80.1554	68.0151	80.4936	protein_coding	SPATA20	chr17	48620419	48633213
ENSG00000006283	-0.2481	0.4673	0.5844	FALSE	55	49	42	44	41	34	48.6667	39.6667	0.092368	0.070359	0.057758	0.064715	0.049671	0.042959	0.073495	0.0524483	0.198905	0.134377	0.127004	0.131149	0.106638	0.086712	0.153429	0.108166	protein_coding	CACNA1G	chr17	48638429	48704835
ENSG00000006327	-0.06506	0.6432	0.7379	FALSE	35962	44164	35406	34012	37352	36371	38510.7	35911.7	381.746	489.897	369.673	366.2	339.913	340.247	413.772	348.787	822.043	935.634	812.873	742.124	729.764	686.786	856.85	719.558	protein_coding	TNFRSF12A	chr16	3068446	3072384
ENSG00000006377	0.03691	0.9838	NA	FALSE	0	0	0	0	0	0	0	0	0	0	0	0	0	0	0	0	0	0	0	0	0	0	0	0	protein_coding	DLX6	chr7	96634860	96640351
ENSG00000006432	-0.2391	0.2579	0.3718	FALSE	5646	3843	5988	3665	4723	4435	5159	4274.33	5.88446	4.12735	6.23639	3.99024	4.30889	4.32696	5.41607	4.2087	12.6714	7.88267	13.7132	8.08643	9.25081	8.73392	11.4224	8.69039	protein_coding	MAP3K9	chr14	71189243	71276251
ENSG00000006451	-0.72	0.0008977	0.003496	FALSE	8273	9705	9631	3856	5737	6869	9203	5487.33	33.1502	41.1705	38.4012	16.0581	19.7636	24.6812	37.5739	20.1676	71.3847	78.6299	84.4403	32.5426	42.4307	49.8188	78.1516	41.5973	protein_coding	RALA	chr7	39663082	39747723
ENSG00000006453	-0.261	0.09516	0.169	FALSE	7946	6649	8101	5345	7088	6083	7565.33	6172	25.0235	21.5516	25.0997	17.4302	19.4398	17.6568	23.8916	18.1756	53.885	41.1606	55.1917	35.3232	41.7355	35.6401	50.0791	37.5663	protein_coding	BAIAP2L1	chr7	97920963	98030380
ENSG00000006459	-0.9925	0.02483	0.05716	FALSE	831	596	777	129	412	556	734.667	365.667	1.07068	0.759896	0.954167	0.160152	0.442318	0.664465	0.928247	0.422312	2.30557	1.4513	2.09812	0.324556	0.949615	1.34122	1.95166	0.871796	protein_coding	JHDM1D	chr7	139784546	139876835
ENSG00000006468	0.08063	0.7812	0.8464	FALSE	1129	1152	1421	748	1406	1704	1234	1286	2.44518	2.45726	3.11628	1.53596	2.56478	3.92562	2.67291	2.67545	5.2654	4.69302	6.85238	3.11269	5.50635	7.92383	5.6036	5.51429	protein_coding	ETV1	chr7	13930853	14031050
ENSG00000006530	-0.6275	0.0002255	0.001061	FALSE	2565	3288	3074	1548	2081	2026	2975.67	1885	7.60672	10.633	9.26079	4.79074	5.33042	5.63595	9.16685	5.25237	16.3801	20.3076	20.3635	9.70868	11.4439	11.3761	19.0171	10.8429	protein_coding	AGK	chr7	141250989	141355044
ENSG00000006534	-0.1713	0.1807	0.2815	FALSE	4708	3949	4498	3680	3972	3737	4385	3796.33	19.4599	17.121	18.105	15.1465	14.1588	14.3274	18.2286	14.5442	41.9045	32.6987	39.8111	30.6952	30.3976	28.9197	38.1381	30.0042	protein_coding	ALDH3B1	chr11	67776048	67796744
ENSG00000006555	0.7186	0.6193	0.7184	FALSE	0	3	7	17	0	0	3.33333	5.66667	0	0.009833	0.020624	0.058219	0	0	0.0101523	0.0194063	0	0.01878	0.04535	0.117984	0	0	0.0213767	0.039328	protein_coding	TTC22	chr1	55245385	55266940
ENSG00000006576	-0.9754	0.00186	0.006504	FALSE	2053	2096	1841	547	1011	1446	1996.67	1001.33	5.23387	6.00466	4.52556	1.7751	2.22445	3.44961	5.25469	2.48305	11.2705	11.4681	9.95124	3.59732	4.77569	6.963	10.8966	5.112	protein_coding	PHTF2	chr7	77428122	77586818
ENSG00000006606	0.2059	0.347	0.4644	FALSE	193	183	185	206	251	174	187	210.333	3.16555	4.01238	3.8873	4.49773	4.6051	3.36432	3.68841	4.15572	6.81663	7.66308	8.54777	9.11487	9.88674	6.79086	7.67583	8.59749	protein_coding	CCL26	chr7	75398851	75419214
ENSG00000006607	-0.1645	0.3881	0.5072	FALSE	2896	2442	3308	2071	2985	2494	2882	2516.67	6.19806	5.40804	7.32643	4.81638	6.21162	5.07333	6.31085	5.36711	13.3468	10.3286	16.1101	9.76065	13.3358	10.2405	13.2618	11.1123	protein_coding	FARP2	chr2	242295658	242434256
ENSG00000006611	0.03691	0.9838	NA	FALSE	0	0	0	0	0	0	0	0	0	0	0	0	0	0	0	0	0	0	0	0	0	0	0	0	protein_coding	USH1C	chr11	17515442	17565963
ENSG00000006625	-0.2961	0.1076	0.1865	FALSE	3807	4028	3863	2334	3247	3764	3899.33	3115	39.4975	43.8366	39.1751	25.1876	29.301	35.4932	40.8364	29.9939	85.0528	83.7218	86.1421	51.0439	62.9067	71.6427	84.9722	61.8644	protein_coding	GGCT	chr7	30536237	30591095
ENSG00000006634	-0.9725	0.005166	0.01534	FALSE	2710	2977	2521	699	1305	2126	2736	1376.67	10.0015	12.1589	10.5286	2.91976	3.82228	7.42776	10.8964	4.72327	21.537	23.2219	23.1514	5.91705	8.2061	14.9929	22.6368	9.70534	protein_coding	DBF4	chr7	87505531	87538856
ENSG00000006638	-0.3656	0.3814	0.5005	FALSE	72	38	52	52	37	32	54	40.3333	0.308207	0.168635	0.217327	0.229612	0.135159	0.121725	0.23139	0.162165	0.663686	0.322069	0.477881	0.465321	0.290173	0.245701	0.487879	0.333732	protein_coding	TBXA2R	chr19	3594504	3606838
ENSG00000006652	-0.6453	0.00317	0.01018	FALSE	6516	8515	7318	3374	4852	5801	7449.67	4675.67	34.1667	47.7017	37.8867	19.4916	22.3861	28.5912	39.9183	23.4896	73.5737	91.1035	83.3089	39.5008	48.0609	57.7111	82.662	48.4242	protein_coding	IFRD1	chr7	112063023	112121072
ENSG00000006659	-1.186	0.4709	NA	NA	0	4	0	0	0	0	1.33333	0	0	0.052073	0	0	0	0	0.0173577	0	0	0.099452	0	0	0	0	0.0331507	0	protein_coding	LGALS14	chr19	40194946	40200084
ENSG00000006695	-0.5743	0.001044	0.003966	FALSE	1828	1769	2086	993	1467	1277	1894.33	1245.67	7.564	8.13383	8.76979	4.00645	5.13201	4.76102	8.15588	4.63316	16.2881	15.5345	19.2839	8.11928	11.018	9.61007	17.0355	9.58245	protein_coding	COX10	chr17	13972813	14111994
ENSG00000006704	-0.0219	0.8888	0.9248	FALSE	7701	6165	8080	6269	7556	7294	7315.33	7039.67	25.368	20.8194	25.373	19.9105	21.1617	20.4787	23.8535	20.517	54.6268	39.7622	55.7926	40.3496	45.4323	41.3361	50.0606	42.3727	protein_coding	GTF2IRD1	chr7	73868120	74016931
ENSG00000006712	0.3665	0.002203	0.007506	FALSE	5118	4536	4964	5963	6515	5894	4872.67	6124	27.9704	25.5305	26.6129	33.3794	30.4612	29.3036	26.7046	31.0481	60.2308	48.7597	58.5191	67.6451	65.3975	59.1491	55.8365	64.0639	protein_coding	PAF1	chr19	39876492	39881835
ENSG00000006715	0.1239	0.6423	0.7372	FALSE	2339	2191	2423	1472	2924	3068	2317.67	2488	4.78062	4.4852	4.7851	2.91918	4.89144	5.41731	4.68364	4.40931	10.2945	8.56611	10.522	5.91587	10.5015	10.9348	9.79418	9.11738	protein_coding	VPS41	chr7	38762563	38971994
ENSG00000006740	-0.1286	0.7881	0.8515	FALSE	26	17	18	19	17	18	20.3333	18	0.064684	0.044629	0.044909	0.050188	0.037331	0.038474	0.0514073	0.0419977	0.139288	0.085236	0.09875	0.101709	0.080145	0.07766	0.107758	0.0865047	protein_coding	ARHGAP44	chr17	12692856	12894960
ENSG00000006744	0.8696	7.414e-12	1.628e-10	FALSE	6106	5329	5912	10124	11005	9761	5782.33	10296.7	22.8107	21.4724	22.2347	39.793	35.3471	33.4815	22.1726	36.2072	49.12	41.0093	48.8918	80.6426	75.887	67.5821	46.3404	74.7039	protein_coding	ELAC2	chr17	12895708	12921504
ENSG00000006747	2.314	0.00632	0.01829	up	13	12	0	15	65	55	8.33333	45	0.043056	0.042335	0	0.054044	0.196959	0.176457	0.0284637	0.142487	0.092716	0.080854	0	0.109522	0.422854	0.356177	0.0578567	0.296184	protein_coding	SCIN	chr7	12610203	12693228
ENSG00000006756	0.5361	0.001935	0.00673	FALSE	2580	1978	2632	3022	3821	3344	2396.67	3395.67	6.15498	4.84124	5.97806	7.28996	7.44904	6.77163	5.65809	7.17021	13.254	9.24609	13.1451	14.7735	15.9924	13.6685	11.8817	14.8115	protein_coding	ARSD	chrX	2822011	2847392
ENSG00000006757	-0.4054	0.0554	0.1095	FALSE	1470	2226	1613	1374	1307	1217	1769.67	1299.33	6.0153	8.01528	5.60901	5.55765	4.3887	5.22171	6.54653	5.05602	12.9532	15.3081	12.3336	11.2629	9.42216	10.54	13.5316	10.4083	protein_coding	PNPLA4	chrX	7866288	7895780
ENSG00000006788	-0.8942	0.01311	0.0337	FALSE	87	51	93	35	44	41	77	40	0.153741	0.093752	0.16319	0.062814	0.066882	0.066253	0.136894	0.0653163	0.331062	0.179054	0.358838	0.127296	0.143589	0.133732	0.289651	0.134872	protein_coding	MYH13	chr17	10201401	10276447
ENSG00000006831	0.4416	0.002157	0.007381	FALSE	7627	6955	7896	8293	11238	10344	7492.67	9958.33	21.5602	20.3009	22.0838	24.152	27.5649	26.6249	21.315	26.1139	46.4273	38.772	48.5601	48.9452	59.1793	53.7423	44.5865	53.9556	protein_coding	ADIPOR2	chr12	1797740	1897844
ENSG00000006837	-1.511	1.712e-07	1.762e-06	down	296	427	338	90	106	167	353.667	121	2.1982	3.23007	2.63083	0.635761	0.642128	1.37111	2.68636	0.883001	4.73355	6.16898	5.78493	1.2884	1.3786	2.76758	5.56248	1.81153	protein_coding	CDKL3	chr5	133541305	133706738
ENSG00000007001	0.03691	0.9838	NA	FALSE	0	0	0	0	0	0	0	0	0	0	0	0	0	0	0	0	0	0	0	0	0	0	0	0	protein_coding	UPP2	chr2	158733214	158992666
ENSG00000007038	0.03691	0.9838	NA	FALSE	0	0	0	0	0	0	0	0	0	0	0	0	0	0	0	0	0	0	0	0	0	0	0	0	protein_coding	PRSS21	chr16	2867164	2876305
ENSG00000007047	0.4192	0.01805	0.04383	FALSE	5134	3860	5477	5811	6808	6271	4823.67	6296.67	16.0936	12.4569	16.9381	18.874	18.4454	18.0376	15.1629	18.4523	34.6556	23.791	37.2452	38.2491	39.6007	36.4087	31.8973	38.0862	protein_coding	MARK4	chr19	45582546	45808541
ENSG00000007062	0.1718	0.8633	0.9068	FALSE	6	4	4	0	8	8	4.66667	5.33333	0.013478	0.010617	0.008406	0	0.014098	0.018742	0.0108337	0.0109467	0.029022	0.020277	0.018484	0	0.030268	0.03783	0.0225943	0.0226993	protein_coding	PROM1	chr4	15964699	16086001
ENSG00000007080	0.281	0.013	0.03347	FALSE	10771	11251	10738	12820	13708	12253	10920	12927	127.266	137.08	124.754	155.779	139.97	132.432	129.7	142.727	274.051	261.804	274.322	315.693	300.503	267.312	270.059	294.503	protein_coding	CCDC124	chr19	18043825	18054800
ENSG00000007129	0.03691	0.9838	NA	FALSE	0	0	0	0	0	0	0	0	0	0	0	0	0	0	0	0	0	0	0	0	0	0	0	0	protein_coding	CEACAM21	chr19	42055886	42093197
ENSG00000007168	-0.7826	5.572e-05	0.0003166	FALSE	10732	10520	12304	4783	6531	7820	11185.3	6378	23.0216	23.201	25.7934	10.4842	12.1047	15.1279	24.0053	12.5723	49.5741	44.3107	56.717	21.2468	25.9878	30.5355	50.2006	25.9233	protein_coding	PAFAH1B1	chr17	2496504	2588909
ENSG00000007171	1.751	0.2813	NA	NA	0	0	0	0	0	7	0	2.33333	0	0	0	0	0	0.016097	0	0.00536567	0	0	0	0	0	0.032491	0	0.0108303	protein_coding	NOS2	chr17	26083792	26127525
ENSG00000007174	1.802	0.001285	0.00475	up	7	10	6	34	20	31	7.66667	28.3333	0.005157	0.008008	0.004824	0.02817	0.014011	0.022455	0.00599633	0.0215453	0.011105	0.015293	0.010608	0.057087	0.030081	0.045324	0.0123353	0.044164	protein_coding	DNAH9	chr17	11501748	11873065
ENSG00000007202	0.7888	2.767e-08	3.335e-07	FALSE	10612	8875	11050	16073	18619	16790	10179	17160.7	17.2619	14.6802	17.5574	27.889	25.942	24.7702	16.4998	26.2004	37.1712	28.0371	38.6069	56.5186	55.6951	49.9985	34.6051	54.0707	protein_coding	KIAA0100	chr17	26941458	26972472
ENSG00000007216	0.03691	0.9838	NA	FALSE	0	0	0	0	0	0	0	0	0	0	0	0	0	0	0	0	0	0	0	0	0	0	0	0	protein_coding	SLC13A2	chr17	26800311	26824799
ENSG00000007237	2.113	0.0161	0.03996	up	0	4	11	10	29	35	5	24.6667	0	0.005748	0.014534	0.013872	0.034813	0.04411	0.00676067	0.0309317	0	0.010978	0.031958	0.028113	0.07474	0.089036	0.014312	0.063963	protein_coding	GAS7	chr17	9813926	10101868
ENSG00000007255	0.05195	0.7591	0.8294	FALSE	1320	1641	1296	1405	1582	1314	1419	1433.67	20.4244	26.0056	19.631	21.6037	20.5877	18.2957	22.0203	20.1624	43.9814	49.667	43.1665	43.7809	44.2001	36.9297	45.605	41.6369	protein_coding	TRAPPC6A	chr19	45666186	45681495
ENSG00000007264	1.34	0.1263	0.2122	FALSE	0	32	12	36	44	33	14.6667	37.6667	0	0.170858	0.057499	0.193841	0.196209	0.15317	0.076119	0.181073	0	0.326315	0.126434	0.392828	0.421243	0.309173	0.150916	0.374415	protein_coding	MATK	chr19	3777971	3802127
ENSG00000007306	0.03691	0.9838	NA	FALSE	0	0	0	0	0	0	0	0	0	0	0	0	0	0	0	0	0	0	0	0	0	0	0	0	protein_coding	CEACAM7	chr19	42177235	42210895
ENSG00000007312	-1.186	0.4709	NA	NA	0	4	0	0	0	0	1.33333	0	0	0.036264	0	0	0	0	0.012088	0	0	0.069258	0	0	0	0	0.023086	0	protein_coding	CD79B	chr17	62006100	62009714
ENSG00000007314	0.03691	0.9838	NA	FALSE	0	0	0	0	0	0	0	0	0	0	0	0	0	0	0	0	0	0	0	0	0	0	0	0	protein_coding	SCN4A	chr17	62015914	62050278
ENSG00000007341	-0.6296	4.029e-06	3.038e-05	FALSE	1418	1391	1461	820	849	1025	1423.33	898	7.17896	8.62091	6.91987	4.35607	4.21272	5.39821	7.57325	4.65566	15.459	16.4647	15.2161	8.82779	9.04434	10.8962	15.7133	9.58945	protein_coding	ST7L	chr1	113066140	113163447
ENSG00000007350	1.78	0.2329	NA	NA	0	0	0	3	0	4	0	2.33333	0	0	0	0.012508	0	0.015451	0	0.00931967	0	0	0	0.025348	0	0.031188	0	0.0188453	protein_coding	TKTL1	chrX	153524024	153558700
ENSG00000007372	-0.8857	4.024e-06	3.037e-05	FALSE	1290	1218	1286	492	732	789	1264.67	671	4.9401	5.09041	5.30239	2.67816	2.76174	2.84629	5.11096	2.76206	10.6379	9.72198	11.6594	5.42742	5.92922	5.74521	10.6731	5.70062	protein_coding	PAX6	chr11	31806340	31839509
ENSG00000007376	1.399	9.653e-42	2.717e-39	up	3004	2970	3086	7597	8116	7572	3020	7761.67	18.3918	18.7815	18.8037	49.5088	43.5002	42.6862	18.659	45.2317	39.6045	35.87	41.3474	100.332	93.391	86.1618	38.9406	93.295	protein_coding	RPUSD1	chr16	834974	838397
ENSG00000007384	0.7531	5.654e-08	6.404e-07	FALSE	2706	2208	2630	3764	4202	4453	2514.67	4139.67	11.4326	9.67415	11.012	16.6129	15.0353	17.1105	10.7063	16.2529	24.6187	18.4763	24.2144	33.6668	32.2795	34.5373	22.4364	33.4945	protein_coding	RHBDF1	chr16	108058	126354
ENSG00000007392	0.312	0.01165	0.03054	FALSE	1171	1053	1149	1234	1469	1387	1124.33	1363.33	7.60349	7.68964	8.33387	8.75063	8.45342	7.67639	7.87567	8.29348	16.3732	14.6861	18.3253	17.7336	18.1487	15.4947	16.4615	17.1257	protein_coding	LUC7L	chr16	238968	279462
ENSG00000007402	-0.3685	0.5026	0.6166	FALSE	39	25	25	29	10	27	29.6667	22	0.078531	0.051267	0.049058	0.059461	0.016802	0.048537	0.0596187	0.0416	0.169107	0.097913	0.107873	0.1205	0.036073	0.097972	0.124964	0.0848483	protein_coding	CACNA2D2	chr3	50400233	50541675
ENSG00000007516	-0.2434	0.5043	0.6182	FALSE	102	110	60	52	77	96	90.6667	75	0.242942	0.285453	0.231444	0.127262	0.158747	0.291052	0.25328	0.192354	0.523144	0.545174	0.508922	0.257902	0.340816	0.587485	0.525747	0.395401	protein_coding	BAIAP3	chr16	1383602	1399439
ENSG00000007520	0.6142	8.244e-06	5.801e-05	FALSE	5978	6745	5539	8863	9720	8666	6087.33	9083	54.6301	63.7642	50.1491	84.2326	76.7439	72.5867	56.1811	77.8544	117.639	121.781	110.273	170.702	164.762	146.516	116.564	160.66	protein_coding	TSR3	chr16	1399241	1401912
ENSG00000007541	1.003	2.564e-14	7.779e-13	up	4581	3918	4579	7950	9311	8321	4359.33	8527.33	18.8718	16.7486	17.75	32.1815	32.5354	31.5561	17.7901	32.091	40.638	31.9875	39.0304	65.2174	69.8507	63.6957	37.2186	66.2546	protein_coding	PIGQ	chr16	616995	634136
ENSG00000007545	0.02455	0.9189	0.9462	FALSE	2345	1387	2329	1732	2218	2078	2020.33	2009.33	3.67406	2.18526	3.43793	2.76864	2.87169	3.0632	3.09908	2.90117	7.91162	4.17355	7.55966	5.61078	6.16526	6.18305	6.54828	5.98636	protein_coding	CRAMP1L	chr16	1662326	1727909
ENSG00000007866	0.3838	0.05976	0.1162	FALSE	2092	1370	2022	2261	2441	2274	1828	2325.33	7.8841	5.31637	7.49148	8.73655	7.94073	7.77977	6.89731	8.15235	16.9774	10.1535	16.473	17.7051	17.048	15.7034	14.5346	16.8188	protein_coding	TEAD3	chr6	35441374	35464853
ENSG00000007908	-2.378	0.09738	0.1721	FALSE	7	0	6	0	0	0	4.33333	0	0.020327	0	0.016128	0	0	0	0.0121517	0	0.043772	0	0.035464	0	0	0	0.026412	0	protein_coding	SELE	chr1	169691781	169733846
ENSG00000007923	0.8074	5.342e-05	0.0003056	FALSE	5116	3377	4876	6712	8222	7933	4456.33	7622.33	17.758	11.9688	16.5769	23.567	24.5364	24.9593	15.4346	24.3542	38.2397	22.8588	36.4509	47.7597	52.6776	50.3801	32.5165	50.2725	protein_coding	DNAJC11	chr1	6694228	6761984
ENSG00000007933	0.03691	0.9838	NA	FALSE	0	0	0	0	0	0	0	0	0	0	0	0	0	0	0	0	0	0	0	0	0	0	0	0	protein_coding	FMO3	chr1	171060018	171086959
ENSG00000007944	0.5686	0.0001733	0.0008438	FALSE	691	723	782	887	1118	1183	732	1062.67	3.06384	3.48755	3.48549	4.24036	4.47398	4.69603	3.34562	4.47012	6.5976	6.66073	7.66423	8.5933	9.60523	9.47889	6.97418	9.22581	protein_coding	MYLIP	chr6	16129356	16148479
ENSG00000007952	-0.839	0.4412	0.5601	FALSE	7	7	3	1	0	7	5.66667	2.66667	0.027148	0.029493	0.012299	0.004437	0	0.025019	0.02298	0.00981867	0.05846	0.056327	0.027044	0.008991	0	0.050501	0.047277	0.0198307	protein_coding	NOX1	chrX	100098313	100129334
ENSG00000007968	0.4146	0.01258	0.03255	FALSE	986	758	961	1148	1246	1121	901.667	1171.67	2.13446	1.6938	2.0845	2.54922	2.31762	2.20631	1.97092	2.35771	4.59629	3.23493	4.5836	5.16611	4.97572	4.45341	4.13827	4.86508	protein_coding	E2F2	chr1	23832922	23857712
ENSG00000008018	-0.1487	0.2156	0.3231	FALSE	17001	19368	17249	14388	15691	17149	17872.7	15742.7	204.754	240.543	204.489	177.771	162.395	187.533	216.595	175.899	440.912	459.403	449.65	360.261	348.648	378.533	449.988	362.481	protein_coding	PSMB1	chr6	170844205	170862429
ENSG00000008056	2.945	0.04056	0.08538	FALSE	0	0	0	0	5	15	0	6.66667	0	0	0	0	0.012098	0.047581	0	0.019893	0	0	0	0	0.025974	0.096042	0	0.040672	protein_coding	SYN1	chrX	47431303	47479252
ENSG00000008083	-0.09921	0.6993	0.7843	FALSE	1826	1230	1943	1082	1787	1713	1666.33	1527.33	3.5883	2.50962	3.74417	2.18547	3.01987	3.07106	3.2807	2.7588	7.72695	4.79302	8.23305	4.42896	6.48339	6.19891	6.91767	5.70375	protein_coding	JARID2	chr6	15246527	15522252
ENSG00000008086	-1.476	0.001151	0.004324	down	312	196	363	40	119	149	290.333	102.667	1.01428	0.655085	1.1613	0.131669	0.331074	0.439155	0.943555	0.300633	2.18411	1.25112	2.55359	0.266835	0.710787	0.886431	1.99627	0.621351	protein_coding	CDKL5	chrX	18443703	18671749
ENSG00000008118	-0.7775	0.3434	0.4606	FALSE	16	16	34	1	22	14	22	12.3333	0.077271	0.06728	0.186806	0.001354	0.078143	0.052408	0.110452	0.0439683	0.166394	0.128495	0.410767	0.002743	0.167766	0.105785	0.235219	0.092098	protein_coding	CAMK1G	chr1	209757062	209787283
ENSG00000008128	0.1922	0.1977	0.3024	FALSE	2418	2171	2582	2405	3055	2542	2390.33	2667.33	13.9968	11.3526	13.8465	12.3777	15.1575	12.246	13.0653	13.2604	30.1404	21.6819	30.447	25.084	32.5418	24.7184	27.4231	27.4481	protein_coding	CDK11A	chr1	1634169	1655766
ENSG00000008130	0.2201	0.06456	0.1233	FALSE	5139	4741	5172	5178	6308	5636	5017.33	5707.33	19.3806	18.194	19.2634	19.2923	20.2213	18.8227	18.946	19.4454	41.7338	34.7479	42.3583	39.0968	43.4133	37.9934	39.6133	40.1678	protein_coding	NADK	chr1	1682671	1711896
ENSG00000008196	0.03691	0.9838	NA	FALSE	0	0	0	0	0	0	0	0	0	0	0	0	0	0	0	0	0	0	0	0	0	0	0	0	protein_coding	TFAP2B	chr6	50786436	50815326
ENSG00000008197	0.03691	0.9838	NA	FALSE	0	0	0	0	0	0	0	0	0	0	0	0	0	0	0	0	0	0	0	0	0	0	0	0	protein_coding	TFAP2D	chr6	50681541	50740701
ENSG00000008226	-0.5435	0.5461	0.6551	FALSE	20	11	5	9	1	13	12	7.66667	0.033676	0.044417	0.00834	0.014744	0.000867	0.020611	0.028811	0.012074	0.072517	0.08483	0.018338	0.02988	0.001862	0.041604	0.0585617	0.0244487	protein_coding	DLEC1	chr3	38080696	38165516
ENSG00000008256	-0.2926	0.04769	0.09722	FALSE	5901	5114	6214	3883	4890	4986	5743	4586.33	14.8046	13.1623	15.4035	9.97557	10.5935	11.4369	14.4568	10.6687	31.88	25.1382	33.8708	20.216	22.7434	23.0854	30.2963	22.0149	protein_coding	CYTH3	chr7	6201407	6312275
ENSG00000008277	-0.2482	0.4515	0.57	FALSE	391	271	421	170	345	383	361	299.333	0.5341	0.336013	0.681109	0.448345	0.383746	0.426636	0.517074	0.419576	1.15012	0.641739	1.49769	0.908593	0.823869	0.861163	1.09652	0.864542	protein_coding	ADAM22	chr7	87563458	87832204
ENSG00000008282	-0.108	0.5304	0.6417	FALSE	8490	8468	9332	6072	8917	8929	8763.33	7972.67	44.7914	45.7166	48.0364	32.7129	40.2507	42.4228	46.1815	38.4621	96.4526	87.3124	105.627	66.2944	86.4146	85.6301	96.4641	79.4463	protein_coding	SYPL1	chr7	105730949	105753022
ENSG00000008283	0.441	4.821e-05	0.0002796	FALSE	3531	3374	3626	4532	4886	4518	3510.33	4645.33	13.3653	13.2693	13.8035	17.4947	15.6728	15.3146	13.4794	16.1607	28.7804	25.3425	30.3525	35.4538	33.648	30.9123	28.1585	33.3381	protein_coding	CYB561	chr17	61509665	61523739
ENSG00000008294	-0.5085	0.09486	0.1685	FALSE	7391	5611	7249	2566	5356	6120	6750.33	4680.67	15.9184	11.7733	14.2918	5.41285	9.33128	11.5634	13.9945	8.76917	34.2782	22.4853	31.4261	10.9694	20.0334	23.3406	29.3966	18.1145	protein_coding	SPAG9	chr17	49039535	49198226
ENSG00000008300	-0.5712	0.03116	0.06898	FALSE	471	263	443	241	268	263	392.333	257.333	0.664193	0.332845	0.417453	0.248466	0.320192	0.27683	0.471497	0.281829	1.43026	0.635686	0.917937	0.503529	0.687424	0.55878	0.994627	0.583244	protein_coding	CELSR3	chr3	48673902	48700348
ENSG00000008311	-0.01239	0.9632	0.9761	FALSE	544	378	554	343	623	470	492	478.667	1.96518	1.43526	2.00418	1.26574	1.95537	1.56335	1.80154	1.59482	4.23176	2.74114	4.407	2.56508	4.19801	3.1556	3.7933	3.30623	protein_coding	AASS	chr7	121715701	121784334
ENSG00000008323	1.115	0.02466	0.05682	FALSE	12	22	11	37	35	26	15	32.6667	0.042115	0.078974	0.038096	0.225833	0.106314	0.082624	0.0530617	0.138257	0.090689	0.150829	0.08377	0.457661	0.228248	0.166775	0.108429	0.284228	protein_coding	PLEKHG6	chr12	6419602	6437672
ENSG00000008324	-0.3312	0.09203	0.1645	FALSE	1155	1401	1058	749	952	1112	1204.67	937.667	14.213	15.7817	14.406	10.6352	10.1713	13.9704	14.8002	11.5923	30.6058	30.1408	31.6774	21.5527	21.837	28.1991	30.808	23.8629	protein_coding	SS18L2	chr3	42623332	42636606
ENSG00000008382	0.5347	0.001643	0.005839	FALSE	1090	1025	938	1363	1687	1265	1017.67	1438.33	8.16064	7.97799	7.41685	10.5862	11.0085	8.54148	7.85183	10.0454	17.5729	15.2369	16.3089	21.4535	23.6342	17.2409	16.3729	20.7762	protein_coding	MPND	chr19	4343524	4360083
ENSG00000008394	0.01226	0.9371	0.9581	FALSE	11319	12796	12060	9533	12667	13537	12058.3	11912.3	143.013	166.985	148.147	122.586	135.914	152.224	152.715	136.908	307.96	318.917	325.761	248.427	291.795	307.263	317.546	282.495	protein_coding	MGST1	chr12	16500076	16762193
ENSG00000008405	-0.7629	0.00301	0.009759	FALSE	2083	1701	2399	781	1333	1468	2061	1194	7.09385	6.04748	8.10868	2.8653	3.93044	4.56355	7.08334	3.78643	15.2757	11.5498	17.8302	5.80668	8.43831	9.21149	14.8852	7.81883	protein_coding	CRY1	chr12	107385142	107487607
ENSG00000008438	-0.6716	0.6582	NA	FALSE	0	0	7	3	0	0	2.33333	1	0	0	0.101549	0.032235	0	0	0.0338497	0.010745	0	0	0.223296	0.065326	0	0	0.074432	0.0217753	protein_coding	PGLYRP1	chr19	46522411	46526323
ENSG00000008441	0.6842	0.003867	0.01204	FALSE	5800	3444	5671	7399	8713	7266	4971.67	7792.67	15.9977	10.6779	15.4958	20.4874	21.2261	18.5019	14.0571	20.0718	34.449	20.3933	34.0736	41.5187	45.5706	37.346	29.6387	41.4784	protein_coding	NFIX	chr19	13106422	13209610
ENSG00000008513	0.08101	0.5452	0.6543	FALSE	10363	8922	10622	9716	11213	9932	9969	10287	19.738	19.2314	20.3264	20.9088	18.8051	16.3029	19.7653	18.6723	42.5034	36.7293	44.6957	42.3728	40.3729	32.9072	41.3095	38.5509	protein_coding	ST3GAL1	chr8	134467091	134584183
ENSG00000008516	-0.3512	0.4846	0.6006	FALSE	30	58	73	30	64	29	53.6667	41	0.178955	0.219366	0.402427	0.236134	0.173742	0.146101	0.266916	0.185326	0.385356	0.418959	0.884897	0.478537	0.373009	0.294904	0.563071	0.38215	protein_coding	MMP25	chr16	3096682	3110727
ENSG00000008517	0.2147	0.1445	0.2363	FALSE	38067	42403	34779	43674	46637	39936	38416.3	43415.7	454.796	529.767	412.702	533.148	485.396	431.557	465.755	483.367	979.347	1011.78	907.489	1080.45	1042.1	871.095	966.206	997.883	protein_coding	IL32	chr16	3115298	3131908
ENSG00000008710	-0.7516	0.001064	0.004032	FALSE	8225	5696	9494	3733	4721	5159	7805	4537.67	8.84806	6.0472	10.2208	4.68965	4.06663	5.14459	8.37201	4.63362	19.0532	11.5493	22.4744	9.50381	8.7307	10.3843	17.6923	9.53961	protein_coding	PKD1	chr16	2138711	2185899
ENSG00000008735	2.364	3.722e-37	7.75e-35	up	123	96	121	572	550	595	113.333	572.333	0.325881	0.239502	0.373428	1.73385	1.45469	1.71282	0.312937	1.63379	0.701746	0.457415	0.82113	3.51374	3.12309	3.45732	0.660097	3.36472	protein_coding	MAPK8IP2	chr22	51039114	51052409
ENSG00000008838	1.078	1.144e-07	1.212e-06	up	2562	1702	2570	4219	5008	4865	2278	4697.33	8.91392	6.03664	9.03265	15.2297	15.2472	14.7713	7.99441	15.0828	19.195	11.5291	19.8619	30.8639	32.7345	29.8158	16.862	31.138	protein_coding	MED24	chr17	38175350	38217468
ENSG00000008853	0.7263	4.653e-05	0.0002707	FALSE	1344	967	1226	1742	2122	1851	1179	1905	2.97953	2.22626	2.6579	3.74949	3.82094	3.661	2.62123	3.74381	6.41605	4.25185	5.84445	7.59854	8.20321	7.38969	5.50412	7.73048	protein_coding	RHOBTB2	chr8	22844930	22877712
ENSG00000008869	-0.3503	0.2204	0.3288	FALSE	981	667	1030	446	874	745	892.667	688.333	1.65115	1.15826	1.67143	0.741225	1.26725	1.16038	1.49361	1.05628	3.55554	2.21212	3.67531	1.50213	2.72068	2.34221	3.14766	2.18834	protein_coding	HEATR5B	chr2	37195526	37311485
ENSG00000008952	-0.7201	0.02667	0.06068	FALSE	5385	5596	4048	1576	3331	4098	5009.67	3001.67	9.77164	10.4857	7.04582	2.86513	5.27588	6.5796	9.10105	4.90687	21.042	20.0262	15.493	5.80632	11.3269	13.2809	18.8537	10.138	protein_coding	SEC62	chr3	169684423	169716161
ENSG00000008988	-0.1807	0.3663	0.4846	FALSE	95879	140815	96971	93769	90477	102690	111222	95645.3	1635.3	2448.45	1659.18	1667.95	1335.52	1604.23	1914.31	1535.9	3521.42	4676.19	3648.37	3380.19	2867.25	3238.13	3948.66	3161.86	protein_coding	RPS20	chr8	56979854	56987069
ENSG00000009307	-0.7935	0.01696	0.04174	FALSE	29094	27374	31398	8313	17627	24143	29288.7	16694.3	81.4605	78.4413	86.6897	24.139	44.0646	61.04	82.1972	43.0812	175.415	149.812	190.622	48.9189	94.6029	123.209	171.95	88.9102	protein_coding	CSDE1	chr1	115259534	115301297
ENSG00000009335	-0.1256	0.5411	0.6512	FALSE	8625	7488	10125	5868	8650	9075	8746	7864.33	19.1493	17.1441	21.9173	13.1984	16.2088	18.247	19.4036	15.8847	41.2355	32.7428	48.194	26.7472	34.7988	36.8314	40.7241	32.7925	protein_coding	UBE3C	chr7	156931607	157062066
ENSG00000009413	-0.4306	0.1687	0.2669	FALSE	926	638	618	313	586	695	727.333	531.333	0.948039	0.764885	1.08613	0.37593	0.762687	1.0661	0.933019	0.734907	2.04149	1.46082	2.38829	0.761838	1.63742	2.15192	1.96354	1.51706	protein_coding	REV3L	chr6	111620234	111804918
ENSG00000009694	-0.9406	0.3452	0.4625	FALSE	16	8	4	0	9	4	9.33333	4.33333	0.013176	0.006756	0.003431	0	0.00608	0.003167	0.00778767	0.00308233	0.028372	0.012903	0.007543	0	0.013053	0.006392	0.0162727	0.00648167	protein_coding	TENM1	chrX	123509753	124097666
ENSG00000009709	0.03691	0.9838	NA	FALSE	0	0	0	0	0	0	0	0	0	0	0	0	0	0	0	0	0	0	0	0	0	0	0	0	protein_coding	PAX7	chr1	18957500	19075360
ENSG00000009724	-0.876	0.1561	0.2508	FALSE	19	13	38	8	15	13	23.3333	12	0.086451	0.06122	0.169346	0.034796	0.05589	0.053161	0.105672	0.047949	0.186162	0.116922	0.372374	0.070516	0.119992	0.107305	0.225153	0.099271	protein_coding	MASP2	chr1	11086580	11107290
ENSG00000009765	-1.7	0.2971	NA	NA	7	0	0	0	0	0	2.33333	0	0.007717	0	0	0	0	0	0.00257233	0	0.016617	0	0	0	0	0	0.005539	0	protein_coding	IYD	chr6	150690028	150727105
ENSG00000009780	-0.5522	0.02266	0.05301	FALSE	616	556	736	292	506	479	636	425.667	2.06657	2.06642	2.4629	1.26578	1.67605	2.12281	2.19863	1.68821	4.4501	3.94658	5.41565	2.56516	3.59834	4.28487	4.60411	3.48279	protein_coding	FAM76A	chr1	28052490	28089633
ENSG00000009790	-0.5929	0.2549	0.3684	FALSE	140	168	64	32	108	103	124	81	0.6028	0.744156	0.322263	0.166189	0.400283	0.401628	0.556406	0.3227	1.29805	1.42123	0.708624	0.336791	0.859372	0.810683	1.14264	0.668949	protein_coding	TRAF3IP3	chr1	209929377	209955668
ENSG00000009830	0.4642	0.002323	0.007851	FALSE	3042	2385	2977	3595	4043	3671	2801.33	3769.67	7.21181	5.89387	7.00901	8.34127	8.04746	7.98935	6.7049	8.12603	15.5297	11.2565	15.4121	16.904	17.2772	16.1264	14.0661	16.7692	protein_coding	POMT2	chr14	77741299	77787227
ENSG00000009844	-0.5454	0.04623	0.09491	FALSE	5214	7257	4829	2781	3531	5328	5766.67	3880	8.70267	12.632	8.08138	4.93431	5.22091	8.13854	9.80535	6.09792	18.7401	24.1254	17.7701	9.99964	11.2088	16.4276	20.2119	12.5453	protein_coding	VTA1	chr6	142468367	142545826
ENSG00000009950	0.842	0.2303	0.3403	FALSE	9	3	8	15	13	9	6.66667	12.3333	0.02936	0.009516	0.026712	0.049374	0.035727	0.023779	0.0218627	0.0362933	0.063222	0.018174	0.058737	0.10006	0.076702	0.047998	0.046711	0.07492	protein_coding	MLXIPL	chr7	73007524	73038873
ENSG00000009954	-0.5049	0.0588	0.1147	FALSE	11100	7969	11826	4596	8318	8504	10298.3	7139.33	21.1321	15.5708	22.157	8.9273	13.5124	14.8288	19.6199	12.4228	45.5053	29.7381	48.7209	18.0916	29.0099	29.9318	41.3214	25.6778	protein_coding	BAZ1B	chr7	72854728	72936608
ENSG00000010017	-0.6064	0.04963	0.1003	FALSE	3810	2827	3937	1276	2496	3076	3524.67	2282.67	13.8407	10.5579	14.0169	4.83371	7.87953	10.1153	12.8052	7.60951	29.8041	20.1641	30.8217	9.79576	16.9167	20.4176	26.93	15.71	protein_coding	RANBP9	chr6	13621730	13711796
ENSG00000010030	1.117	0.0002961	0.001345	up	29	37	37	74	69	78	34.3333	73.6667	0.16074	0.247132	0.199958	0.554894	0.314884	0.420064	0.20261	0.429947	0.346134	0.471988	0.439688	1.12452	0.676028	0.847897	0.41927	0.882815	protein_coding	ETV7	chr6	36322419	36356164
ENSG00000010072	-0.1587	0.5064	0.62	FALSE	950	927	1131	621	868	1157	1002.67	882	3.22939	3.11193	3.63232	2.11321	2.46984	3.41196	3.32455	2.66501	6.95408	5.94336	7.9871	4.28253	5.30254	6.88701	6.96151	5.49069	protein_coding	SPRTN	chr1	231472850	231490769
ENSG00000010165	0.8885	1.121e-14	3.588e-13	FALSE	2957	2908	2929	4966	5844	5077	2931.33	5295.67	11.0427	10.7142	10.4761	18.1005	18.2341	16.2905	10.7443	17.5417	23.779	20.4627	23.036	36.6817	39.1469	32.8822	22.4259	36.2369	protein_coding	METTL13	chr1	171750788	171783163
ENSG00000010219	-0.2633	0.1383	0.228	FALSE	1778	2193	1752	1596	1684	1360	1907.67	1546.67	18.3115	24.1314	19.1048	17.3458	15.5937	12.9597	20.5159	15.2997	39.4315	46.0877	42.0095	35.1521	33.4782	26.1591	42.5096	31.5965	protein_coding	DYRK4	chr12	4671370	4723325
ENSG00000010244	0.9694	3.362e-10	5.531e-09	FALSE	5318	4570	5624	8731	11350	9601	5170.67	9894	19.858	16.0648	18.5669	41.8789	36.383	36.5483	18.1632	38.2701	42.7617	30.6816	40.8267	84.8696	78.111	73.7725	38.09	78.9177	protein_coding	ZNF207	chr17	30677136	30708905
ENSG00000010256	0.4774	1.455e-05	9.595e-05	FALSE	32373	34370	30495	42968	45645	43342	32412.7	43985	184.183	201.595	170.688	251.159	223.477	224.079	185.489	232.905	396.616	385.019	375.326	508.987	479.785	452.301	385.654	480.358	protein_coding	UQCRC1	chr3	48636435	48648409
ENSG00000010270	-0.4214	0.05771	0.1131	FALSE	6982	11572	7813	6130	6737	6332	8789	6399.67	47.576	88.1611	54.5964	44.1892	42.3824	39.9954	63.4445	42.189	102.449	168.375	120.052	89.5516	90.9913	80.7304	130.292	87.0911	protein_coding	STARD3NL	chr7	38217824	38270272
ENSG00000010278	1.457	0.0007441	0.002971	up	36	60	21	105	129	84	39	106	0.280981	0.463444	0.246829	1.03958	1.09501	0.716243	0.330418	0.950279	0.605055	0.885113	0.542754	2.10676	2.35089	1.44573	0.677641	1.9678	protein_coding	CD9	chr12	6308881	6347425
ENSG00000010282	-2.079	0.1594	NA	NA	3	7	0	0	0	0	3.33333	0	0.016076	0.033595	0	0	0	0	0.016557	0	0.034618	0.064163	0	0	0	0	0.032927	0	protein_coding	HHATL	chr3	42734155	42744319
ENSG00000010292	0.5115	0.009941	0.02676	FALSE	17179	11973	17505	19988	24485	20446	15552.3	21639.7	35.3403	25.0732	35.1461	41.6942	42.8483	38.0765	31.8532	40.873	76.1008	47.8863	77.2826	84.4955	91.9915	76.8571	67.0899	84.448	protein_coding	NCAPD2	chr12	6602522	6641121
ENSG00000010295	0.5924	0.0005707	0.002366	FALSE	1344	959	1149	1581	1694	1806	1150.67	1693.67	5.55105	4.1454	4.88146	6.78667	6.04717	6.92439	4.85931	6.58608	11.9535	7.91714	10.7338	13.7535	12.9827	13.9768	10.2015	13.571	protein_coding	IFFO1	chr12	6647541	6665239
ENSG00000010310	-0.5865	0.1707	0.2692	FALSE	77	32	71	35	39	42	60	38.6667	0.262395	0.177234	0.23666	0.123835	0.146147	0.12842	0.22543	0.132801	0.565035	0.338493	0.520391	0.250958	0.313765	0.259214	0.47464	0.274646	protein_coding	GIPR	chr19	46171502	46186982
ENSG00000010318	-0.7817	2.443e-07	2.448e-06	FALSE	641	551	624	342	349	337	605.333	342.667	5.56273	4.57786	5.32638	2.76639	2.32618	2.41618	5.15566	2.50292	11.9786	8.74308	11.7122	5.60624	4.9941	4.87705	10.8113	5.15913	protein_coding	PHF7	chr3	52444673	52457657
ENSG00000010319	3.33	4.653e-06	3.464e-05	up	6	0	4	59	38	26	3.33333	41	0.012485	0	0.007462	0.137169	0.07429	0.052302	0.006649	0.0879203	0.026884	0	0.016409	0.27798	0.159494	0.105571	0.014431	0.181015	protein_coding	SEMA3G	chr3	52467069	52479101
ENSG00000010322	0.01972	0.9141	0.9424	FALSE	4251	3094	4358	3483	3847	4259	3901	3863	12.7553	9.22304	12.1751	9.35689	8.4217	10.695	11.3845	9.49121	27.467	17.6147	26.7719	18.9622	18.0806	21.5878	23.9512	19.5436	protein_coding	NISCH	chr3	52489134	52527087
ENSG00000010327	1.301	0.1149	0.1971	FALSE	4	10	15	48	15	9	9.66667	24	0.004717	0.013768	0.020328	0.10378	0.017091	0.011795	0.0129377	0.044222	0.010158	0.026295	0.044699	0.210316	0.036691	0.02381	0.0270507	0.0902723	protein_coding	STAB1	chr3	52529354	52558511
ENSG00000010361	0.4505	0.7105	0.7923	FALSE	5	6	0	0	12	4	3.66667	5.33333	0.02937	0.038006	0	0	0.079044	0.019576	0.0224587	0.0328733	0.063245	0.072586	0	0	0.169699	0.039514	0.045277	0.0697377	protein_coding	FUZ	chr19	50310126	50320633
ENSG00000010379	0.7136	0.6072	0.7082	FALSE	5	0	0	0	8	2	1.66667	3.33333	0.040847	0	0	0	0.064289	0.007037	0.0136157	0.0237753	0.087959	0	0	0	0.138022	0.014204	0.0293197	0.050742	protein_coding	SLC6A13	chr12	329789	372039
ENSG00000010404	0.2021	0.3569	0.4749	FALSE	8635	6228	9188	6895	9925	10310	8017	9043.33	15.0434	11.3072	15.3127	13.2161	14.0313	15.4645	13.8877	14.2373	32.394	21.5952	33.6711	26.7831	30.124	31.2149	29.2201	29.374	protein_coding	IDS	chrX	148558521	148615470
ENSG00000010438	1.146	0.1523	0.2459	FALSE	4	2	5	12	8	7	3.66667	9	0.036313	0.014571	0.046035	0.137755	0.073471	0.068158	0.0323063	0.093128	0.078196	0.027829	0.101226	0.279167	0.157735	0.137575	0.0690837	0.191492	protein_coding	PRSS3	chr9	33750515	33799230
ENSG00000010539	-0.1109	0.6547	0.7479	FALSE	909	1042	1012	601	901	1195	987.667	899	3.30324	3.75425	3.53789	2.10414	2.88029	3.86437	3.53179	2.9496	7.11311	7.17009	7.77946	4.26414	6.18372	7.8002	7.35422	6.08269	protein_coding	ZNF200	chr16	3272325	3286221
ENSG00000010610	-1.503	0.2581	0.372	FALSE	0	6	14	0	5	0	6.66667	1.66667	0	0.018894	0.047574	0	0.018359	0	0.022156	0.00611967	0	0.036085	0.104611	0	0.039415	0	0.0468987	0.0131383	protein_coding	CD4	chr12	6896024	6929974
ENSG00000010626	-0.3085	0.02471	0.05691	FALSE	1367	1609	1431	1117	1241	1111	1469	1156.33	10.6718	13.4784	11.1828	9.51896	8.79242	7.95875	11.7777	8.75671	22.9805	25.7419	24.5897	19.2906	18.8766	16.0647	24.4374	18.0773	protein_coding	LRRC23	chr12	6982733	7023407
ENSG00000010671	1.242	0.4489	NA	NA	0	0	0	0	0	4	0	1.33333	0	0	0	0	0	0.015776	0	0.00525867	0	0	0	0	0	0.031843	0	0.0106143	protein_coding	BTK	chrX	100604435	100641183
ENSG00000010704	0.2716	0.06409	0.1226	FALSE	1026	1296	1233	1323	1446	1418	1185	1395.67	2.70175	3.7712	3.01869	3.67927	2.93906	3.36375	3.16388	3.32736	5.81788	7.20246	6.63778	7.45623	6.3099	6.78971	6.55271	6.85195	protein_coding	HFE	chr6	26087509	26098571
ENSG00000010803	-0.3931	0.03441	0.0748	FALSE	5437	3969	5302	3042	4084	3833	4902.67	3653	19.569	15.0562	18.7647	11.38	12.6745	12.3634	17.7966	12.1393	42.1394	28.7552	41.2617	23.0621	27.2111	24.9554	37.3854	25.0762	protein_coding	SCMH1	chr1	41492872	41707826
ENSG00000010810	-0.6224	0.00271	0.00892	FALSE	1254	1036	1155	574	928	689	1148.33	730.333	4.63474	3.76807	4.02295	1.96868	3.24984	2.00489	4.14192	2.4078	9.98032	7.19649	8.84605	3.98962	6.97711	4.04685	8.67429	5.00453	protein_coding	FYN	chr6	111981535	112194655
ENSG00000010818	-0.1084	0.743	0.8172	FALSE	2820	1955	3057	1278	2748	3143	2610.67	2389.67	3.26318	2.32795	3.53956	1.51405	2.74092	3.31365	3.04356	2.52287	7.02684	4.44606	7.78314	3.0683	5.88452	6.68857	6.41868	5.21379	protein_coding	HIVEP2	chr6	143072604	143266338
ENSG00000010932	0.03691	0.9838	NA	FALSE	0	0	0	0	0	0	0	0	0	0	0	0	0	0	0	0	0	0	0	0	0	0	0	0	protein_coding	FMO1	chr1	171217638	171255117
ENSG00000011007	-0.1561	0.3764	0.4952	FALSE	6026	5561	7067	4342	6150	5907	6218	5466.33	16.657	15.6235	15.8484	12.3709	15.2036	16.6718	16.043	14.7487	35.8688	29.8388	34.8491	25.0702	32.6407	33.6519	33.5189	30.4543	protein_coding	TCEB3	chr1	24069645	24088549
ENSG00000011009	0.7857	2.88e-08	3.45e-07	FALSE	5010	4195	5337	7797	8471	8184	4847.33	8150.67	32.2044	27.8228	38.6756	55.9736	50.0547	51.9747	32.9009	52.6677	69.3482	53.1377	85.0437	113.433	107.463	104.91	69.1765	108.602	protein_coding	LYPLA2	chr1	24117460	24122029
ENSG00000011021	0.497	0.02688	0.06107	FALSE	1904	1231	1995	2024	2582	2475	1710	2360.33	3.99882	2.6592	4.08801	4.68224	4.63136	4.78508	3.58201	4.69956	8.61096	5.07871	8.98913	9.4888	9.94313	9.65864	7.5596	9.69686	protein_coding	CLCN6	chr1	11866207	11903201
ENSG00000011028	-0.0387	0.8568	0.9021	FALSE	24928	16681	27159	19554	23521	22324	22922.7	21799.7	47.548	32.4656	50.4657	38.4382	38.2582	38.4848	43.4931	38.3937	102.389	62.0048	110.969	77.8969	82.137	77.6813	91.7875	79.2384	protein_coding	MRC2	chr17	60704762	60770958
ENSG00000011052	0.2791	0.2475	0.3606	FALSE	3979	4626	2947	5144	4768	3692	3850.67	4534.67	45.323	54.3083	34.2029	60.9198	46.3093	37.7871	44.6114	48.3387	97.5973	103.721	75.2087	123.457	99.422	76.2729	92.1758	99.7173	protein_coding	NME2	chr17	49230951	49249105
ENSG00000011083	1.242	0.4489	NA	NA	0	0	0	0	0	4	0	1.33333	0	0	0	0	0	0.00848	0	0.00282667	0	0	0	0	0	0.017116	0	0.00570533	protein_coding	SLC6A7	chr5	149569520	149602351
ENSG00000011105	0.128	0.27	0.3849	FALSE	6418	5771	6638	6343	7057	6670	6275.67	6690	16.7859	15.7539	17.2405	17.1691	15.9422	16.0252	16.5934	16.3788	36.1462	30.0877	37.9101	34.7941	34.2265	32.3468	34.7147	33.7891	protein_coding	TSPAN9	chr12	3186521	3395730
ENSG00000011114	-0.3182	0.2261	0.3358	FALSE	2449	1917	2745	1202	2242	2166	2370.33	1870	3.8382	3.39062	4.00862	2.00837	3.22778	3.27242	3.74581	2.83619	8.26509	6.4756	8.81454	4.07006	6.92977	6.60535	7.85175	5.86839	protein_coding	BTBD7	chr14	93703896	93799438
ENSG00000011132	0.1441	0.3184	0.4346	FALSE	2555	2721	2230	2680	2861	2540	2502	2693.67	14.7018	16.2655	12.6189	15.2885	14.098	13.3679	14.5287	14.2515	31.6586	31.0648	27.7477	30.9829	30.2671	26.983	30.157	29.411	protein_coding	APBA3	chr19	3750817	3761697
ENSG00000011143	-0.1428	0.3204	0.4368	FALSE	1516	1535	1542	1277	1551	1230	1531	1352.67	7.78477	7.87528	7.45364	6.82851	6.90244	5.72114	7.70456	6.48403	16.7635	15.0407	16.3898	13.8383	14.8189	11.5481	16.0647	13.4018	protein_coding	MKS1	chr17	56282803	56296966
ENSG00000011198	-0.217	0.274	0.3887	FALSE	1308	1575	1358	912	1200	1465	1413.67	1192.33	8.6897	10.9628	8.91176	6.43323	6.91271	9.12013	9.5214	7.48869	18.7122	20.9373	19.596	13.0373	14.841	18.4089	19.7485	15.429	protein_coding	ABHD5	chr3	43731605	43775863
ENSG00000011201	-0.05647	0.9635	0.9762	FALSE	4	16	0	0	11	8	6.66667	6.33333	0.007123	0.028273	0	0	0.02575	0.012564	0.0117987	0.0127713	0.015338	0.053997	0	0	0.055283	0.025361	0.0231117	0.0268813	protein_coding	KAL1	chrX	8496915	8700227
ENSG00000011243	0.3778	0.002668	0.008798	FALSE	5086	4230	4776	5552	6262	6056	4697.33	5956.67	24.4979	22.6652	24.9529	29.2241	28.1732	28.2232	24.0386	28.5402	52.7531	43.2873	54.8689	59.2241	60.4854	56.9682	50.3031	58.8926	protein_coding	AKAP8L	chr19	15490859	15529952
ENSG00000011258	-0.764	0.02459	0.05671	FALSE	605	455	484	152	396	348	514.667	298.667	1.30152	1.09565	1.00867	0.340393	0.717945	0.80092	1.13528	0.619753	2.80265	2.09253	2.21797	0.689823	1.54136	1.61665	2.37105	1.28261	protein_coding	MBTD1	chr17	49254786	49337524
ENSG00000011260	-0.1421	0.472	0.5888	FALSE	3758	5541	4115	3366	4339	4185	4471.33	3963.33	22.3422	33.8952	24.082	20.4797	22.1566	22.6843	26.7731	21.7735	48.1111	64.7351	52.9538	41.5031	47.5683	45.7881	55.2667	44.9532	protein_coding	UTP18	chr17	49337889	49375297
ENSG00000011275	-0.2495	0.1789	0.2792	FALSE	10854	8409	11697	7150	9722	8605	10320	8492.33	22.8893	18.2161	24.2466	15.7257	17.6429	16.3014	21.784	16.5566	49.2891	34.7902	53.3159	31.8689	37.8777	32.9042	45.7984	34.2169	protein_coding	RNF216	chr7	5659678	5821370
ENSG00000011295	-0.7669	0.002493	0.008331	FALSE	4144	3724	4287	1459	2591	2980	4051.67	2343.33	17.0779	15.575	16.8554	6.43985	9.14534	10.874	16.5028	8.81973	36.7752	29.7461	37.0632	13.0507	19.6342	21.9491	34.5282	18.2113	protein_coding	TTC19	chr17	15902694	15948329
ENSG00000011304	0.5027	0.00511	0.0152	FALSE	35946	26096	36662	42869	49349	44224	32901.3	45480.7	118.698	89.1899	120.254	149.059	138.232	137.952	109.381	141.748	255.601	170.34	264.426	302.075	296.773	278.455	230.122	292.434	protein_coding	PTBP1	chr19	797075	812327
ENSG00000011332	0.6574	0.05404	0.1074	FALSE	150	91	103	139	251	143	114.667	177.667	0.85802	0.46755	0.657338	0.825189	1.34662	0.878728	0.660969	1.01685	1.84764	0.892957	1.44542	1.67229	2.89108	1.77371	1.39534	2.11236	protein_coding	DPF1	chr19	38701646	38720354
ENSG00000011347	-1.469	1.212e-05	8.172e-05	down	197	114	139	59	56	41	150	52	0.478655	0.27048	0.330266	0.146691	0.110135	0.084324	0.3598	0.113717	1.03072	0.51658	0.726222	0.297278	0.23645	0.170207	0.757842	0.234645	protein_coding	SYT7	chr11	61282785	61348620
ENSG00000011376	1.049	6.185e-11	1.159e-09	up	1455	1093	1344	2404	2835	2628	1297.33	2622.33	3.79623	3.0225	3.45415	6.47482	6.20282	5.87788	3.42429	6.18517	8.17471	5.77255	7.59532	13.1216	13.3169	11.8645	7.18086	12.7676	protein_coding	LARS2	chr3	45429998	45590913
ENSG00000011405	-0.5213	0.1943	0.2984	FALSE	1685	1420	1009	397	1294	1145	1371.33	945.333	2.37702	2.02204	1.37059	0.674985	1.5752	1.48911	1.92322	1.24643	5.11861	3.86182	3.0138	1.36789	3.38182	3.00575	3.99807	2.58515	protein_coding	PIK3C2A	chr11	17099277	17229530
ENSG00000011422	0.7332	1.404e-10	2.467e-09	FALSE	4448	4245	4839	6664	7565	7739	4510.67	7322.67	37.3883	34.932	36.7461	56.8233	53.7923	57.7639	36.3555	56.1265	80.5111	66.7152	80.801	115.155	115.487	116.596	76.0091	115.746	protein_coding	PLAUR	chr19	44150247	44174699
ENSG00000011426	-0.6871	0.01286	0.03317	FALSE	13866	13479	12257	4638	9374	10232	13200.7	8081.33	33.1666	33.2382	28.7911	11.39	19.3005	22.1785	31.732	17.623	71.4201	63.4804	63.3086	23.0825	41.4365	44.7671	66.0697	36.4287	protein_coding	ANLN	chr7	36429415	36493400
ENSG00000011451	0.7883	0.0004157	0.001803	FALSE	4923	3190	5340	6881	8207	7602	4484.33	7563.33	14.4661	8.7566	15.0069	20.5421	20.7057	20.3373	12.7432	20.5284	31.151	16.7239	32.9987	41.6297	44.4532	41.0507	26.9579	42.3778	protein_coding	WIZ	chr19	15532319	15560762
ENSG00000011454	-0.2554	0.3397	0.457	FALSE	2487	2115	2829	1257	2491	2380	2477	2042.67	5.63969	5.18647	6.29345	2.9114	4.90238	4.86962	5.70653	4.2278	12.1444	9.90543	13.8387	5.90011	10.525	9.82928	11.9628	8.75145	protein_coding	RABGAP1	chr9	125703112	125867145
ENSG00000011465	1.753	0.2386	NA	NA	0	0	0	0	3	4	0	2.33333	0	0	0	0	0.011137	0.016611	0	0.00924933	0	0	0	0	0.02391	0.033529	0	0.0191463	protein_coding	DCN	chr12	91539025	91576900
ENSG00000011478	0.768	4.063e-10	6.59e-09	FALSE	2815	2477	2707	4419	4577	4275	2666.33	4423.67	13.8283	12.567	13.2718	22.5874	19.6602	19.5079	13.2223	20.5852	29.7775	24.0011	29.1832	45.7744	42.2087	39.3766	27.654	42.4532	protein_coding	QPCTL	chr19	46195741	46207247
ENSG00000011485	0.6656	3.758e-09	5.192e-08	FALSE	5048	4406	4923	7043	7651	7554	4792.33	7416	27.0768	24.3153	25.8146	39.0463	35.4871	37.2297	25.7356	37.2544	58.3064	46.4389	56.7637	79.1294	76.1876	75.1478	53.8363	76.8216	protein_coding	PPP5C	chr19	46850251	46896238
ENSG00000011523	-0.04802	0.8314	0.8851	FALSE	1958	1397	2034	1298	1786	2027	1796.33	1703.67	3.81795	2.7831	3.93505	2.6834	2.97531	3.57616	3.51204	3.07829	8.22149	5.31534	8.65277	5.43804	6.38772	7.21845	7.39653	6.34807	protein_coding	CEP68	chr2	65283500	65314138
ENSG00000011566	-0.8746	0.009751	0.02635	FALSE	2063	1755	2000	509	1158	1467	1939.33	1044.67	5.53948	4.83282	5.19347	1.40541	2.65337	3.50606	5.18859	2.52161	11.9286	9.23002	11.4199	2.84813	5.69655	7.07695	10.8595	5.20721	protein_coding	MAP4K3	chr2	39476407	39664453
ENSG00000011590	0.722	0.2896	0.4042	FALSE	9	5	6	11	8	15	6.66667	11.3333	0.044363	0.027928	0.028726	0.059534	0.036219	0.136005	0.0336723	0.0772527	0.095531	0.053338	0.063166	0.120649	0.077758	0.274525	0.0706783	0.157644	protein_coding	ZBTB32	chr19	36195429	36207940
ENSG00000011600	0.03691	0.9838	NA	FALSE	0	0	0	0	0	0	0	0	0	0	0	0	0	0	0	0	0	0	0	0	0	0	0	0	protein_coding	TYROBP	chr19	36395303	36399197
ENSG00000011638	-0.1231	0.3178	0.4339	FALSE	6696	7155	6700	6375	5942	6044	6850.33	6120.33	45.0231	48.9814	43.1281	46.0392	35.9419	37.0804	45.7109	39.6872	96.9516	93.5477	94.8344	93.3008	77.164	74.8465	95.1112	81.7704	protein_coding	TMEM159	chr16	21169698	21191937
ENSG00000011677	-1.278	0.004079	0.01258	down	63	78	56	16	20	42	65.6667	26	0.187909	0.243076	0.165875	0.04679	0.051173	0.115252	0.198953	0.0710717	0.40464	0.464242	0.364743	0.094823	0.109863	0.232635	0.411208	0.145774	protein_coding	GABRA3	chrX	151334706	151619830
ENSG00000012048	-0.5207	0.05863	0.1144	FALSE	2460	2226	2179	920	1749	2045	2288.33	1571.33	4.0822	3.94692	3.78517	1.712	2.67178	3.19956	3.9381	2.52778	8.79052	7.53806	8.32321	3.46945	5.73607	6.45828	8.21727	5.22127	protein_coding	BRCA1	chr17	41196312	41277500
ENSG00000012061	0.6707	2.438e-11	4.896e-10	FALSE	6730	6943	6372	9719	10906	10513	6681.67	10379.3	40.2524	45.4178	37.5822	55.4292	54.9572	52.0922	41.0841	54.1595	86.6784	86.7417	82.6395	112.33	117.988	105.148	85.3532	111.822	protein_coding	ERCC1	chr19	45910591	45982086
ENSG00000012124	2	1.255e-05	8.417e-05	up	9	9	14	50	44	39	10.6667	44.3333	0.030769	0.102408	0.042575	0.210185	0.121861	0.119668	0.058584	0.150571	0.066257	0.195584	0.093618	0.42595	0.261624	0.241549	0.118486	0.309708	protein_coding	CD22	chr19	35810164	35838258
ENSG00000012174	-0.8975	0.00162	0.005768	FALSE	3130	2462	2992	873	1754	1913	2861.33	1513.33	7.94283	6.4359	7.46719	2.2709	3.82131	4.46109	7.28198	3.51777	17.1039	12.2917	16.4196	4.6021	8.20401	9.00467	15.2717	7.27026	protein_coding	MBTPS2	chrX	21857754	21903542
ENSG00000012211	0.6065	0.002292	0.007761	FALSE	2683	1721	2167	2985	3512	3272	2190.33	3256.33	11.3146	7.44343	8.86563	13.8865	12.3133	12.4241	9.20788	12.8746	24.3645	14.2159	19.4946	28.1417	26.4356	25.0779	19.3584	26.5517	protein_coding	PRICKLE3	chrX	49031151	49042845
ENSG00000012223	-0.9106	0.06102	0.1182	FALSE	67	48	57	40	13	34	57.3333	29	0.250965	0.184645	0.208927	0.151985	0.038176	0.113737	0.214846	0.101299	0.540421	0.352646	0.459409	0.308006	0.081959	0.229577	0.450825	0.206514	protein_coding	LTF	chr3	46477136	46526724
ENSG00000012232	0.935	2.846e-11	5.669e-10	FALSE	3603	2883	3510	5758	6521	6378	3332	6219	6.24609	5.1343	5.93889	10.1689	9.7501	10.2479	5.77309	10.0556	13.4502	9.80579	13.059	20.6077	20.9326	20.6854	12.105	20.7419	protein_coding	EXTL3	chr8	28457986	28613116
ENSG00000012504	2.435	4.486e-07	4.201e-06	up	9	22	18	51	120	103	16.3333	91.3333	0.055732	0.091557	0.071204	0.390744	0.591205	0.486153	0.072831	0.489367	0.120013	0.174861	0.156569	0.791862	1.26927	0.981295	0.150481	1.01414	protein_coding	NR1H4	chr12	100867486	100958191
ENSG00000012660	0.3242	0.1467	0.2388	FALSE	8922	8059	10491	7806	12922	13063	9157.33	11263.7	36.6271	35.2806	43.5007	34.6207	46.7035	49.4828	38.4695	43.6023	78.8719	67.3811	95.6536	70.1607	100.268	99.8806	80.6355	90.1032	protein_coding	ELOVL5	chr6	53132196	53213947
ENSG00000012779	1.203	6.369e-05	0.0003542	up	52	39	64	95	126	132	51.6667	117.667	0.234142	0.200017	0.350161	0.501671	0.532598	0.618221	0.26144	0.55083	0.504194	0.382004	0.769967	1.01666	1.14344	1.24787	0.552055	1.13599	protein_coding	ALOX5	chr10	45869661	45941561
ENSG00000012817	0.3457	0.101	0.1772	FALSE	1580	1014	1229	1395	1801	1552	1274.33	1582.67	3.36688	2.14529	2.49653	3.07164	3.26769	2.95255	2.66957	3.0973	7.25015	4.09721	5.48962	6.22484	7.01544	5.9597	5.61233	6.39999	protein_coding	KDM5D	chrY	21865751	21906825
ENSG00000012822	0.2267	0.2195	0.3278	FALSE	1856	1258	1615	1704	1805	1890	1576.33	1799.67	6.39651	4.65673	6.47192	6.18869	6.3001	5.94145	5.84172	6.14341	13.7741	8.8937	14.2311	12.5417	13.5258	11.9928	12.2996	12.6867	protein_coding	CALCOCO1	chr12	54104903	54121529
ENSG00000012963	-0.2766	0.137	0.2264	FALSE	4157	4239	4760	2652	3843	4158	4385.33	3551	12.7883	13.2887	14.3544	8.3405	10.1478	11.5231	13.4771	10.0038	27.5381	25.3795	31.5639	16.9024	21.7865	23.2592	28.1605	20.6494	protein_coding	UBR7	chr14	93673401	93695561
ENSG00000012983	-0.9176	0.01672	0.04125	FALSE	2171	1734	1857	426	1105	1487	1920.67	1006	5.50607	4.81626	4.74398	1.1829	2.30092	3.27196	5.0221	2.25193	11.8566	9.19839	10.4315	2.39722	4.93988	6.60443	10.4955	4.64717	protein_coding	MAP4K5	chr14	50885219	51027844
ENSG00000013016	1.356	6.959e-12	1.535e-10	up	363	286	409	753	901	1000	352.667	884.667	1.08447	0.734418	1.15523	2.20717	2.23307	2.61269	0.991373	2.35098	2.33526	1.40264	2.54024	4.47294	4.7942	5.2737	2.09271	4.84695	protein_coding	EHD3	chr2	31456880	31492313
ENSG00000013275	0.4507	7.844e-06	5.548e-05	FALSE	6524	6401	6567	8183	9304	8502	6497.33	8663	48.2946	47.9254	46.4223	60.5448	58.3092	55.3183	47.5474	58.0574	103.996	91.5307	102.078	122.697	125.185	111.659	99.2017	119.847	protein_coding	PSMC4	chr19	40476912	40487348
ENSG00000013288	0.6263	0.01712	0.04204	FALSE	2403	1575	2917	2703	3950	3780	2298.33	3477.67	4.8546	3.06015	5.87285	5.24329	6.71931	6.15781	4.59586	6.04014	10.4538	5.84446	12.9138	10.6258	14.4258	12.4295	9.73734	12.4937	protein_coding	MAN2B2	chr4	6576902	6625089
ENSG00000013293	1.293	0.4317	NA	NA	0	0	0	4	0	0	0	1.33333	0	0	0	0.003621	0	0	0	0.001207	0	0	0	0.007338	0	0	0	0.002446	protein_coding	SLC7A14	chr3	170177372	170303863
ENSG00000013297	-0.1599	0.8368	0.889	FALSE	5	11	19	12	14	4	11.6667	10	0.040669	0.083164	0.098667	0.097456	0.08476	0.018695	0.0741667	0.0669703	0.087575	0.15883	0.216958	0.1975	0.181972	0.037736	0.154454	0.139069	protein_coding	CLDN11	chr3	170136653	170578169
ENSG00000013306	1.111	9.345e-23	7.031e-21	up	18796	20213	18231	39140	42643	38768	19080	40183.7	137.764	159.124	134.588	295.185	271.53	258.785	143.825	275.167	296.658	303.905	295.945	598.208	582.951	522.356	298.836	567.838	protein_coding	SLC25A39	chr17	42396993	42402238
ENSG00000013364	1.022	1.731e-10	2.997e-09	up	23449	17706	22324	40518	45039	40132	21159.7	41896.3	95.1374	73.839	88.4312	166.628	154.721	146.184	85.8025	155.844	204.867	141.022	194.451	337.681	332.172	295.071	180.113	321.641	protein_coding	MVP	chr16	29831715	29859355
ENSG00000013374	-0.6775	1.324e-05	8.813e-05	FALSE	11189	10461	12158	5679	7991	7018	11269.3	6896	45.6781	44.8224	48.7699	24.1421	27.6241	25.8807	46.4235	25.8823	98.362	85.6045	107.24	48.9252	59.3065	52.2401	97.0689	53.4906	protein_coding	NUB1	chr7	151038785	151075535
ENSG00000013375	-0.3653	0.2249	0.3343	FALSE	4234	4129	3723	1735	3124	4393	4028.67	3084	8.38616	8.55308	7.05711	3.29438	5.25815	7.69441	7.99878	5.41565	18.0585	16.3352	15.5179	6.67624	11.2888	15.5311	16.6372	11.1654	protein_coding	PGM3	chr6	83870869	83903655
ENSG00000013392	-0.9621	0.0001929	0.0009248	FALSE	1203	1237	1140	375	650	782	1193.33	602.333	4.23166	4.20742	3.4691	1.30663	1.73823	2.341	3.96939	1.79529	9.11234	8.03559	7.6282	2.64796	3.73182	4.7253	8.25871	3.70169	protein_coding	RWDD2A	chr6	83903098	83908651
ENSG00000013441	-0.6738	0.0179	0.04358	FALSE	920	1435	948	544	560	923	1101	675.667	5.1394	8.35636	5.70559	2.75252	2.63614	4.04483	6.40045	3.1445	11.0671	15.9595	12.546	5.57812	5.65955	8.16446	13.1908	6.46738	protein_coding	CLK1	chr2	201717732	201729422
ENSG00000013503	-0.33	0.1209	0.2051	FALSE	634	615	781	416	654	511	676.667	527	1.66575	1.6862	2.02038	1.12085	1.47687	1.22031	1.79078	1.27268	3.58699	3.22041	4.4426	2.27146	3.1707	2.46319	3.75	2.63512	protein_coding	POLR3B	chr12	106751436	106903976
ENSG00000013523	0.2325	0.09199	0.1645	FALSE	1895	1639	2038	2012	2149	2226	1857.33	2129	5.26847	4.79186	5.6308	5.75213	5.17005	5.61842	5.23038	5.51354	11.345	9.15179	12.3816	11.657	11.0997	11.3407	10.9594	11.3658	protein_coding	ANGEL1	chr14	77253588	77292589
ENSG00000013561	-0.2586	0.2667	0.3813	FALSE	3330	4106	4194	2203	3299	4049	3876.67	3183.67	10.3293	14.0082	12.7003	7.58038	9.36407	12.5786	12.3459	9.84101	22.2428	26.7537	27.9267	15.362	20.1038	25.3898	25.6411	20.2852	protein_coding	RNF14	chr5	141337893	141369856
ENSG00000013563	0.3051	0.04226	0.08822	FALSE	2253	2763	2264	2946	3024	2790	2426.67	2920	11.3623	13.4568	11.2393	13.8141	13.1483	13.4431	12.0195	13.4685	24.4674	25.7006	24.7141	27.9949	28.2283	27.1348	24.9607	27.786	protein_coding	DNASE1L1	chrX	153629579	153640449
ENSG00000013573	0.9035	1.183e-06	1.008e-05	FALSE	2993	2042	2825	4482	4791	5077	2620	4783.33	9.93974	7.09025	8.96688	14.5532	13.0296	14.8156	8.66562	14.1328	21.404	13.5414	19.7173	29.4928	27.9734	29.9053	18.2209	29.1238	protein_coding	DDX11	chr12	31226779	31257725
ENSG00000013583	-0.01286	0.8946	0.9288	FALSE	7058	6749	6898	6083	6996	6960	6901.67	6679.67	67.65	66.5331	64.8037	59.372	57.3031	60.2616	66.3289	58.9789	145.676	127.069	142.497	120.32	123.025	121.638	138.414	121.661	protein_coding	HEBP1	chr12	13127798	13153207
ENSG00000013588	0.421	0.03528	0.07637	FALSE	3490	2538	3800	3729	4854	4281	3276	4288	5.39423	4.01057	5.76971	5.87048	6.40662	5.96657	5.05817	6.08123	11.6158	7.65963	12.687	11.8968	13.7545	12.0435	10.6541	12.5649	protein_coding	GPRC5A	chr12	13043716	13070871
ENSG00000013619	0.6322	0.01136	0.02993	FALSE	1620	1011	1730	1793	2595	2231	1453.67	2206.33	3.96452	2.53453	4.07696	4.67845	5.31235	5.10506	3.52534	5.03196	8.5371	4.8406	8.96482	9.48112	11.4052	10.3045	7.44751	10.3969	protein_coding	MAMLD1	chrX	149529689	149682448
ENSG00000013725	0.5218	0.447	0.5655	FALSE	4	16	10	17	10	16	10	14.3333	0.011017	0.051529	0.027715	0.056639	0.026296	0.048371	0.030087	0.0437687	0.023724	0.098413	0.060943	0.114782	0.056455	0.097636	0.0610267	0.0896243	protein_coding	CD6	chr11	60739115	60787849
ENSG00000013810	0.5534	7.167e-05	0.0003933	FALSE	15744	13055	16182	20251	22979	21174	14993.7	21468	65.0109	55.5184	65.9801	85.5215	80.6575	79.8726	62.1698	82.0172	139.993	106.032	145.084	173.314	173.164	161.222	130.37	169.233	protein_coding	TACC3	chr4	1723227	1746898
ENSG00000014123	-1.16	0.0001323	0.0006665	down	2130	1969	1582	471	906	1127	1893.67	834.667	5.76898	5.41702	4.14897	1.30738	2.0708	2.72812	5.11166	2.03543	12.4228	10.3457	9.12316	2.64948	4.44583	5.50668	10.6306	4.20066	protein_coding	UFL1	chr6	96969471	97003152
ENSG00000014138	0.5316	0.0001778	0.0008607	FALSE	4934	3873	4526	6115	6275	6398	4444.33	6262.67	15.6465	12.9344	13.8869	19.5531	17.2412	19.4145	14.1559	18.7363	33.6927	24.7029	30.5359	39.6253	37.0154	39.1881	29.6438	38.6096	protein_coding	POLA2	chr11	65029233	65073060
ENSG00000014164	0.8229	0.0003318	0.001482	FALSE	3283	2070	3253	4405	5808	4663	2868.67	4958.67	11.3776	7.30821	10.9644	15.4803	17.2581	14.5311	9.8834	15.7565	24.5003	13.9577	24.1095	31.3716	37.0516	29.331	20.8558	32.5847	protein_coding	ZC3H3	chr8	144519825	144623623
ENSG00000014216	1.182	5.141e-17	2.207e-15	up	14404	11683	14314	28677	31631	29089	13467	29799	53.5916	45.7379	52.5474	110.132	103.971	99.4455	50.6256	104.516	115.403	87.3531	115.546	223.189	223.216	200.73	106.101	215.712	protein_coding	CAPN1	chr11	64948037	64979477
ENSG00000014257	0.03691	0.9838	NA	FALSE	0	0	0	0	0	0	0	0	0	0	0	0	0	0	0	0	0	0	0	0	0	0	0	0	protein_coding	ACPP	chr3	132036211	132087142
ENSG00000014641	-0.15	0.4824	0.5986	FALSE	11359	16957	11809	9825	11908	13660	13375	11797.7	77.8041	120.389	81.1427	68.8548	70.0621	84.972	93.1119	74.6296	167.541	229.926	178.425	139.538	150.417	171.515	191.964	153.823	protein_coding	MDH1	chr2	63815743	63834331
ENSG00000014824	-0.8874	0.00357	0.01125	FALSE	4374	4325	4085	1237	2380	3200	4261.33	2272.33	8.64857	8.86036	7.75309	2.6084	3.83515	5.87718	8.42067	4.10691	18.6236	16.922	17.0483	5.28605	8.23373	11.863	17.5313	8.46094	protein_coding	SLC30A9	chr4	41992489	42092474
ENSG00000014914	-1.283	7.78e-26	7.629e-24	down	1985	2101	2016	719	889	841	2034	816.333	8.89399	9.18869	8.34194	3.04916	3.16733	3.12939	8.80821	3.11529	19.1521	17.5491	18.3431	6.17928	6.79998	6.31665	18.3481	6.43197	protein_coding	MTMR11	chr1	149900543	149908791
ENSG00000014919	0.006168	0.9666	0.9786	FALSE	3035	2649	3436	2748	3125	3068	3040	2980.33	13.1975	11.8941	14.666	12.4264	11.988	12.4825	13.2525	12.299	28.4191	22.716	32.2491	25.1828	25.7372	25.1958	27.7947	25.3719	protein_coding	COX15	chr10	101471601	101491857
ENSG00000015133	-0.1114	0.6246	0.7227	FALSE	2373	1614	2542	1612	2314	1990	2176.33	1972	4.27937	3.78161	4.41694	3.47131	3.80624	3.46675	4.15931	3.58144	9.21508	7.22235	9.71239	7.03479	8.17166	6.99761	8.71661	7.40135	protein_coding	CCDC88C	chr14	91737667	91884188
ENSG00000015153	-0.8428	0.0001839	0.0008863	FALSE	1224	1747	1397	664	714	1004	1456	794	6.85513	10.5495	7.67769	3.65664	3.44922	5.12246	8.36078	4.07611	14.7617	20.1481	16.8825	7.41036	7.40517	10.3396	17.2641	8.38506	protein_coding	YAF2	chr12	42550906	42632151
ENSG00000015171	-0.8045	0.009135	0.025	FALSE	3823	3982	4428	1226	2528	3157	4077.67	2303.67	11.6251	11.9581	12.2368	3.47525	6.10175	8.26576	11.94	5.94759	25.0333	22.8383	26.9076	7.04278	13.0999	16.6844	24.9264	12.2757	protein_coding	ZMYND11	chr10	180405	300577
ENSG00000015285	0.7598	0.07695	0.1418	FALSE	36	18	25	48	49	35	26.3333	44	0.316277	0.109659	0.15954	0.385985	0.337092	0.252851	0.195159	0.325309	0.681064	0.209433	0.350812	0.782218	0.723706	0.510377	0.41377	0.6721	protein_coding	WAS	chrX	48534985	48549818
ENSG00000015413	1.242	0.4489	NA	NA	0	0	0	0	0	4	0	1.33333	0	0	0	0	0	0.017508	0	0.005836	0	0	0	0	0	0.03534	0	0.01178	protein_coding	DPEP1	chr16	89679716	89704839
ENSG00000015475	-0.5211	0.005101	0.01518	FALSE	10867	15429	11340	8431	9033	8089	12545.3	8517.67	56.705	84.1229	59.964	44.9324	40.4154	39.2288	66.9306	41.5255	122.107	160.663	131.855	91.0579	86.7682	79.1829	138.208	85.6697	protein_coding	BID	chr22	18216906	18257536
ENSG00000015479	-0.4032	0.221	0.3295	FALSE	12136	14341	11304	4975	9284	13943	12593.7	9400.67	32.4412	40.4197	28.7982	14.3328	20.9638	36.2525	33.8864	23.8497	69.8581	77.1961	63.3242	29.0461	45.0073	73.1754	70.1261	49.0762	protein_coding	MATR3	chr5	138609441	138667360
ENSG00000015520	3.48	0.0001343	0.0006752	up	0	7	0	57	21	26	2.33333	34.6667	0	0.015785	0	0.129954	0.039898	0.050596	0.00526167	0.0734827	0	0.030147	0	0.263358	0.085658	0.102128	0.010049	0.150381	protein_coding	NPC1L1	chr7	44552134	44580914
ENSG00000015532	0.5898	0.000115	0.0005899	FALSE	3426	2755	3569	4484	5120	4715	3250	4773	11.3359	9.1649	11.4958	15.0799	14.3183	14.4042	10.6655	14.6008	24.4104	17.5037	25.2782	30.5602	30.7401	29.0748	22.3974	30.125	protein_coding	XYLT2	chr17	48423453	48440499
ENSG00000015568	-1.067	0.002407	0.008092	down	1245	989	968	238	594	677	1067.33	503	1.96213	1.59139	1.61502	0.408236	0.853937	0.999613	1.72285	0.753929	4.22521	3.03934	3.55127	0.827312	1.83333	2.01771	3.60527	1.55945	protein_coding	RGPD5	chr2	110550335	110615272
ENSG00000015592	1.242	0.4489	NA	NA	0	0	0	0	0	4	0	1.33333	0	0	0	0	0	0.017009	0	0.00566967	0	0	0	0	0	0.034333	0	0.0114443	protein_coding	STMN4	chr8	27092840	27115937
ENSG00000015676	0.6115	7.78e-08	8.569e-07	FALSE	9823	8535	8810	12907	13983	13594	9056	13494.7	14.1472	12.7546	12.2651	18.586	16.9262	17.1792	13.0556	17.5638	30.4641	24.3595	26.9698	37.6655	36.3391	34.6761	27.2645	36.2269	protein_coding	NUDCD3	chr7	44418720	44530479
ENSG00000016082	0.923	0.4683	0.5854	FALSE	0	4	8	4	21	0	4	8.33333	0	0.015526	0.030392	0.012944	0.072592	0	0.015306	0.028512	0	0.029653	0.066828	0.026231	0.155848	0	0.0321603	0.060693	protein_coding	ISL1	chr5	50678921	50690564
ENSG00000016391	0.3761	0.721	0.7998	FALSE	19	0	7	20	8	5	8.66667	11	0.027263	0	0.009423	0.028976	0.009469	0.006444	0.0122287	0.014963	0.058708	0	0.020721	0.058721	0.02033	0.013007	0.0264763	0.030686	protein_coding	CHDH	chr3	53846362	53880417
ENSG00000016402	0.03691	0.9838	NA	FALSE	0	0	0	0	0	0	0	0	0	0	0	0	0	0	0	0	0	0	0	0	0	0	0	0	protein_coding	IL20RA	chr6	137321108	137366298
ENSG00000016490	0.03691	0.9838	NA	FALSE	0	0	0	0	0	0	0	0	0	0	0	0	0	0	0	0	0	0	0	0	0	0	0	0	protein_coding	CLCA1	chr1	86934051	86965972
ENSG00000016602	0.03691	0.9838	NA	FALSE	0	0	0	0	0	0	0	0	0	0	0	0	0	0	0	0	0	0	0	0	0	0	0	0	protein_coding	CLCA4	chr1	87012761	87046437
ENSG00000016864	-0.7024	0.003073	0.00992	FALSE	3437	3509	3849	1414	2386	2724	3598.33	2174.67	20.3089	22.3148	21.1285	8.25649	11.7278	14.6501	21.2507	11.5448	43.7328	42.6181	46.4594	16.7322	25.1785	29.5712	44.2701	23.8273	protein_coding	GLT8D1	chr3	52728505	52740048
ENSG00000017260	-0.4435	0.1876	0.2902	FALSE	7947	6274	8639	2837	5790	7973	7620	5533.33	24.0583	16.4531	22.0207	7.44769	12.5753	18.9295	20.844	12.9841	51.8065	31.4231	48.4212	15.0931	26.998	38.209	43.8836	26.7667	protein_coding	ATP2C1	chr3	130569439	130735556
ENSG00000017373	0.3362	0.243	0.3555	FALSE	126	80	110	134	148	107	105.333	129.667	0.398818	0.307826	0.218764	0.369726	0.349103	0.228777	0.308469	0.315869	0.858802	0.587903	0.481041	0.749267	0.749494	0.461784	0.642582	0.653515	protein_coding	SRCIN1	chr17	36686251	36762183
ENSG00000017427	0.03691	0.9838	NA	FALSE	0	0	0	0	0	0	0	0	0	0	0	0	0	0	0	0	0	0	0	0	0	0	0	0	protein_coding	IGF1	chr12	102789645	102874423
ENSG00000017483	0.6292	2.055e-09	2.944e-08	FALSE	14922	13600	14739	21060	22657	21520	14420.3	21745.7	75.5056	69.7299	78.9767	109.278	96.6952	119.67	74.7374	108.548	162.592	133.174	173.662	221.457	207.596	241.554	156.476	223.536	protein_coding	SLC38A5	chrX	48316920	48328644
ENSG00000017621	0.4507	0.2264	0.3361	FALSE	180	107	69	146	153	177	118.667	158.667	1.69043	0.631329	0.596996	1.19204	0.830614	1.04142	0.972919	1.02136	3.64013	1.20575	1.31273	2.41573	1.78325	2.10209	2.05287	2.10036	protein_coding	MAGIX	chrX	49019061	49024822
ENSG00000017797	-0.3242	0.154	0.2481	FALSE	8216	7019	9159	4417	6907	7819	8131.33	6381	22.982	20.6642	25.5812	12.9711	16.9082	20.0051	23.0758	16.6281	49.489	39.4657	56.2504	26.2866	36.3004	40.3801	48.4017	34.3224	protein_coding	RALBP1	chr18	9475007	9538114
ENSG00000018189	-0.5183	0.03376	0.0736	FALSE	1929	1658	1976	842	1329	1647	1854.33	1272.67	8.83839	7.14578	9.0218	3.92204	6.31316	7.81616	8.33532	6.01712	19.0324	13.6474	19.838	7.94821	13.5538	15.7769	17.5059	12.4263	protein_coding	RUFY3	chr4	71569921	71673032
ENSG00000018236	-0.7341	0.5879	0.6912	FALSE	0	4	7	5	0	0	3.66667	1.66667	0	0.006669	0.012308	0.008298	0	0	0.00632567	0.002766	0	0.012738	0.027065	0.016816	0	0	0.0132677	0.00560533	protein_coding	CNTN1	chr12	41086244	41466220
ENSG00000018280	-1.205	0.0258	0.05903	FALSE	70	63	34	21	11	37	55.6667	23	0.203496	0.189061	0.097316	0.060931	0.025725	0.097675	0.163291	0.0614437	0.438203	0.36108	0.213989	0.123479	0.05523	0.197156	0.337757	0.125288	protein_coding	SLC11A1	chr2	219246752	219261617
ENSG00000018408	-0.0499	0.7912	0.8538	FALSE	9981	9506	10563	6981	10217	11288	10016.7	9495.33	24.6624	24.15	25.7685	21.3151	24.1585	27.9228	24.8603	24.4655	53.1074	46.1231	56.6623	43.1962	51.8661	56.362	51.9643	50.4748	protein_coding	WWTR1	chr3	149235022	149454501
ENSG00000018510	-0.5832	0.03625	0.07814	FALSE	6653	6213	6533	2500	4429	5830	6466.33	4253	9.81599	9.44548	9.46589	3.76666	5.56884	8.01097	9.57579	5.78215	21.1375	18.0395	20.8145	7.63332	11.9558	16.1701	19.9972	11.9197	protein_coding	AGPS	chr2	178257372	178408564
ENSG00000018610	-0.0248	0.8694	0.9105	FALSE	2129	2515	2116	2151	2334	1988	2253.33	2157.67	10.3072	12.5349	10.0381	10.6341	9.65178	8.82066	10.9601	9.70218	22.1953	23.94	22.0727	21.5505	20.7215	17.8044	22.736	20.0255	protein_coding	CXorf56	chrX	118672112	118699397
ENSG00000018625	-0.3392	0.4368	0.5557	FALSE	49	28	48	41	26	28	41.6667	31.6667	0.099662	0.059622	0.097403	0.085741	0.046269	0.051658	0.0855623	0.0612227	0.214609	0.113869	0.214179	0.173758	0.099336	0.104272	0.180886	0.125789	protein_coding	ATP1A2	chr1	160085549	160113381
ENSG00000018699	-0.6282	0.003085	0.009951	FALSE	1758	1647	2198	877	1327	1351	1867.67	1185	6.87054	6.64715	8.44822	3.51476	4.4519	4.79143	7.32197	4.2527	14.7948	12.6951	18.5768	7.12285	9.55783	9.67146	15.3556	8.78405	protein_coding	TTC27	chr2	32853099	33046118
ENSG00000018869	-0.9631	0.5611	NA	FALSE	3	0	0	0	0	0	1	0	0.009714	0	0	0	0	0	0.003238	0	0.020919	0	0	0	0	0	0.006973	0	protein_coding	ZNF582	chr19	56887413	56904914
ENSG00000019102	-0.1182	0.9261	0.9505	FALSE	9	0	4	9	2	0	4.33333	3.66667	0.077031	0	0.035769	0.084014	0.015992	0	0.0376	0.0333353	0.165876	0	0.078653	0.170259	0.034334	0	0.0815097	0.0681977	protein_coding	VSIG2	chr11	124617368	124622134
ENSG00000019144	0.4768	0.01203	0.03136	FALSE	7612	5181	7462	8759	9540	9194	6751.67	9164.33	17.8173	14.807	18.4229	22.6346	19.5336	26.3668	17.0157	22.845	38.3673	28.2792	40.51	45.8702	41.9369	53.2212	35.7189	47.0095	protein_coding	PHLDB1	chr11	118477155	118528741
ENSG00000019169	2.893	1.268e-05	8.493e-05	up	14	0	11	61	81	58	8.33333	66.6667	0.080607	0	0.065427	0.438178	0.577756	0.391766	0.048678	0.469233	0.173577	0	0.143866	0.88799	1.24039	0.790779	0.105814	0.973053	protein_coding	MARCO	chr2	119699742	119752236
ENSG00000019186	-0.6892	0.5218	0.6338	FALSE	9	12	2	0	3	10	7.66667	4.33333	0.02863	0.043493	0.004519	0	0.075185	0.029784	0.0255473	0.0349897	0.061652	0.083065	0.009937	0	0.161415	0.060119	0.0515513	0.0738447	protein_coding	CYP24A1	chr20	52769988	52790512
ENSG00000019485	0.5091	0.0002496	0.001159	FALSE	612	609	690	883	851	917	637	883.667	2.80085	3.12027	3.14089	4.10194	3.27459	3.53071	3.02067	3.63575	6.03129	5.95929	6.90649	8.31279	7.03025	7.12672	6.29902	7.48992	protein_coding	PRDM11	chr11	45115564	45247734
ENSG00000019505	0.2778	0.243	0.3555	FALSE	1900	1537	2390	1706	2502	2724	1942.33	2310.67	4.15186	3.45908	5.13577	3.82386	4.69386	5.40291	4.2489	4.64021	8.94052	6.60636	11.293	7.74924	10.0773	10.9057	8.94663	9.57743	protein_coding	SYT13	chr11	45261852	45307870
ENSG00000019549	-0.377	0.1388	0.2287	FALSE	3076	2584	3489	1486	2615	2829	3049.67	2310	16.5593	13.9802	18.4691	8.20363	12.0865	13.8231	16.3362	11.3711	35.6583	26.7002	40.6117	16.6251	25.9487	27.9018	34.3234	23.4919	protein_coding	SNAI2	chr8	49830249	49834299
ENSG00000019582	0.8736	3.735e-08	4.37e-07	FALSE	389	335	393	653	720	624	372.333	665.667	3.21421	2.75947	3.23393	5.34462	4.85603	4.56991	3.0692	4.92352	6.92139	5.2702	7.11107	10.8312	10.4255	9.22433	6.43422	10.1603	protein_coding	CD74	chr5	149781200	149792492
ENSG00000019991	0.03691	0.9838	NA	FALSE	0	0	0	0	0	0	0	0	0	0	0	0	0	0	0	0	0	0	0	0	0	0	0	0	protein_coding	HGF	chr7	81328322	81399754
ENSG00000019995	-0.6888	0.01441	0.03646	FALSE	3219	2494	3668	1170	2156	2403	3127	1909.67	6.35918	5.07747	7.12305	2.36799	3.65626	4.30915	6.18657	3.44446	13.6937	9.69726	15.6629	4.79884	7.84966	8.69798	13.0179	7.1155	protein_coding	ZRANB1	chr10	126630692	126676758
ENSG00000020129	0.622	3.573e-05	0.0002126	FALSE	3082	2577	3369	4115	4709	4746	3009.33	4523.33	10.2673	8.90288	11.0905	14.0562	13.531	14.5172	10.0869	14.0348	22.1093	17.0033	24.3869	28.4855	29.0498	29.3028	21.1665	28.946	protein_coding	NCDN	chr1	36023074	36032875
ENSG00000020181	-0.6003	0.05412	0.1075	FALSE	667	441	796	299	564	368	634.667	410.333	1.24172	0.866351	1.4327	0.564814	0.893993	0.62925	1.18026	0.696019	2.67388	1.65461	3.15036	1.14462	1.91932	1.27014	2.49295	1.44469	protein_coding	GPR124	chr8	37641709	37702414
ENSG00000020256	0.4504	0.008036	0.0224	FALSE	1989	1605	2079	2248	2897	2429	1891	2524.67	7.75622	6.45791	7.90314	8.91758	9.5	8.67452	7.37242	9.0307	16.7021	12.3337	17.3782	18.0719	20.3957	17.5094	15.4713	18.659	protein_coding	ZFP64	chr20	50668202	50820847
ENSG00000020426	-1.389	9.384e-08	1.017e-06	down	3067	4617	3328	1064	1214	1842	3670.67	1373.33	14.4555	22.0778	14.9636	4.86264	4.86417	7.79121	17.1657	5.83934	31.1282	42.1656	32.9035	9.85439	10.4429	15.7265	35.3991	12.0079	protein_coding	MNAT1	chr14	61201460	61436671
ENSG00000020577	-0.5633	0.02164	0.05103	FALSE	5105	3527	5134	2209	3098	3837	4588.67	3048	12.2245	7.24707	9.33009	5.16235	5.69451	7.1669	9.60056	6.00792	26.324	13.8409	20.5159	10.4618	12.2256	14.4663	20.2269	12.3846	protein_coding	SAMD4A	chr14	55033815	55260033
ENSG00000020633	1.147	0.003071	0.009919	up	39	23	23	61	52	74	28.3333	62.3333	0.100411	0.059635	0.056077	0.16022	0.115558	0.171659	0.072041	0.149146	0.216221	0.113894	0.123307	0.324694	0.248093	0.346493	0.151141	0.306427	protein_coding	RUNX3	chr1	25226002	25291612
ENSG00000020922	-0.2446	0.5348	0.6456	FALSE	1141	1071	765	362	888	1236	992.333	828.667	4.79687	4.62995	3.21379	1.61756	3.22038	4.7257	4.21354	3.18788	10.3295	8.84256	7.0668	3.27808	6.91386	9.53879	8.74628	6.57691	protein_coding	MRE11A	chr11	94152895	94227074
ENSG00000021300	2.882	0.04098	0.08607	FALSE	0	0	0	0	7	12	0	6.33333	0	0	0	0	0.027469	0.071226	0	0.0328983	0	0	0	0	0.058974	0.14377	0	0.0675813	protein_coding	PLEKHB1	chr11	73357223	73373864
ENSG00000021355	-0.9236	7.486e-08	8.293e-07	FALSE	7799	9088	8532	3423	4573	5136	8473	4377.33	35.8332	42.3435	38.153	16.1083	18.7753	21.8822	38.7766	18.9219	77.1623	80.8702	83.8945	32.6442	40.3089	44.1691	80.6423	39.0407	protein_coding	SERPINB1	chr6	2832566	2842240
ENSG00000021461	-1.186	0.4709	NA	NA	4	0	0	0	0	0	1.33333	0	0.018495	0	0	0	0	0	0.006165	0	0.039827	0	0	0	0	0	0.0132757	0	protein_coding	CYP3A43	chr7	99425636	99463718
ENSG00000021488	0.03691	0.9838	NA	FALSE	0	0	0	0	0	0	0	0	0	0	0	0	0	0	0	0	0	0	0	0	0	0	0	0	protein_coding	SLC7A9	chr19	33321415	33360672
ENSG00000021574	-0.7561	0.01161	0.03045	FALSE	983	787	850	286	574	668	873.333	509.333	2.15692	1.77915	1.83434	0.642892	1.08143	1.33119	1.92347	1.0185	4.64465	3.39793	4.03353	1.30285	2.32173	2.68699	4.02537	2.10386	protein_coding	SPAST	chr2	32288680	32382706
ENSG00000021645	0.7942	0.01471	0.03707	FALSE	47	39	65	74	103	81	50.3333	86	0.088883	0.07384	0.117021	0.205156	0.26617	0.184164	0.093248	0.218497	0.1914	0.141023	0.257318	0.415758	0.571444	0.371734	0.19658	0.452979	protein_coding	NRXN3	chr14	78708734	80330762
ENSG00000021762	0.09841	0.575	0.6794	FALSE	3003	2258	3044	2611	3233	2840	2768.33	2894.67	8.81095	6.80527	8.99519	8.09992	8.18598	8.00836	8.2038	8.09809	18.9733	12.9971	19.7795	16.4149	17.5746	16.1648	17.25	16.7181	protein_coding	OSBPL5	chr11	3108346	3187969
ENSG00000021776	-0.2905	0.2516	0.365	FALSE	2751	2092	2811	1335	2427	2392	2551.33	2051.33	5.28422	4.11552	5.28537	2.65767	4.00695	4.17965	4.89503	3.61476	11.3789	7.86006	11.622	5.38591	8.60258	8.43659	10.287	7.47503	protein_coding	AQR	chr15	35147732	35262040
ENSG00000021826	0.1175	0.6523	0.7458	FALSE	1664	1307	2095	1250	1966	2183	1688.67	1799.67	3.32227	2.88541	4.8246	2.67016	3.5504	4.25538	3.67743	3.49198	7.1541	5.51074	10.6088	5.41121	7.62239	8.58945	7.75788	7.20768	protein_coding	CPS1	chr2	211342406	211543831
ENSG00000021852	0.03691	0.9838	NA	FALSE	0	0	0	0	0	0	0	0	0	0	0	0	0	0	0	0	0	0	0	0	0	0	0	0	protein_coding	C8B	chr1	57394883	57431813
ENSG00000022267	0.08477	0.6582	0.7509	FALSE	8557	7121	9833	6987	9820	9700	8503.67	8835.67	39.459	33.8949	44.4535	33.4187	38.9373	40.6276	39.2691	37.6612	84.9701	64.7346	97.7487	67.7247	83.5949	82.0065	82.4845	77.7754	protein_coding	FHL1	chrX	135229559	135293518
ENSG00000022277	0.05215	0.6376	0.7339	FALSE	10851	11844	10754	10651	12098	11084	11149.7	11277.7	74.2386	84.7182	72.5176	75.6027	71.5952	69.2111	77.1581	72.1363	159.864	161.8	159.459	153.213	153.708	139.702	160.374	148.874	protein_coding	RTFDC1	chr20	55043647	55093943
ENSG00000022355	0.03691	0.9838	NA	FALSE	0	0	0	0	0	0	0	0	0	0	0	0	0	0	0	0	0	0	0	0	0	0	0	0	protein_coding	GABRA1	chr5	161274197	161326975
ENSG00000022556	1.293	0.4317	NA	NA	0	0	0	4	0	0	0	1.33333	0	0	0	0.009812	0	0	0	0.00327067	0	0	0	0.019884	0	0	0	0.006628	protein_coding	NLRP2	chr19	55464498	55512510
ENSG00000022567	0.5622	0.0003779	0.001659	FALSE	466	382	473	589	675	641	440.333	635	1.45974	1.23619	1.54394	1.63939	1.78283	1.4941	1.41329	1.63877	3.14338	2.36095	3.39496	3.3223	3.82757	3.01582	2.96643	3.38856	protein_coding	SLC45A4	chr8	142217265	142318404
ENSG00000022840	0.3434	0.026	0.05939	FALSE	14592	11671	15108	15631	18658	16960	13790.3	17083	44.3035	36.2775	44.9677	48.5699	47.9647	46.7789	41.8496	47.7712	95.4021	69.2851	98.8793	98.4294	102.976	94.4229	87.8555	98.6094	protein_coding	RNF10	chr12	120971283	121015397
ENSG00000022976	-0.04136	0.7611	0.8313	FALSE	1741	1526	1563	1350	1698	1538	1610	1528.67	6.77881	6.07507	5.93436	5.40569	5.6437	5.37516	6.26275	5.47485	14.5973	11.6025	13.0491	10.9549	12.1165	10.8497	13.083	11.3071	protein_coding	ZNF839	chr14	102783714	102809044
ENSG00000023041	-0.2003	0.2933	0.4084	FALSE	2450	2580	2838	1657	2440	2621	2622.67	2239.33	14.4956	14.365	15.4297	9.44308	11.2804	12.5359	14.7634	11.0865	31.2145	27.4351	33.9284	19.1369	24.2181	25.3036	30.8594	22.8862	protein_coding	ZDHHC6	chr10	114190058	114206672
ENSG00000023171	1.252	1.127e-06	9.645e-06	up	79	126	131	259	249	276	112	261.333	0.114891	0.187956	0.186252	0.786003	0.404434	0.377504	0.163033	0.522647	0.247403	0.35897	0.409549	1.59288	0.868284	0.761988	0.338641	1.07438	protein_coding	GRAMD1B	chr11	123396344	123498482
ENSG00000023191	0.5993	1.342e-07	1.407e-06	FALSE	11969	10600	11786	15660	18137	17007	11451.7	16934.7	70.8808	63.9109	68.9386	95.6837	92.79	93.5491	67.9101	94.0076	152.633	122.061	151.589	193.908	199.212	188.828	142.094	193.983	protein_coding	RNH1	chr11	494512	507300
ENSG00000023228	-0.2391	0.1176	0.2006	FALSE	7915	7712	8296	5288	7540	7025	7974.33	6617.67	7.76957	8.33086	8.4687	6.79599	7.40587	6.93884	8.18971	7.0469	16.7308	15.9108	18.6218	13.7724	15.8997	14.006	17.0878	14.5594	protein_coding	NDUFS1	chr2	206979541	207024327
ENSG00000023287	-1.392	0.0001539	0.0007625	down	8112	9190	5262	1492	2706	4290	7521.33	2829.33	13.8723	16.146	8.83485	2.65712	4.01117	6.69547	12.9511	4.45459	29.8722	30.8367	19.4269	5.38478	8.61163	13.5148	26.7119	9.17039	protein_coding	RB1CC1	chr8	53535016	53658403
ENSG00000023318	-0.3813	0.164	0.2609	FALSE	4827	3935	4509	2083	3315	4632	4423.67	3343.33	11.1791	9.38766	10.2697	4.94538	6.5908	9.73744	10.2788	7.09121	24.0729	17.9291	22.582	10.0221	14.1499	19.655	21.528	14.609	protein_coding	ERP44	chr9	102741461	102861322
ENSG00000023330	0.4422	0.0006644	0.002701	FALSE	6291	6168	6938	8400	9294	7991	6465.67	8561.67	31.3088	31.4792	34.2341	43.2204	40.4755	36.1352	32.3407	39.9437	67.4195	60.1208	75.2773	87.5883	86.8974	72.9387	67.6059	82.4748	protein_coding	ALAS1	chr3	52232102	52248343
ENSG00000023445	-0.7631	0.04635	0.09511	FALSE	4203	4256	3576	1065	2170	3779	4011.67	2338	9.57593	10.0736	7.87631	2.52789	4.24385	7.79696	9.17528	4.85624	20.6206	19.2392	17.3192	5.12289	9.11118	15.7381	19.0596	9.99073	protein_coding	BIRC3	chr11	102188215	102210134
ENSG00000023516	-0.4955	0.1763	0.2761	FALSE	1641	896	1017	438	914	1135	1184.67	829	1.86006	1.04637	1.1337	0.508696	0.889902	1.16791	1.34671	0.855504	4.00541	1.99842	2.49289	1.0309	1.91054	2.35743	2.83224	1.76629	protein_coding	AKAP11	chr13	42846289	42897396
ENSG00000023572	0.1963	0.2079	0.3139	FALSE	1332	1690	1635	1649	1889	1667	1552.33	1735	21.2682	27.9126	25.7848	26.8402	26.0091	24.2594	24.9885	25.7029	45.7984	53.3092	56.6981	54.3929	55.8392	48.9673	51.9353	53.0665	protein_coding	GLRX2	chr1	193065598	193075244
ENSG00000023608	-1.943	3.49e-09	4.848e-08	down	6062	9065	6048	1087	1645	2691	7058.33	1807.67	25.6592	39.5288	25.1714	4.71678	5.97793	10.3376	30.1198	7.01075	55.2539	75.4945	55.3495	9.55878	12.8341	20.8663	62.0326	14.4197	protein_coding	SNAPC1	chr14	62229075	62263146
ENSG00000023697	-0.6751	0.0002534	0.001174	FALSE	2714	3078	2945	1349	1886	2130	2912.33	1788.33	18.0412	21.0991	20.3629	9.24382	10.8705	13.6439	19.8344	11.2527	38.8496	40.2964	44.776	18.7331	23.338	27.5401	41.3073	23.2037	protein_coding	DERA	chr12	16064106	16190220
ENSG00000023734	0.1441	0.4988	0.613	FALSE	8984	8674	10612	7211	11265	12205	9423.33	10227	54.6273	54.1965	68.4108	45.3614	59.0556	67.6837	59.0782	57.3669	117.633	103.508	150.428	91.9271	126.787	136.619	123.856	118.444	protein_coding	STRAP	chr12	16035325	16056412
ENSG00000023839	-0.5261	0.1446	0.2363	FALSE	88	81	159	59	86	77	109.333	74	0.188743	0.176111	0.330756	0.127517	0.156119	0.146781	0.23187	0.143472	0.406434	0.336347	0.727298	0.25842	0.335174	0.296276	0.490026	0.296623	protein_coding	ABCC2	chr10	101542489	101611949
ENSG00000023892	1.509	0.2592	0.3733	FALSE	4	0	0	11	5	0	1.33333	5.33333	0.017695	0	0	0.055515	0.019401	0	0.00589833	0.024972	0.038103	0	0	0.112505	0.041652	0	0.012701	0.0513857	protein_coding	DEF6	chr6	35265595	35289548
ENSG00000023902	0.7458	6.679e-09	8.835e-08	FALSE	3169	3353	2906	5187	5298	4913	3142.67	5132.67	18.285	19.2208	15.6874	30.7138	26.0904	26.9082	17.7311	27.9041	39.3746	36.7091	34.495	62.243	56.0138	54.314	36.8596	57.5236	protein_coding	PLEKHO1	chr1	150121373	150136916
ENSG00000023909	0.003681	0.9846	0.9906	FALSE	7137	6834	7560	5131	7805	8251	7177	7062.33	16.5199	16.3919	17.2718	12.1917	15.6001	17.3678	16.7279	15.0532	35.5736	31.3062	37.9788	24.7071	33.4921	35.0568	34.9529	31.0853	protein_coding	GCLM	chr1	94350761	94374966
ENSG00000024048	-0.8013	0.01035	0.02766	FALSE	2097	1841	2163	605	1300	1549	2033.67	1151.33	2.99962	2.71791	3.04112	0.88647	1.59561	2.01058	2.91955	1.49755	6.45931	5.19082	6.68711	1.79648	3.42563	4.05833	6.11241	3.09348	protein_coding	UBR2	chr6	42531800	42661242
ENSG00000024422	0.8085	9.156e-05	0.000484	FALSE	12840	8687	12790	18933	21904	17754	11439	19530.3	40.4622	28.3592	39.5787	61.4316	59.1887	50.8835	36.1334	57.168	87.1304	54.1621	87.0295	124.494	127.073	102.708	76.1073	118.092	protein_coding	EHD2	chr19	48216600	48246391
ENSG00000024526	-0.9094	0.001824	0.006402	FALSE	4099	4440	3415	1200	2284	2788	3984.67	2090.67	9.44413	10.7461	7.74754	3.62401	4.58144	6.05541	9.31258	4.75362	20.3368	20.5235	17.0361	7.34425	9.83595	12.2228	19.2988	9.801	protein_coding	DEPDC1	chr1	68939835	68962904
ENSG00000024862	-0.8537	0.006799	0.01948	FALSE	1207	1199	1442	384	717	998	1282.67	699.667	9.067	9.28154	10.6507	2.95766	4.62602	6.80349	9.66643	4.79572	19.5247	17.7264	23.4199	5.99385	9.93166	13.7328	20.2237	9.8861	protein_coding	CCDC28A	chr6	139094657	139114456
ENSG00000025039	0.9794	2.453e-06	1.947e-05	FALSE	206	191	273	375	466	453	223.333	431.333	0.471597	0.458609	0.614909	0.880439	0.91671	0.942044	0.515038	0.913064	1.01553	0.87588	1.35212	1.78425	1.96809	1.90151	1.08118	1.88462	protein_coding	RRAGD	chr6	90074355	90121989
ENSG00000025156	-1.088	4.841e-06	3.578e-05	down	1406	1546	1726	476	815	870	1559.33	720.333	6.15284	6.95878	7.37922	2.10356	3.11748	3.41862	6.83028	2.87989	13.2494	13.2903	16.2262	4.26297	6.69296	6.90046	14.2553	5.95213	protein_coding	HSF2	chr6	122720691	122754264
ENSG00000025293	-0.6386	0.01208	0.03148	FALSE	2578	1954	2816	1031	1742	1866	2449.33	1546.33	4.93697	3.91838	5.29474	2.1087	2.92159	3.21914	4.7167	2.74981	10.6312	7.48356	11.6426	4.27339	6.27241	6.49782	9.91911	5.68121	protein_coding	PHF20	chr20	34359896	34538303
ENSG00000025423	-0.7096	0.106	0.1843	FALSE	70	111	168	53	52	103	116.333	69.3333	0.601786	1.09294	1.26058	0.346206	0.342336	0.793441	0.985103	0.493994	1.29587	2.08737	2.77189	0.701604	0.734965	1.60155	2.05171	1.01271	protein_coding	HSD17B6	chr12	57145945	57181574
ENSG00000025434	0.3135	0.04262	0.08882	FALSE	595	743	638	783	836	775	658.667	798	4.39694	6.11052	4.54645	6.09586	5.29791	5.59065	5.01797	5.66147	9.46827	11.6702	9.99718	12.3536	11.3741	11.2847	10.3786	11.6708	protein_coding	NR1H3	chr11	47269851	47290396
ENSG00000025708	0.424	0.04369	0.09066	FALSE	284	235	259	375	353	287	259.333	338.333	1.9468	1.67434	1.71559	2.64274	2.09843	1.78072	1.77891	2.17396	4.19218	3.19776	3.77241	5.35565	4.50515	3.59436	3.72078	4.48505	protein_coding	TYMP	chr22	50964181	50968485
ENSG00000025770	0.4543	0.0001846	0.000889	FALSE	8336	8236	7211	10247	11141	10383	7927.67	10590.3	47.2656	48.116	40.1139	58.937	54.0434	53.0638	45.1652	55.3481	101.781	91.8948	88.2064	119.439	116.026	107.109	93.9606	114.191	protein_coding	NCAPH2	chr22	50946645	50961901
ENSG00000025772	0.2642	0.02538	0.05821	FALSE	5885	5346	5768	6161	7302	6463	5666.33	6642	32.0832	30.0247	30.9213	34.4395	34.1785	31.9861	31.0098	33.5347	69.0872	57.3431	67.9929	69.7935	73.3782	64.5638	64.8077	69.2452	protein_coding	TOMM34	chr20	43570771	43589127
ENSG00000025796	-0.7123	0.01686	0.04155	FALSE	4263	3187	3940	1287	2998	2567	3796.67	2284	7.81557	6.52391	7.38083	2.54633	4.88591	4.26503	7.2401	3.89909	16.8299	12.4598	16.2297	5.16027	10.4896	8.60892	15.1731	8.08627	protein_coding	SEC63	chr6	108188960	108279393
ENSG00000025800	0.03525	0.828	0.8822	FALSE	8331	7109	9179	7454	9379	7802	8206.33	8211.67	12.6967	11.1596	13.7539	11.6474	12.2685	10.7912	12.5367	11.569	27.3408	21.3133	30.2434	23.604	26.3395	21.782	26.2991	23.9085	protein_coding	KPNA6	chr1	32573639	32642169
ENSG00000026025	0.1792	0.3003	0.4156	FALSE	348783	270243	362756	312670	408876	365340	327261	362295	2087.68	1673.64	2146.01	1927.91	2104.82	1982.82	1969.11	2005.18	4495.56	3196.41	4718.87	3907.01	4518.85	4002.3	4136.94	4142.72	protein_coding	VIM	chr10	17270258	17279592
ENSG00000026036	-0.296	0.3828	0.5019	FALSE	711	346	698	327	606	470	585	467.667	1.47066	0.734305	1.48839	0.668492	1.12417	0.862115	1.23112	0.884927	3.16689	1.40242	3.27281	1.35473	2.4135	1.74017	2.61404	1.83614	protein_coding	RTEL1-TNFRSF6B	chr20	62290653	62330037
ENSG00000026103	-0.3305	0.2007	0.3056	FALSE	1329	1361	1512	689	1163	1436	1400.67	1096	6.1051	6.51253	6.93072	3.604	4.52131	5.99016	6.51612	4.70516	13.1466	12.438	15.24	7.30369	9.70684	12.0911	13.6082	9.70054	protein_coding	FAS	chr10	90750414	90775542
ENSG00000026297	0.1569	0.1223	0.207	FALSE	6351	6816	6877	6781	7661	7366	6681.33	7269.33	48.9294	55.7756	54.4238	54.7727	52.8149	51.5141	53.0429	53.0339	105.363	106.524	119.672	111	113.389	103.981	110.52	109.456	protein_coding	RNASET2	chr6	167342992	167370679
ENSG00000026508	-0.08904	0.5713	0.6766	FALSE	47164	41310	51041	35500	48136	44731	46505	42789	135.377	123.506	150.85	103.722	111.764	123.945	136.578	113.144	291.518	235.879	331.703	210.198	239.948	250.181	286.367	233.442	protein_coding	CD44	chr11	35160417	35253949
ENSG00000026559	0.03691	0.9838	NA	FALSE	0	0	0	0	0	0	0	0	0	0	0	0	0	0	0	0	0	0	0	0	0	0	0	0	protein_coding	KCNG1	chr20	49620193	49639666
ENSG00000026652	-0.2522	0.207	0.3128	FALSE	3019	2193	3226	1947	2390	2594	2812.67	2310.33	4.74869	3.83355	5.34544	3.40582	3.2878	4.05373	4.64256	3.58245	10.2257	7.32154	11.7541	6.90207	7.05862	8.18241	9.7671	7.38103	protein_coding	AGPAT4	chr6	161551011	161695093
ENSG00000026751	-1.226	1.452e-13	4.027e-12	down	1949	1810	2010	712	965	731	1923	802.667	8.18226	7.99539	8.29162	2.99543	3.43336	2.7552	8.15642	3.06133	17.6195	15.2701	18.2324	6.07038	7.37111	5.56136	17.0407	6.33428	protein_coding	SLAMF7	chr1	160709037	160724611
ENSG00000026950	0.1994	0.06497	0.124	FALSE	2296	2476	2381	2613	2759	2634	2384.33	2668.67	8.17077	8.92981	8.37831	9.15836	8.22494	8.51979	8.49296	8.63436	17.5947	17.0547	18.4231	18.5599	17.6582	17.1971	17.6908	17.8051	protein_coding	BTN3A1	chr6	26402465	26415444
ENSG00000027001	0.5522	2.534e-07	2.534e-06	FALSE	964	995	982	1317	1458	1434	980.333	1403	4.53991	4.81348	4.60328	6.44753	5.98029	6.17524	4.65223	6.20102	9.77614	9.19308	10.1221	13.0662	12.8392	12.4647	9.69712	12.79	protein_coding	MIPEP	chr13	24304328	24463558
ENSG00000027075	0.445	0.1802	0.2808	FALSE	496	305	416	310	594	730	405.667	544.667	2.36534	1.64853	2.1599	1.50419	2.77692	4.48099	2.05792	2.9207	5.09347	3.14847	4.7494	3.04832	5.96181	9.04485	4.33045	6.01833	protein_coding	PRKCH	chr14	61654277	62017694
ENSG00000027644	0.03691	0.9838	NA	FALSE	0	0	0	0	0	0	0	0	0	0	0	0	0	0	0	0	0	0	0	0	0	0	0	0	protein_coding	INSRR	chr1	156809855	156828810
ENSG00000027697	-1.179	1.924e-05	0.000123	down	5875	7841	6015	1752	3104	3722	6577	2859.33	30.9056	42.5356	31.1638	9.4835	14.0381	17.7628	34.8684	13.7615	66.5514	81.2371	68.5261	19.2188	30.1386	35.8541	72.1049	28.4038	protein_coding	IFNGR1	chr6	137518621	137540586
ENSG00000027847	0.3637	0.002572	0.008551	FALSE	4490	5115	4496	5841	5828	6011	4700.33	5893.33	29.0392	34.5952	28.8325	39.235	32.7668	35.5843	30.8223	35.862	62.5324	66.0721	63.3998	79.5118	70.3473	71.8266	64.0014	73.8952	protein_coding	B4GALT7	chr5	177027101	177037348
ENSG00000027869	3.082	7.761e-05	0.000421	up	16	0	22	77	191	70	12.6667	112.667	0.098334	0	0.139409	0.635841	1.14676	0.593351	0.0792477	0.791983	0.211749	0	0.306547	1.28856	2.46199	1.19767	0.172765	1.64941	protein_coding	SH2D2A	chr1	156776035	156786654
ENSG00000028116	-1.011	0.0002469	0.001149	down	1656	2082	1611	561	847	1202	1783	870	10.0505	13.0282	9.65438	3.37944	4.33347	6.55046	10.9111	4.75446	21.6426	24.8821	21.229	6.8486	9.30358	13.2221	22.5846	9.79141	protein_coding	VRK2	chr2	58134786	58387055
ENSG00000028137	2.613	0.007622	0.02144	up	0	0	4	9	20	10	1.33333	13	0	0	0.011887	0.02504	0.050353	0.025973	0.00396233	0.0337887	0	0	0.026139	0.050745	0.108102	0.052427	0.008713	0.0704247	protein_coding	TNFRSF1B	chr1	12227060	12269285
ENSG00000028203	-0.8993	0.0069	0.01971	FALSE	3000	2898	2784	776	1563	2257	2894	1532	11.6348	10.4975	9.60198	3.20663	5.39455	7.25762	10.5781	5.28627	25.054	20.0488	21.1138	6.49839	11.5816	14.6494	22.0722	10.9098	protein_coding	VEZT	chr12	95611522	95696566
ENSG00000028277	0.2923	0.3614	0.4795	FALSE	329	186	274	271	433	241	263	315	0.617821	0.326986	0.49633	0.660056	0.817406	0.495383	0.480379	0.657615	1.3304	0.624496	1.09138	1.33764	1.7549	0.999927	1.01542	1.36415	protein_coding	POU2F2	chr19	42590263	42700737
ENSG00000028310	-0.08999	0.4552	0.5736	FALSE	4062	3654	4315	3479	3781	3767	4010.33	3675.67	17.5121	15.9976	18.05	15.4273	14.1391	14.7329	17.1866	14.7664	37.7101	30.5531	39.6901	31.2642	30.3554	29.7382	35.9844	30.4526	protein_coding	BRD9	chr5	850406	892939
ENSG00000028528	0.3047	0.02092	0.0496	FALSE	6313	6659	6427	7904	8350	7076	6466.33	7776.67	28.2667	36.4611	30.1529	45.1244	38.8501	35.4539	31.6269	39.8095	60.8688	69.6356	66.3032	91.4469	83.4077	71.5634	65.6025	82.1393	protein_coding	SNX1	chr15	64386322	64438289
ENSG00000028839	-0.9094	0.0004584	0.001954	FALSE	2300	2980	2707	898	1452	1832	2662.33	1394	6.74316	9.04478	7.66276	2.74149	3.63325	4.72978	7.8169	3.70151	14.5205	17.2743	16.8496	5.55576	7.80027	9.54702	16.2148	7.63435	protein_coding	TBPL1	chr6	134273308	134311570
ENSG00000029153	-0.9443	0.002482	0.0083	FALSE	4805	4465	5280	1421	2324	3709	4850	2484.67	12.6495	19.1295	14.6483	5.09317	5.29609	9.08684	15.4758	6.49203	27.239	36.5347	32.2102	10.3216	11.3702	18.3417	31.9946	13.3445	protein_coding	ARNTL2	chr12	27485787	27576241
ENSG00000029363	-0.3646	0.2378	0.3493	FALSE	4986	4639	3928	1857	3883	4647	4517.67	3462.33	8.76823	8.1292	8.4983	3.9533	5.97941	8.28722	8.46525	6.07331	18.8813	15.5256	18.6869	8.01157	12.8373	16.7277	17.698	12.5255	protein_coding	BCLAF1	chr6	136578001	136610989
ENSG00000029364	-0.4313	0.04938	0.09991	FALSE	5636	4803	6228	2926	4137	5070	5555.67	4044.33	14.4687	13.1557	15.6926	8.10992	9.51437	11.4937	14.439	9.70601	31.1565	25.1256	34.5064	16.4352	20.4265	23.2	30.2628	20.0206	protein_coding	SLC39A9	chr14	69864732	69929105
ENSG00000029534	0.9202	0.01112	0.02941	FALSE	125	53	102	194	177	146	93.3333	172.333	0.16711	0.072376	0.133631	0.284117	0.203079	0.177273	0.124372	0.22149	0.359849	0.138228	0.29384	0.575777	0.435992	0.357824	0.263972	0.456531	protein_coding	ANK1	chr8	41510739	41754280
ENSG00000029559	0.03691	0.9838	NA	FALSE	0	0	0	0	0	0	0	0	0	0	0	0	0	0	0	0	0	0	0	0	0	0	0	0	protein_coding	IBSP	chr4	88720733	88733074
ENSG00000029639	-0.3991	0.0004591	0.001956	FALSE	1919	2025	2137	1382	1538	1581	2027	1500.33	16.2855	16.9174	17.8585	11.6413	10.7666	11.652	17.0204	11.3533	35.0687	32.3098	39.269	23.5916	23.1148	23.5194	35.5492	23.4086	protein_coding	TFB1M	chr6	155578643	155635627
ENSG00000029725	-0.3135	0.2404	0.3525	FALSE	1947	1906	2101	979	1587	2150	1984.67	1572	5.63047	5.80063	6.01369	3.44718	4.06916	6.10121	5.81493	4.53918	12.1245	11.0784	13.2235	6.98588	8.73614	12.3152	12.1421	9.34575	protein_coding	RABEP1	chr17	5185558	5289129
ENSG00000029993	-0.6345	0.002533	0.008445	FALSE	8386	8213	8591	3742	5491	6704	8396.67	5312.33	27.8542	28.1199	28.0503	13.7452	16.3757	20.8817	28.0081	17.0009	59.9805	53.705	61.6797	27.8554	35.1571	42.1495	58.4551	35.054	protein_coding	HMGB3	chrX	150148982	150159248
ENSG00000030066	-0.07863	0.7348	0.8107	FALSE	3094	2396	3130	1843	3185	2991	2873.33	2673	6.69454	5.43565	6.5806	4.16553	5.90513	5.84444	6.23693	5.30503	14.4159	10.3813	14.4701	8.44166	12.6778	11.797	13.0891	10.9721	protein_coding	NUP160	chr11	47799639	47870107
ENSG00000030110	0.741	1.025e-09	1.532e-08	FALSE	5909	6222	5659	9688	10157	9116	5930	9653.67	31.1834	34.0408	29.5016	52.7893	46.2069	45.158	31.5753	48.0514	67.1496	65.0131	64.8709	106.98	99.2022	91.1511	65.6779	99.1112	protein_coding	BAK1	chr6	33540329	33548019
ENSG00000030304	0.03691	0.9838	NA	FALSE	0	0	0	0	0	0	0	0	0	0	0	0	0	0	0	0	0	0	0	0	0	0	0	0	protein_coding	MUSK	chr9	113431051	113563859
ENSG00000030419	-1.613	0.04044	0.08515	FALSE	27	28	16	0	9	12	23.6667	7	0.031304	0.033348	0.038334	0	0.01177	0.012949	0.0343287	0.00823967	0.06741	0.063689	0.084292	0	0.025268	0.026137	0.071797	0.017135	protein_coding	IKZF2	chr2	213864429	214017151
ENSG00000030582	1.908	4.97e-24	4.197e-22	up	22646	15582	22382	66936	79011	76190	20203.3	74045.7	123.853	87.2894	120.874	375.182	388.273	379.275	110.672	380.91	266.702	166.711	265.79	760.325	833.587	765.564	233.068	786.492	protein_coding	GRN	chr17	42422614	42430470
ENSG00000031003	-0.6672	0.08714	0.1571	FALSE	1595	1238	1381	367	952	1307	1404.67	875.333	3.38282	2.81331	2.8427	0.864962	1.75005	2.58325	3.01295	1.73275	7.28449	5.37304	6.25081	1.75289	3.7572	5.21427	6.30278	3.57479	protein_coding	FAM13B	chr5	137273649	137387650
ENSG00000031081	0.2843	0.1207	0.2049	FALSE	4099	3420	4272	4107	5686	4240	3930.33	4677.67	4.9457	4.2511	5.06847	5.08036	5.89031	4.64387	4.75509	5.20485	10.65	8.11901	11.1451	10.2956	12.646	9.37361	9.97134	10.7717	protein_coding	ARHGAP31	chr3	119013220	119139561
ENSG00000031691	-0.05563	0.8423	0.8929	FALSE	1173	2368	1401	1401	1603	1640	1647.33	1548	7.60623	15.8195	8.93559	9.31312	8.92721	9.65375	10.7871	9.29802	16.3791	30.213	19.6484	18.8735	19.1659	19.486	22.0802	19.1751	protein_coding	CENPQ	chr6	49431091	49460820
ENSG00000031698	-0.2937	0.02059	0.04891	FALSE	43815	44820	43650	35607	37420	32040	44095	35022.3	271.562	287.022	265.851	223.688	196.973	179.45	274.811	200.037	584.774	548.172	584.579	453.315	422.884	362.218	572.508	412.806	protein_coding	SARS	chr1	109756540	109780791
ENSG00000031823	0.684	1.656e-06	1.364e-05	FALSE	4807	3842	4745	6427	7338	7246	4464.67	7003.67	21.7299	17.3479	21.1647	27.6025	27.0673	26.5909	20.0809	27.0869	46.7926	33.1322	46.5391	55.9378	58.1111	53.6735	42.1546	55.9075	protein_coding	RANBP3	chr19	5916150	5978153
ENSG00000032219	-1.445	2.442e-08	2.964e-07	down	1423	1471	1184	309	547	616	1359.33	490.667	2.92314	2.90995	2.3072	0.751472	0.912809	1.07503	2.71343	0.913105	6.29463	5.55759	5.07331	1.5229	1.95972	2.16995	5.64184	1.88419	protein_coding	ARID4A	chr14	58765103	58840605
ENSG00000032389	0.4149	0.01773	0.04324	FALSE	2706	3431	2585	3843	4017	3462	2907.33	3774	17.2588	22.7746	16.4558	25.6221	22.2745	20.065	18.8297	22.6539	37.1646	43.4963	36.1847	51.9245	47.8213	40.501	38.9485	46.749	protein_coding	TSSC1	chr2	3192696	3381653
ENSG00000032444	1.049	9.56e-16	3.484e-14	up	7849	6790	7755	14669	16233	14265	7464.67	15055.7	21.2846	18.465	20.6043	38.9819	37.2159	34.2346	20.118	36.8108	45.8338	35.2655	45.3067	78.9988	79.8993	69.1024	42.1353	76.0001	protein_coding	PNPLA6	chr19	7598890	7626650
ENSG00000032742	-0.7512	0.03528	0.07637	FALSE	523	434	326	128	303	320	427.667	250.333	2.21702	2.16358	1.56465	0.709543	1.07271	1.43575	1.98175	1.07266	4.77408	4.13214	3.44051	1.43793	2.303	2.89804	4.11558	2.21299	protein_coding	IFT88	chr13	21140585	21265503
ENSG00000033011	1.101	2.417e-24	2.111e-22	up	2298	2249	2479	4577	5187	4951	2342	4905	13.0225	13.4006	14.0971	27.333	25.9901	26.3791	13.5067	26.5674	28.0423	25.5933	30.998	55.3918	55.7984	53.246	28.2112	54.8121	protein_coding	ALG1	chr16	5083703	5137380
ENSG00000033030	-0.6547	0.0001245	0.0006324	FALSE	2330	2184	2589	1161	1669	1589	2367.67	1473	9.14006	8.85286	10.0491	4.6658	5.66434	5.72491	9.34735	5.35168	19.682	16.9077	22.097	9.45548	12.1608	11.5557	19.5622	11.0573	protein_coding	ZCCHC8	chr12	122957417	122985518
ENSG00000033050	0.7252	9.012e-09	1.165e-07	FALSE	7232	6575	7330	11212	12191	10645	7045.67	11349.3	23.4526	22.3198	23.7562	37.1963	34.2207	31.8689	23.1762	34.4286	50.5023	42.6277	52.2374	75.3801	73.4688	64.3271	48.4558	71.0587	protein_coding	ABCF2	chr7	150904923	150924316
ENSG00000033100	1.709	1.484e-41	4.028e-39	up	3365	2830	3239	9104	10357	10669	3144.67	10043.3	9.7832	8.57946	9.19524	26.8884	26.284	27.9985	9.18596	27.057	21.0669	16.3856	20.2194	54.4908	56.4293	56.5148	19.224	55.8116	protein_coding	CHPF2	chr7	150929575	150935908
ENSG00000033122	-0.5787	0.4765	0.593	FALSE	12	7	4	4	6	4	7.66667	4.66667	0.075732	0.044855	0.014627	0.014994	0.026912	0.026583	0.0450713	0.0228297	0.163078	0.085666	0.032164	0.030387	0.057779	0.053659	0.093636	0.047275	protein_coding	LRRC7	chr1	70034081	70617628
ENSG00000033170	0.2098	0.4741	0.5907	FALSE	2432	2249	2742	1600	3045	3820	2474.33	2821.67	6.59673	5.79395	7.70419	5.05736	6.93746	9.92313	6.69829	7.30598	14.2052	11.0656	16.9407	10.249	14.8941	20.0298	14.0705	15.0576	protein_coding	FUT8	chr14	65877310	66210839
ENSG00000033178	-0.9633	0.001399	0.005108	FALSE	8383	8358	6947	2264	4043	5671	7896	3992.67	9.9075	10.2364	8.11237	2.85667	4.20108	6.10438	9.41877	4.38737	21.3346	19.5501	17.8383	5.78918	9.01934	12.3216	19.5743	9.04339	protein_coding	UBA6	chr4	68478370	68566897
ENSG00000033327	0.2094	0.2025	0.3077	FALSE	1062	845	1099	1030	1237	1127	1002	1131.33	1.98549	1.60457	2.03027	1.96761	1.97468	1.90546	1.87344	1.94925	4.27549	3.0645	4.46435	3.98747	4.23946	3.84615	3.93478	4.02436	protein_coding	GAB2	chr11	77926343	78129394
ENSG00000033627	0.5777	0.004887	0.01465	FALSE	1368	944	1465	1718	1960	1824	1259	1834	5.0064	2.89413	4.99502	5.40576	6.20978	4.92371	4.29852	5.51308	10.7807	5.52738	10.9835	10.9551	13.3319	9.93846	9.0972	11.4085	protein_coding	ATP6V0A1	chr17	40610862	40674629
ENSG00000033800	-0.06778	0.7533	0.8249	FALSE	692	647	900	554	834	704	746.333	697.333	3.83504	3.72036	4.77481	2.91673	3.7209	3.58408	4.11007	3.40724	8.25828	7.10537	10.4993	5.91091	7.98845	7.23445	8.62099	7.0446	protein_coding	PIAS1	chr15	68346517	68483096
ENSG00000033867	-1.126	4.75e-06	3.52e-05	down	4434	4041	3593	1164	2030	2244	4022.67	1812.67	8.50912	7.6597	6.67899	2.39807	3.15742	3.97715	7.61594	3.17755	18.3233	14.629	14.6864	4.8598	6.7787	8.02785	15.8796	6.55545	protein_coding	SLC4A7	chr3	27414214	27525911
ENSG00000034053	0.4906	0.6394	0.7352	FALSE	0	4	28	14	11	20	10.6667	15	0	0.077356	0.076612	0.03752	0.02586	0.048913	0.0513227	0.037431	0	0.14774	0.168462	0.076037	0.05552	0.098731	0.105401	0.0767627	protein_coding	APBA2	chr15	29129629	29410518
ENSG00000034152	0.9768	6.899e-14	1.994e-12	FALSE	4198	3408	3795	6991	7417	7478	3800.33	7295.33	20.6278	17.0111	18.3321	35.9035	31.4582	33.1446	18.657	33.5021	44.4194	32.4888	40.3105	72.7603	67.5381	66.902	39.0729	69.0668	protein_coding	MAP2K3	chr17	21187984	21218552
ENSG00000034239	0.03691	0.9838	NA	FALSE	0	0	0	0	0	0	0	0	0	0	0	0	0	0	0	0	0	0	0	0	0	0	0	0	protein_coding	EFCAB1	chr8	49623348	49647870
ENSG00000034510	0.2852	0.04639	0.09514	FALSE	203976	241074	193080	254369	257307	245617	212710	252431	4661.2	5674.92	4338.69	5959.97	5047.84	5094.8	4891.6	5367.53	10037.3	10838.3	9540.34	12078.2	10837.3	10283.8	10138.6	11066.4	protein_coding	TMSB10	chr2	85132749	85133795
ENSG00000034533	-0.3361	0.2825	0.3976	FALSE	290	366	532	207	380	337	396	308	1.21819	1.67754	2.33071	0.904248	1.42781	1.28842	1.74215	1.20682	2.62322	3.20386	5.125	1.83251	3.06537	2.60066	3.65069	2.49951	protein_coding	ASTE1	chr3	130732719	130746493
ENSG00000034677	-1.274	5.617e-05	0.0003183	down	3616	3787	3564	830	1405	2237	3655.67	1490.67	9.6482	10.2418	9.34865	2.31769	3.3045	5.3791	9.74621	3.6671	20.7762	19.5603	20.5567	4.69691	7.09445	10.8577	20.2978	7.54968	protein_coding	RNF19A	chr8	101269288	101348446
ENSG00000034693	-0.9761	7.972e-06	5.631e-05	FALSE	2184	1868	2413	773	1310	1141	2155	1074.67	14.1392	12.2326	15.2041	5.543	6.98955	6.724	13.8586	6.41885	30.447	23.3626	33.4323	11.2332	15.0059	13.5723	29.0806	13.2705	protein_coding	PEX3	chr6	143771944	143811147
ENSG00000034713	-0.6343	2.963e-06	2.301e-05	FALSE	3866	4495	4214	2313	2652	2953	4191.67	2639.33	43.0197	51.832	46.2507	26.5252	25.4119	29.788	47.0342	27.2417	92.6376	98.9919	101.701	53.7546	54.557	60.1269	97.7767	56.1462	protein_coding	GABARAPL2	chr16	75600249	75611779
ENSG00000034971	0.03691	0.9838	NA	FALSE	0	0	0	0	0	0	0	0	0	0	0	0	0	0	0	0	0	0	0	0	0	0	0	0	protein_coding	MYOC	chr1	171604557	171621823
ENSG00000035115	-1.197	3.251e-08	3.861e-07	down	1195	1118	1299	379	504	661	1204	514.667	7.64978	6.42778	8.32495	2.75154	2.74917	3.41333	7.4675	2.97134	16.4729	12.2762	18.3057	5.57614	5.90222	6.88978	15.6849	6.12271	protein_coding	SH3YL1	chr2	217730	266398
ENSG00000035141	-0.224	0.08002	0.1466	FALSE	5064	5228	5516	3749	4659	4830	5269.33	4412.67	30.9337	32.8417	33.4374	23.6122	24.864	27.0135	32.4043	25.1632	66.6118	62.7231	73.5255	47.8513	53.3808	54.5265	67.6201	51.9195	protein_coding	FAM136A	chr2	70523107	70529222
ENSG00000035403	0.326	0.1411	0.2318	FALSE	18497	14155	21196	17253	26842	22048	17949.3	22047.7	39.4083	31.0441	44.4202	37.6284	48.8591	42.6221	38.2909	43.0365	84.8608	59.2899	97.6756	76.2559	104.896	86.0323	80.6088	89.0615	protein_coding	VCL	chr10	75757872	75879918
ENSG00000035499	-0.6333	0.008833	0.02429	FALSE	1037	1363	1301	537	823	983	1233.67	781	4.6635	6.53282	5.89712	2.47192	3.17834	4.08051	5.69782	3.24359	10.0423	12.4768	12.9672	5.00947	6.82361	8.23648	11.8287	6.68985	protein_coding	DEPDC1B	chr5	59892739	59996017
ENSG00000035664	0.1869	0.6024	0.704	FALSE	37	65	54	48	72	54	52	58	0.09229	0.204039	0.21023	0.126519	0.178857	0.178446	0.168853	0.161274	0.198734	0.389686	0.462275	0.256396	0.383989	0.360193	0.350232	0.333526	protein_coding	DAPK2	chr15	64199235	64364232
ENSG00000035681	-0.2533	0.2686	0.3835	FALSE	4925	4424	5647	2886	4222	5250	4998.67	4119.33	15.9933	14.8486	17.6755	9.79209	11.7352	15.7509	16.1724	12.426	34.4395	28.3587	38.8666	19.8442	25.1944	31.793	33.8883	25.6105	protein_coding	NSMAF	chr8	59496063	59572403
ENSG00000035687	-0.3153	0.3436	0.4608	FALSE	3411	3137	3505	1330	2800	3851	3351	2660.33	13.9488	13.0845	14.0246	5.62762	9.75151	14.3068	13.6859	9.8953	30.0369	24.9896	30.8386	11.4047	20.9356	28.8781	28.6217	20.4061	protein_coding	ADSS	chr1	244571796	244615436
ENSG00000035720	-2.378	0.09898	0.1745	FALSE	5	8	0	0	0	0	4.33333	0	0.037105	0.06132	0	0	0	0	0.0328083	0	0.079901	0.117112	0	0	0	0	0.065671	0	protein_coding	STAP1	chr4	68424446	68473055
ENSG00000035862	1.387	3.382e-11	6.663e-10	up	16308	10968	17135	33423	41919	38202	14803.7	37848	50.3033	34.819	51.9541	105.561	110.855	106.841	45.6922	107.753	108.322	66.4995	114.242	213.926	237.997	215.658	96.3544	222.527	protein_coding	TIMP2	chr17	76849059	76921469
ENSG00000035928	-0.6901	0.03598	0.07769	FALSE	4878	4181	4996	1450	3081	4072	4685	2867.67	11.3491	10.0717	11.4484	3.54187	6.14429	8.7239	10.9564	6.13669	24.4389	19.2356	25.1738	7.17778	13.1912	17.6091	22.9494	12.6594	protein_coding	RFC1	chr4	39289076	39367995
ENSG00000036054	-0.9215	0.001954	0.006781	FALSE	2013	2395	1902	646	1080	1555	2103.33	1093.67	6.3308	7.7015	5.78726	2.07056	2.91612	4.3421	6.60651	3.10959	13.6326	14.7088	12.7256	4.19609	6.26066	8.76449	13.689	6.40708	protein_coding	TBC1D23	chr3	99979844	100044095
ENSG00000036257	-0.2305	0.5011	0.6154	FALSE	2507	2333	2522	1057	1963	3177	2454	2065.67	4.24802	4.13984	4.32276	1.85776	2.85966	4.99543	4.23687	3.23762	9.14758	7.90651	9.50531	3.76485	6.13944	10.0832	8.85314	6.66251	protein_coding	CUL3	chr2	225334867	225450110
ENSG00000036448	-0.3364	0.2498	0.3633	FALSE	135	117	145	125	102	77	132.333	101.333	1.15677	1.42749	1.28568	1.7049	0.922473	0.996634	1.28998	1.208	2.49097	2.72631	2.82709	3.45507	1.98047	2.0117	2.68145	2.48241	protein_coding	MYOM2	chr8	1993155	2113475
ENSG00000036473	0.03691	0.9838	NA	FALSE	0	0	0	0	0	0	0	0	0	0	0	0	0	0	0	0	0	0	0	0	0	0	0	0	protein_coding	OTC	chrX	38211798	38280703
ENSG00000036530	-1.314	0.2539	0.3674	FALSE	10	8	24	0	0	15	14	5	0.038759	0.036601	0.063505	0	0	0.11125	0.0462883	0.0370833	0.083463	0.069903	0.13964	0	0	0.224558	0.0976687	0.0748527	protein_coding	CYP46A1	chr14	100150641	100193638
ENSG00000036549	-1.312	0.001946	0.006761	down	3688	3368	2627	511	1233	2119	3227.67	1287.67	12.5199	10.734	8.0886	1.56948	2.80366	5.41572	10.4475	3.26295	26.9601	20.5004	17.786	3.18063	6.0192	10.9316	21.7488	6.71047	protein_coding	ZZZ3	chr1	78028101	78149104
ENSG00000036565	1.819	0.2652	NA	NA	0	0	0	7	0	0	0	2.33333	0	0	0	0.026154	0	0	0	0.008718	0	0	0	0.053003	0	0	0	0.0176677	protein_coding	SLC18A1	chr8	20002366	20040717
ENSG00000036672	-0.9167	6.158e-05	0.0003435	FALSE	712	455	622	317	325	279	596.333	307	2.16764	1.42326	1.84372	0.978233	0.83972	0.764042	1.81154	0.860665	4.66774	2.71823	4.05414	1.98244	1.8028	1.54221	3.81337	1.77582	protein_coding	USP2	chr11	119225925	119252436
ENSG00000036828	0.03691	0.9838	NA	FALSE	0	0	0	0	0	0	0	0	0	0	0	0	0	0	0	0	0	0	0	0	0	0	0	0	protein_coding	CASR	chr3	121902530	122005342
ENSG00000037042	-0.2613	0.131	0.2186	FALSE	1854	1391	1897	1270	1454	1465	1714	1396.33	12.2216	9.24602	12.2169	8.41815	8.08158	8.59966	11.2282	8.36646	26.3176	17.6586	26.8638	17.0598	17.3504	17.3583	23.6133	17.2562	protein_coding	TUBG2	chr17	40811323	40819024
ENSG00000037241	-0.3811	0.08069	0.1476	FALSE	3581	5797	3956	3246	3488	3245	4444.67	3326.33	58.2154	95.5396	62.6467	53.8069	48.217	47.9665	72.1339	49.9968	125.36	182.467	137.754	109.042	103.518	96.82	148.527	103.127	protein_coding	RPL26L1	chr5	172385732	172396774
ENSG00000037280	2.087	0.201	NA	NA	0	0	0	9	0	0	0	3	0	0	0	0.015746	0	0	0	0.00524867	0	0	0	0.031909	0	0	0	0.0106363	protein_coding	FLT4	chr5	180028506	180076624
ENSG00000037474	-0.06953	0.7254	0.8034	FALSE	10838	8438	11190	7446	11330	9670	10155.3	9482	37.8853	30.7294	38.918	26.3819	33.5819	30.7536	35.8442	30.2391	81.5813	58.6888	85.5766	53.4642	72.0974	62.0758	75.2823	62.5458	protein_coding	NSUN2	chr5	6599352	6633404
ENSG00000037637	-0.2662	0.03162	0.06978	FALSE	3364	3093	3670	2561	2768	2888	3375.67	2739	6.22966	5.84195	6.62709	4.88566	4.34255	4.7745	6.2329	4.66757	13.4148	11.1573	14.5723	9.90103	9.32307	9.63729	13.0481	9.62047	protein_coding	FBXO42	chr1	16573334	16678949
ENSG00000037749	-0.4905	0.2528	0.3662	FALSE	1866	724	1993	590	1134	1493	1527.67	1072.33	4.51447	4.78565	4.94993	1.50884	2.3414	3.26319	4.75002	2.37114	9.72135	9.13993	10.8844	3.05773	5.02679	6.58672	9.91522	4.89041	protein_coding	MFAP3	chr5	153418466	153600038
ENSG00000037757	-0.08401	0.5505	0.6588	FALSE	1251	1049	1214	1083	1075	1071	1171.33	1076.33	5.3982	5.07574	5.23756	5.3605	4.26149	4.25974	5.23717	4.62725	11.6244	9.69396	11.5169	10.8633	9.14905	8.59826	10.9451	9.53688	protein_coding	MRI1	chr19	13875346	13885096
ENSG00000037897	0.4152	0.0005678	0.002359	FALSE	796	822	870	1054	1068	1113	829.333	1078.33	5.57109	6.03241	6.73906	6.49962	5.67922	6.30837	6.11419	6.1624	11.9966	11.5211	14.8185	13.1718	12.1928	12.7334	12.7787	12.6993	protein_coding	METTL1	chr12	58162254	58166576
ENSG00000037965	-0.7532	0.008897	0.02443	FALSE	230	150	259	97	134	139	213	123.333	0.765191	0.514029	0.847419	0.331618	0.382609	0.420047	0.70888	0.378091	1.64774	0.981723	1.86339	0.672041	0.821427	0.847862	1.49762	0.780443	protein_coding	HOXC8	chr12	54402832	54407570
ENSG00000038002	-0.4235	0.01117	0.02953	FALSE	1296	1364	1565	837	1158	1088	1408.33	1027.67	7.06299	7.59046	8.34645	4.59585	5.34687	5.27878	7.66663	5.07383	15.2093	14.4967	18.353	9.31372	11.4793	10.6552	16.0197	10.4827	protein_coding	AGA	chr4	178351924	178363657
ENSG00000038210	-0.7261	0.03432	0.07463	FALSE	2815	2941	2929	860	1710	2616	2895	1728.67	9.61069	10.8742	10.2728	3.72982	5.32966	8.45707	10.2526	5.83885	20.6954	20.7682	22.5888	7.55866	11.4423	17.0705	21.3508	12.0238	protein_coding	PI4K2B	chr4	25162263	25280714
ENSG00000038219	-0.7969	0.03203	0.07048	FALSE	2297	1568	1799	528	1663	1027	1888	1072.67	3.12867	2.29801	2.29932	0.731608	1.83022	1.25616	2.57533	1.27266	6.73719	4.38889	5.05598	1.48264	3.92933	2.53554	5.39402	2.64917	protein_coding	BOD1L1	chr4	13570362	13629347
ENSG00000038274	-0.2576	0.2515	0.365	FALSE	5876	6867	6977	3695	5795	6720	6573.33	5403.33	31.2071	37.67	35.9756	20.0142	26.5414	31.5774	34.9509	26.0443	67.2006	71.9445	79.1066	40.5599	56.9821	63.7387	72.7506	53.7602	protein_coding	MAT2B	chr5	162930120	162946342
ENSG00000038295	0.6856	0.5727	0.6776	FALSE	0	0	15	11	10	4	5	8.33333	0	0	0.023316	0.017918	0.013622	0.006065	0.007772	0.012535	0	0	0.051269	0.036312	0.029244	0.012243	0.0170897	0.025933	protein_coding	TLL1	chr4	166794410	167025047
ENSG00000038358	1.016	4.727e-07	4.386e-06	up	4382	2763	3766	6647	7646	7251	3637	7181.33	11.2895	7.18321	9.48853	16.9191	16.6244	16.8957	9.32041	16.8131	24.3105	13.7189	20.8643	34.2874	35.6912	34.1038	19.6312	34.6941	protein_coding	EDC4	chr16	67906926	67918406
ENSG00000038382	-0.7922	0.002115	0.007262	FALSE	26875	17434	29653	10270	16401	15235	24654	13968.7	28.9835	20.2192	30.837	12.9909	15.5938	15.2278	26.6799	14.6042	62.4124	38.6159	67.8074	26.3268	33.4784	30.7371	56.2786	30.1808	protein_coding	TRIO	chr5	14143811	14532235
ENSG00000038427	-0.5866	0.08378	0.1522	FALSE	17825	12130	17860	5455	14747	11223	15938.3	10475	21.7126	15.4385	19.8524	7.59217	15.2348	13.7003	19.0012	12.1758	46.7553	29.4854	43.6535	15.3859	32.7078	27.654	39.9647	25.2492	protein_coding	VCAN	chr5	82767284	82878122
ENSG00000038532	0.4814	0.03044	0.06772	FALSE	2164	1439	2287	2297	3068	2677	1963.33	2680.67	4.01739	2.97241	4.10432	4.77099	5.36439	5.19519	3.69804	5.11019	8.65095	5.67689	9.02498	9.66864	11.5169	10.4864	7.78427	10.5573	protein_coding	CLEC16A	chr16	11038345	11276046
ENSG00000038945	-1.551	4.36e-07	4.103e-06	down	220	322	267	61	84	124	269.667	89.6667	1.34452	1.92457	1.79239	0.653139	0.267576	0.767987	1.68716	0.562901	2.89526	3.67566	3.94129	1.32362	0.574461	1.55018	3.50407	1.14942	protein_coding	MSR1	chr8	15965387	16424999
ENSG00000039068	-0.8625	0.09499	0.1687	FALSE	19	44	27	13	18	16	30	15.6667	0.042038	0.230457	0.059115	0.030715	0.035062	0.032815	0.110537	0.032864	0.090523	0.440141	0.129988	0.062246	0.075276	0.066236	0.220217	0.0679193	protein_coding	CDH1	chr16	68771128	68869451
ENSG00000039123	-0.6215	0.01797	0.04369	FALSE	1898	2078	1629	769	1220	1594	1868.33	1194.33	5.15589	5.76458	4.33123	2.14506	2.84677	3.92533	5.0839	2.97239	11.1026	11.0095	9.52392	4.34707	6.11177	7.92324	10.5453	6.12736	protein_coding	SKIV2L2	chr5	54603588	54721409
ENSG00000039139	-1.112	2.036e-06	1.639e-05	down	480	355	456	156	243	184	430.333	194.333	0.344803	0.262712	0.379852	0.114607	0.261561	0.119727	0.329122	0.165298	0.74249	0.501744	0.835254	0.232256	0.561549	0.241668	0.693163	0.345158	protein_coding	DNAH5	chr5	13690440	13944652
ENSG00000039319	-0.6654	0.06032	0.1171	FALSE	1559	1210	809	406	855	963	1192.67	741.333	2.87365	2.1182	1.42295	0.7387	1.2593	1.51777	2.13827	1.17192	6.18805	4.04547	3.12892	1.49701	2.70361	3.06361	4.45415	2.42141	protein_coding	ZFYVE16	chr5	79703832	79775169
ENSG00000039523	0.229	0.2511	0.3646	FALSE	19439	13089	19470	17931	21750	19840	17332.7	19840.3	58.9063	40.8389	59.7744	55.2745	55.2515	54.9868	53.1732	55.171	126.847	77.9967	131.438	112.017	118.62	110.991	112.094	113.876	protein_coding	FAM65A	chr16	67552321	67580691
ENSG00000039537	1.242	0.4489	NA	NA	0	0	0	0	0	4	0	1.33333	0	0	0	0	0	0.01037	0	0.00345667	0	0	0	0	0	0.020932	0	0.00697733	protein_coding	C6	chr5	41142336	41261540
ENSG00000039560	-0.8315	0.0222	0.05215	FALSE	18519	14494	19000	4333	10881	13700	17337.7	9638	45.4794	36.5215	44.9024	11.254	22.1549	29.6415	42.3011	21.0168	97.9342	69.751	98.7359	22.8067	47.5645	59.8312	88.807	43.4008	protein_coding	RAI14	chr5	34656342	34832732
ENSG00000039600	-3.508	0.01195	0.03118	down	13	0	19	0	0	0	10.6667	0	0.042654	0	0.06375	0	0	0	0.035468	0	0.091849	0	0.140179	0	0	0	0.0773427	0	protein_coding	SOX30	chr5	157052687	157098488
ENSG00000039650	0.5263	0.0001524	0.0007557	FALSE	2198	1853	1990	2853	2951	2670	2013.67	2824.67	14.7436	12.5753	13.3025	19.4777	16.7231	16.3517	13.5405	17.5175	31.7486	24.0171	29.2508	39.4725	35.903	33.0058	28.3388	36.1271	protein_coding	PNKP	chr19	50364461	50371166
ENSG00000039987	0.03691	0.9838	NA	FALSE	0	0	0	0	0	0	0	0	0	0	0	0	0	0	0	0	0	0	0	0	0	0	0	0	protein_coding	BEST2	chr19	12862516	12869272
ENSG00000040199	-0.5324	0.07783	0.1432	FALSE	1150	755	1052	411	698	903	985.667	670.667	1.56335	1.05587	1.53058	0.568229	0.868678	1.12155	1.38327	0.852818	3.36647	2.01657	3.36559	1.15155	1.86497	2.26384	2.91621	1.76012	protein_coding	PHLPP2	chr16	71671738	71758604
ENSG00000040275	-1.213	0.000194	0.0009293	down	5185	5328	4664	1150	2085	3223	5059	2152.67	22.6945	23.7174	19.7726	5.18944	7.89039	13.0122	22.0615	8.69733	48.8699	45.297	43.4778	10.5167	16.94	26.2649	45.8816	17.9072	protein_coding	SPDL1	chr5	169010638	169031782
ENSG00000040341	-0.164	0.5663	0.672	FALSE	3588	3928	3871	1932	3469	4617	3795.67	3339.33	13.0796	14.4894	13.5333	7.76067	10.9496	15.417	13.7008	11.3757	28.1653	27.6727	29.7583	15.7274	23.5078	31.1191	28.5321	23.4514	protein_coding	STAU2	chr8	74332604	74659943
ENSG00000040487	0.6479	1.264e-05	8.468e-05	FALSE	2471	1893	2216	3133	3480	3450	2193.33	3354.33	14.6474	11.9168	13.4721	20.1985	19.4071	19.9081	13.3454	19.8379	31.5413	22.7594	29.6239	40.9332	41.6654	40.1843	27.9749	40.9276	protein_coding	PQLC2	chr1	19638820	19655794
ENSG00000040531	1.307	1.21e-31	1.858e-29	up	1092	1053	1172	2549	2725	2733	1105.67	2669	4.57409	4.82968	4.76314	10.7065	9.7742	10.085	4.7223	10.1886	9.84972	9.22402	10.4737	21.6973	20.9843	20.3566	9.84914	21.0127	protein_coding	CTNS	chr17	3539762	3564836
ENSG00000040608	0.6654	0.001138	0.004279	FALSE	741	507	768	960	1064	1099	672	1041	3.85519	2.71919	3.9495	5.98831	4.75835	5.19873	3.50796	5.31513	8.30168	5.19327	8.68455	12.1356	10.2157	10.4936	7.39317	10.9483	protein_coding	RTN4R	chr22	20228938	20270769
ENSG00000040633	0.4671	1.091e-05	7.448e-05	FALSE	5635	5200	5210	6698	7710	7240	5348.33	7216	32.8077	31.3227	30.3581	39.3135	38.9342	38.8641	31.4961	39.0372	70.6473	59.8219	66.7543	79.6707	83.5882	78.4469	65.7412	80.5686	protein_coding	PHF23	chr17	7138347	7143041
ENSG00000040731	-0.4295	0.7012	0.7855	FALSE	0	4	15	3	7	3	6.33333	4.33333	0	0.013475	0.047636	0.009299	0.018604	0.007995	0.0203703	0.011966	0	0.025735	0.104746	0.018845	0.039941	0.016138	0.0434937	0.0249747	protein_coding	CDH10	chr5	24487209	24645087
ENSG00000040933	-0.3622	0.03176	0.07001	FALSE	1968	1668	1967	1140	1609	1519	1867.67	1422.67	5.05993	3.52486	3.50044	2.08668	3.26355	3.16945	4.02841	2.83989	10.8959	6.73198	7.69711	4.22877	7.00655	6.39751	8.44167	5.87761	protein_coding	INPP4A	chr2	99061317	99210853
ENSG00000041353	1.318	0.0008243	0.00325	up	266	375	211	368	637	1096	284	700.333	0.423377	0.595702	0.319904	0.587915	0.853931	1.5359	0.446328	0.992583	0.911688	1.13771	0.703436	1.19144	1.83332	3.10021	0.91761	2.04165	protein_coding	RAB27B	chr18	52385091	52562747
ENSG00000041357	-0.6785	0.01822	0.04415	FALSE	16271	25629	15978	8696	10578	16221	19292.7	11831.7	183.789	300.199	170.077	84.5728	99.4752	164.209	218.021	116.086	395.766	573.338	373.981	171.391	213.564	331.454	447.695	238.803	protein_coding	PSMA4	chr15	78832747	78841604
ENSG00000041515	1.242	0.4489	NA	NA	0	0	0	0	0	4	0	1.33333	0	0	0	0	0	0.005563	0	0.00185433	0	0	0	0	0	0.011228	0	0.00374267	protein_coding	MYO16	chr13	109248500	109860355
ENSG00000041802	0.125	0.3101	0.4264	FALSE	3305	3102	3336	3062	3857	3463	3247.67	3460.67	11.0341	10.2642	10.7287	10.1918	10.5279	10.5961	10.6756	10.4386	23.7606	19.6031	23.5912	20.6542	22.6025	21.3882	22.3183	21.5483	protein_coding	LSG1	chr3	194361517	194393206
ENSG00000041880	0.1601	0.1587	0.2541	FALSE	2609	2431	2454	2450	2953	2776	2498	2726.33	13.4408	13.1963	12.9617	12.9313	13.3186	13.3517	13.1996	13.2005	28.9432	25.2032	28.5014	26.2058	28.5939	26.9504	27.5492	27.25	protein_coding	PARP3	chr3	51976361	51982883
ENSG00000041982	-0.05594	0.8283	0.8824	FALSE	27467	16325	27866	18478	27602	21390	23886	22490	42.649	25.9589	42.8724	28.6174	36.8489	29.9572	37.1601	31.8078	91.8392	49.5779	94.2721	57.9947	79.1113	60.4684	78.563	65.8581	protein_coding	TNC	chr9	117782806	117880536
ENSG00000041988	-0.08006	0.5973	0.6996	FALSE	1497	1834	1603	1575	1509	1458	1644.67	1514	13.35	17.1358	14.0978	14.8966	12.2528	11.8785	14.8612	13.0093	28.7475	32.727	30.9996	30.1888	26.3056	23.9766	30.8247	26.8237	protein_coding	THAP3	chr1	6684926	6695646
ENSG00000042062	-0.8879	0.4656	0.583	FALSE	0	12	18	10	4	0	10	4.66667	0	0.031753	0.044354	0.025494	0.008409	0	0.025369	0.011301	0	0.060643	0.09753	0.051666	0.018054	0	0.0527243	0.02324	protein_coding	FAM65C	chr20	49202645	49308065
ENSG00000042088	0.04485	0.7663	0.8354	FALSE	2725	3061	3008	2540	3458	2872	2931.33	2956.67	11.3268	12.0568	11.6712	11.8902	10.4315	11.3656	11.6849	11.2291	24.3909	23.0268	25.6637	24.0961	22.3956	22.9414	24.3604	23.1444	protein_coding	TDP1	chr14	90421283	90511106
ENSG00000042286	1.007	2.834e-13	7.582e-12	up	2859	2489	2719	5235	5708	4856	2689	5266.33	9.95694	8.98646	9.37773	19.0153	17.25	15.3476	9.44038	17.2043	21.441	17.1629	20.6207	38.5354	37.0342	30.979	19.7415	35.5162	protein_coding	AIFM2	chr10	71857979	71892690
ENSG00000042304	0.03691	0.9838	NA	FALSE	0	0	0	0	0	0	0	0	0	0	0	0	0	0	0	0	0	0	0	0	0	0	0	0	protein_coding	C2orf83	chr2	228474806	228498036
ENSG00000042317	-0.9712	0.001681	0.005963	FALSE	481	386	477	127	247	300	448	224.667	2.41756	2.08895	2.70069	0.677127	1.1564	1.42441	2.4024	1.08598	5.20592	3.98961	5.93853	1.37223	2.48268	2.87516	5.04469	2.24336	protein_coding	SPATA7	chr14	88851268	88936694
ENSG00000042429	-0.05549	0.7811	0.8464	FALSE	1787	1848	2041	1316	2186	1856	1892	1786	5.23276	4.87698	4.96984	3.37852	5.07056	4.25172	5.02652	4.2336	11.2681	9.31436	10.9282	6.84674	10.886	8.58207	10.5035	8.77162	protein_coding	MED17	chr11	93517393	93547861
ENSG00000042445	0.4628	0.0004054	0.001764	FALSE	5784	4970	6010	6954	8025	7575	5588	7518	21.8314	18.7412	22.1668	26.2546	25.5964	25.933	20.9131	25.928	47.0111	35.7931	48.7425	53.2063	54.9532	52.3456	43.8489	53.5017	protein_coding	RETSAT	chr2	85569211	85581743
ENSG00000042493	1.28	1.112e-19	6.352e-18	up	58209	64855	52594	138364	146020	131268	58552.7	138551	564.211	646.286	498.841	1377.64	1200.87	1151.66	569.78	1243.39	1214.96	1234.32	1096.9	2791.86	2578.17	2324.61	1182.06	2564.88	protein_coding	CAPG	chr2	85621871	85645555
ENSG00000042753	0.3915	0.00451	0.0137	FALSE	16164	18233	15151	20773	22671	19892	16516	21112	200.222	232.467	184.122	261.746	241.773	222.124	205.604	241.881	431.153	443.979	404.865	530.442	519.064	448.355	426.666	499.287	protein_coding	AP2S1	chr19	47341393	47354249
ENSG00000042781	0.8891	0.513	NA	FALSE	3	0	0	0	3	5	1	2.66667	0.001376	0	0	0	0.001466	0.002154	0.000458667	0.00120667	0.002963	0	0	0	0.003148	0.004347	0.000987667	0.00249833	protein_coding	USH2A	chr1	215796236	216596738
ENSG00000042813	0.03691	0.9838	NA	FALSE	0	0	0	0	0	0	0	0	0	0	0	0	0	0	0	0	0	0	0	0	0	0	0	0	protein_coding	ZPBP	chr7	49890017	50160925
ENSG00000042832	0.09803	0.8938	0.9283	FALSE	22	38	16	5	45	31	25.3333	27	0.070441	0.274119	0.020445	0.006548	0.050533	0.036571	0.121668	0.0312173	0.151685	0.523528	0.044957	0.013271	0.108491	0.073818	0.240057	0.0651933	protein_coding	TG	chr8	133879203	134147147
ENSG00000042980	0.2382	0.7512	0.8235	FALSE	7	15	22	31	9	10	14.6667	16.6667	0.009778	0.023015	0.036792	0.049741	0.012153	0.013044	0.023195	0.0249793	0.021057	0.043955	0.080901	0.100803	0.026092	0.026329	0.0486377	0.0510747	protein_coding	ADAM28	chr8	24151553	24216531
ENSG00000043039	0.03691	0.9838	NA	FALSE	0	0	0	0	0	0	0	0	0	0	0	0	0	0	0	0	0	0	0	0	0	0	0	0	protein_coding	BARX2	chr11	129245835	129322171
ENSG00000043093	-0.4418	0.07077	0.1326	FALSE	2654	3476	2470	1458	2134	2626	2866.67	2072.67	3.75088	5.17765	3.49412	2.11219	2.58849	3.39608	4.14088	2.69892	8.07706	9.88858	7.68322	4.28045	5.55725	6.85497	8.54962	5.56422	protein_coding	DCUN1D1	chr3	182655862	182703741
ENSG00000043143	1.08	2.069e-10	3.51e-09	up	3763	2952	4014	6598	8206	7365	3576.33	7389.67	8.00203	6.29692	8.11332	14.4382	15.1002	14.388	7.47076	14.6422	17.2314	12.0262	17.8404	29.2598	32.4189	29.0421	15.6993	30.2403	protein_coding	PHF15	chr5	133860003	133918918
ENSG00000043355	0.1467	0.5999	0.7017	FALSE	1260	771	1478	966	1452	1391	1169.67	1269.67	4.77891	3.00682	5.50764	3.77312	4.71736	4.84483	4.43113	4.4451	10.2908	5.74261	12.1107	7.64642	10.1278	9.77925	9.38138	9.18448	protein_coding	ZIC2	chr13	100634026	100639018
ENSG00000043462	0.03691	0.9838	NA	FALSE	0	0	0	0	0	0	0	0	0	0	0	0	0	0	0	0	0	0	0	0	0	0	0	0	protein_coding	LCP2	chr5	169673241	169725231
ENSG00000043514	-1.152	5.212e-15	1.749e-13	down	1798	1846	2018	695	934	861	1887.33	830	11.5155	11.7696	12.7703	4.02239	5.36952	4.59608	12.0185	4.66266	24.7972	22.4783	28.0806	8.15158	11.5279	9.27716	25.1187	9.65221	protein_coding	TRIT1	chr1	40306723	40349183
ENSG00000043591	0.03691	0.9838	NA	FALSE	0	0	0	0	0	0	0	0	0	0	0	0	0	0	0	0	0	0	0	0	0	0	0	0	protein_coding	ADRB1	chr10	115803806	115806667
ENSG00000044012	0.03691	0.9838	NA	FALSE	0	0	0	0	0	0	0	0	0	0	0	0	0	0	0	0	0	0	0	0	0	0	0	0	protein_coding	GUCA2B	chr1	42619092	42621495
ENSG00000044090	0.274	0.0627	0.1204	FALSE	3422	2660	3228	3378	3842	3770	3103.33	3663.33	7.19242	5.77855	6.73627	7.24848	7.03055	7.34015	6.56908	7.2064	15.488	11.0362	14.8124	14.6894	15.094	14.816	13.7789	14.8665	protein_coding	CUL7	chr6	43005355	43021683
ENSG00000044115	0.1986	0.2527	0.3662	FALSE	41989	33150	43889	38062	51078	44442	39676	44527.3	131.689	104.085	137.97	117.762	139.849	124.845	124.582	127.485	283.577	198.788	303.382	238.65	300.243	252	261.916	263.631	protein_coding	CTNNA1	chr5	137946656	138270723
ENSG00000044446	-0.002941	0.9869	0.9923	FALSE	1843	1374	1947	1545	1704	1782	1721.33	1677	4.21434	3.27917	4.57806	3.37814	3.24939	3.84122	4.02386	3.48958	9.07505	6.26276	10.0667	6.84597	6.97616	7.75347	8.46816	7.19187	protein_coding	PHKA2	chrX	18910418	19002716
ENSG00000044459	-0.4009	0.1638	0.2607	FALSE	1051	937	1008	420	879	937	998.667	745.333	2.56217	2.6052	2.56746	1.11693	1.94908	2.25714	2.57828	1.77438	5.51732	4.97558	5.64557	2.26352	4.1845	4.55602	5.37949	3.66801	protein_coding	CNTLN	chr9	17134980	17503921
ENSG00000044524	-1.912	0.1606	0.2566	FALSE	0	28	7	0	0	7	11.6667	2.33333	0	0.055347	0.012916	0	0	0.011478	0.0227543	0.003826	0	0.105705	0.028402	0	0	0.023168	0.0447023	0.00772267	protein_coding	EPHA3	chr3	89156674	89531284
ENSG00000044574	-0.02668	0.8818	0.9194	FALSE	66486	56004	72849	52286	74435	60901	65113	62540.7	191.275	165.974	206.087	154.232	183.839	159.037	187.779	165.703	411.887	316.986	453.164	312.558	394.687	321.015	394.013	342.753	protein_coding	HSPA5	chr9	127997132	128003609
ENSG00000046604	-0.489	0.1265	0.2126	FALSE	14135	12176	15207	4945	11453	12815	13839.3	9737.67	27.257	24.1863	28.8731	9.77786	18.9601	22.4765	26.7721	17.0715	58.6945	46.1925	63.4891	19.8153	40.7057	45.3687	56.1254	35.2966	protein_coding	DSG2	chr18	29078006	29128971
ENSG00000046647	-0.3249	0.02805	0.06328	FALSE	950	969	989	714	862	688	969.333	754.667	8.27213	8.49707	8.76334	6.22109	6.52888	5.66788	8.51085	6.13928	17.813	16.2282	19.2697	12.6074	14.0169	11.4406	17.7703	12.6883	protein_coding	GEMIN8	chrX	14026398	14048012
ENSG00000046651	-0.5566	0.04402	0.09118	FALSE	954	778	931	354	708	720	887.667	594	2.99968	2.49467	2.94159	1.16761	1.98091	2.11545	2.81198	1.75466	6.45944	4.76447	6.46825	2.36623	4.25284	4.27001	5.89739	3.62969	protein_coding	OFD1	chrX	13752832	13787480
ENSG00000046653	0.07108	0.9292	0.9528	FALSE	11	12	3	4	14	9	8.66667	9	0.029815	0.034499	0.007115	0.011653	0.040278	0.021114	0.0238097	0.0243483	0.064202	0.065888	0.015646	0.023615	0.086474	0.042619	0.0485787	0.0509027	protein_coding	GPM6B	chrX	13789150	13956757
ENSG00000046774	0.4449	0.1396	0.2298	FALSE	81	118	102	162	129	107	100.333	132.667	0.45424	0.684243	0.565058	0.937584	0.623627	0.544157	0.567847	0.701789	0.97815	1.30681	1.2425	1.90006	1.33887	1.09838	1.17582	1.44577	protein_coding	MAGEC2	chrX	141290131	141293076
ENSG00000046889	-0.738	0.02432	0.05619	FALSE	1182	1053	973	334	649	914	1069.33	632.333	1.31208	1.16723	1.0171	0.35805	0.593378	0.92288	1.16547	0.624769	2.82539	2.22924	2.2365	0.725607	1.27393	1.86283	2.43038	1.28745	protein_coding	PREX2	chr8	68864353	69149265
ENSG00000047056	-0.0453	0.819	0.8759	FALSE	730	543	630	480	639	687	634.333	602	2.06678	1.65673	1.90655	1.44484	1.55214	1.90325	1.87669	1.63341	4.45055	3.16412	4.19231	2.92805	3.33231	3.8417	3.93566	3.36735	protein_coding	WDR37	chr10	1095478	1178237
ENSG00000047188	-0.5901	0.09771	0.1725	FALSE	1732	1054	1690	495	1165	1275	1492	978.333	3.11888	1.96467	3.03495	0.913205	1.79684	2.05909	2.70617	1.58971	6.71612	3.75225	6.67355	1.85066	3.85767	4.15625	5.71397	3.28819	protein_coding	YTHDC2	chr5	112849380	112930982
ENSG00000047230	-0.516	0.003717	0.01164	FALSE	1779	2014	1872	987	1411	1485	1888.33	1294.33	5.33497	6.09348	5.57186	3.14139	3.74935	4.10285	5.66677	3.66453	11.4882	11.6377	12.252	6.36619	8.04953	8.28156	11.7926	7.56576	protein_coding	CTPS2	chrX	16606126	16731059
ENSG00000047249	0.2796	0.1071	0.1859	FALSE	4332	3982	4817	4081	5559	5980	4377	5206.67	22.6869	22.5349	24.4757	22.1141	25.8517	29.6983	23.2325	25.8881	48.8533	43.0386	53.8195	44.8154	55.5013	59.9458	48.5705	53.4209	protein_coding	ATP6V1H	chr8	54628117	54756118
ENSG00000047315	-0.1899	0.3561	0.4741	FALSE	6926	7147	6953	4180	6940	6988	7008.67	6036	21.877	22.4371	19.2074	12.6708	17.8305	18.9163	21.1738	16.4725	47.1095	42.8518	42.2351	25.678	38.2805	38.1824	44.0654	34.047	protein_coding	POLR2B	chr4	57843888	57897334
ENSG00000047346	-0.9005	0.007987	0.02229	FALSE	524	416	437	132	235	359	459	242	1.4421	1.73535	1.40029	0.519886	0.7925	1.11846	1.52591	0.810282	3.10538	3.31427	3.0791	1.05358	1.70143	2.25761	3.16625	1.67087	protein_coding	FAM214A	chr15	52873514	53002014
ENSG00000047365	-0.02207	0.9569	0.9718	FALSE	169	77	119	67	138	149	121.667	118	0.252469	0.11707	0.174856	0.100225	0.177514	0.214327	0.181465	0.164022	0.543659	0.223588	0.384491	0.203112	0.381106	0.432617	0.383913	0.338945	protein_coding	ARAP2	chr4	35949843	36246131
ENSG00000047410	-0.125	0.7433	0.8173	FALSE	3828	2483	2650	1255	4048	2819	2987	2707.33	4.6523	2.97886	3.04339	1.50983	4.12608	2.97939	3.55818	2.87177	10.0181	5.6892	6.69211	3.05976	8.85833	6.01387	7.46649	5.97732	protein_coding	TPR	chr1	186280784	186344825
ENSG00000047457	-0.9932	0.0003377	0.001503	FALSE	3903	3348	3262	1006	2066	2131	3504.33	1734.33	10.1415	9.19825	8.60576	3.08315	5.26863	5.60017	9.31516	4.65065	21.8384	17.5674	18.9232	6.24816	11.3113	11.3039	19.443	9.62111	protein_coding	CP	chr3	148880197	148939842
ENSG00000047578	0.4752	0.01345	0.03438	FALSE	2167	1538	2211	2443	2977	2611	1972	2677	3.8769	2.93529	4.01869	4.58718	4.61361	4.23035	3.61029	4.47705	8.34842	5.606	8.83668	9.29616	9.90501	8.53893	7.59704	9.2467	protein_coding	KIAA0556	chr16	27561454	27791690
ENSG00000047579	0.5861	0.001457	0.005287	FALSE	971	1355	1319	1802	1698	1830	1215	1776.67	7.65555	11.4032	10.3394	14.6544	11.6253	13.2736	9.79939	13.1844	16.4853	21.7785	22.7353	29.6979	24.9585	26.7926	20.333	27.1497	protein_coding	DTNBP1	chr6	15523032	15663289
ENSG00000047597	-0.0701	0.8634	0.9068	FALSE	46	57	34	27	46	55	45.6667	42.6667	0.098595	0.126778	0.070845	0.058694	0.084766	0.107609	0.0987393	0.0836897	0.212311	0.242129	0.155781	0.118947	0.181985	0.217208	0.203407	0.172713	protein_coding	XK	chrX	37545012	37591383
ENSG00000047617	1.026	0.1156	0.1979	FALSE	14	14	4	14	33	20	10.6667	22.3333	0.039362	0.041711	0.009796	0.038292	0.083996	0.050996	0.0302897	0.0577613	0.084762	0.079663	0.021539	0.0776	0.180331	0.102934	0.061988	0.120288	protein_coding	ANO2	chr12	5641035	6055398
ENSG00000047621	-1.134	0.0006846	0.002772	down	1277	1847	1081	418	530	935	1401.67	627.667	3.92442	5.84165	3.30063	1.372	1.50026	2.60802	4.35556	1.82676	8.45074	11.1567	7.25774	2.78042	3.22094	5.26427	8.95507	3.75521	protein_coding	C12orf4	chr12	4596894	4647674
ENSG00000047634	-0.7764	0.003001	0.009737	FALSE	1068	1313	1213	439	716	908	1198	687.667	3.77319	5.24387	4.79591	1.4302	2.25992	2.90006	4.60432	2.19673	8.12509	10.0151	10.5457	2.89836	4.85185	5.85375	9.56195	4.53465	protein_coding	SCML1	chrX	17755588	17773105
ENSG00000047644	-1.032	2.448e-05	0.0001518	down	6533	4106	6633	2124	2990	3167	5757.33	2760.33	13.3644	9.45264	12.9994	4.65763	5.02069	5.5553	11.9388	5.07788	28.7786	18.0532	28.5843	9.43893	10.779	11.2133	25.1387	10.4771	protein_coding	WWC3	chrX	9983602	10112518
ENSG00000047648	0.04601	0.8832	0.9205	FALSE	237	126	190	138	191	231	184.333	186.667	0.516154	0.339881	0.444024	0.338412	0.37555	0.529244	0.433353	0.414402	1.11147	0.649126	0.976364	0.685809	0.806272	1.06828	0.912321	0.853452	protein_coding	ARHGAP6	chrX	11136239	11683821
ENSG00000047662	-0.7127	0.5775	NA	FALSE	2	2	3	0	0	3	2.33333	1	0.002499	0.0022	0.00456	0	0	0.003585	0.00308633	0.001195	0.005381	0.004201	0.010028	0	0	0.007237	0.00653667	0.00241233	protein_coding	FAM184B	chr4	17630929	17783135
ENSG00000047849	0.2994	0.1972	0.3018	FALSE	43873	27911	44930	41511	55593	43226	38904.7	46776.7	93.2326	66.0403	97.3966	95.141	99.6341	84.0308	85.5565	92.9353	200.765	126.128	214.165	192.808	213.906	169.616	180.353	192.11	protein_coding	MAP4	chr3	47892182	48130769
ENSG00000047932	-0.7513	0.02648	0.0603	FALSE	2450	1661	2124	626	1342	1688	2078.33	1218.67	6.02143	4.18795	5.12118	1.57137	2.81971	3.75085	5.11019	2.71398	12.9664	7.9984	11.2609	3.18445	6.05366	7.57107	10.7419	5.60306	protein_coding	GOPC	chr6	117639374	117923691
ENSG00000047936	0.03691	0.9838	NA	FALSE	0	0	0	0	0	0	0	0	0	0	0	0	0	0	0	0	0	0	0	0	0	0	0	0	protein_coding	ROS1	chr6	117609463	117747018
ENSG00000048028	-0.5402	0.07337	0.1365	FALSE	2716	2057	3202	1051	2113	2239	2658.33	1801	7.16524	5.67147	8.85822	3.05586	5.1302	5.37564	7.23164	4.52057	15.4295	10.8317	19.4783	6.19287	11.0141	10.8507	15.2465	9.35254	protein_coding	USP28	chr11	113668596	113746292
ENSG00000048052	-0.2492	0.4133	0.5325	FALSE	1950	2113	2141	953	1751	2444	2068	1716	6.68016	7.1457	6.98032	3.10495	4.4813	7.18302	6.93539	4.92309	14.3849	13.6473	15.349	6.29235	9.62097	14.4989	14.4604	10.1374	protein_coding	HDAC9	chr7	18126572	19042039
ENSG00000048140	0.6643	4.335e-07	4.085e-06	FALSE	7992	9116	7813	12888	13336	12243	8307	12822.3	35.9498	42.6386	34.0933	58.6304	51.8557	49.9743	37.5606	53.4868	77.4135	81.4337	74.9676	118.817	111.33	100.873	77.9383	110.34	protein_coding	TSPAN17	chr5	176074388	176086058
ENSG00000048162	-0.1596	0.214	0.3212	FALSE	3198	3585	3434	3075	2905	2922	3405.67	2967.33	30.1204	35.2493	31.8495	29.4074	23.6093	24.8316	32.4064	25.9494	64.8604	67.3212	70.0337	59.5956	50.6871	50.1224	67.4051	53.4684	protein_coding	NOP16	chr5	175810949	175815976
ENSG00000048342	-0.03794	0.8632	0.9068	FALSE	306	284	365	237	369	305	318.333	303.667	1.26753	1.60244	1.75624	1.30986	1.2055	1.26418	1.54207	1.25985	2.72947	3.06045	3.86179	2.6545	2.58809	2.55173	3.21724	2.59811	protein_coding	CC2D2A	chr4	15471489	15603180
ENSG00000048392	-0.7976	0.04793	0.0976	FALSE	1874	1982	1465	447	919	1662	1773.67	1009.33	4.42431	4.87827	3.70656	1.08168	1.93267	3.79972	4.33638	2.27136	9.52719	9.31681	8.15035	2.19208	4.14928	7.6697	8.99812	4.67036	protein_coding	RRM2B	chr8	103216730	103251346
ENSG00000048405	-0.6363	0.0372	0.07968	FALSE	1903	1541	1787	596	1289	1434	1743.67	1106.33	6.12138	4.9375	5.68642	2.25604	3.78379	4.09726	5.58176	3.37903	13.1816	9.42994	12.5039	4.57199	8.12347	8.27029	11.7051	6.98858	protein_coding	ZNF800	chr7	126986844	127071978
ENSG00000048462	0.03691	0.9838	NA	FALSE	0	0	0	0	0	0	0	0	0	0	0	0	0	0	0	0	0	0	0	0	0	0	0	0	protein_coding	TNFRSF17	chr16	12058964	12061925
ENSG00000048471	0.807	0.000343	0.001524	FALSE	1622	1126	1767	2268	3072	2381	1505	2573.67	2.27168	1.67692	2.43888	3.27953	3.71494	3.0305	2.12916	3.34166	4.89179	3.20268	5.36285	6.64614	7.97564	6.11704	4.48577	6.91294	protein_coding	SNX29	chr16	12070594	12668146
ENSG00000048540	2.044	0.163	NA	NA	0	0	0	4	0	5	0	3	0	0	0	0.011122	0	0.013226	0	0.008116	0	0	0	0.022539	0	0.026697	0	0.016412	protein_coding	LMO3	chr12	16701307	16763528
ENSG00000048544	-0.9803	2.583e-05	0.0001586	FALSE	9266	8355	9836	3002	5069	5614	9152.33	4561.67	49.3695	45.8596	51.5329	16.3992	23.1863	27.152	48.9207	22.2458	106.311	87.5855	113.316	33.2338	49.7789	54.8062	102.404	45.9396	protein_coding	MRPS10	chr6	42174539	42185603
ENSG00000048545	0.03691	0.9838	NA	FALSE	0	0	0	0	0	0	0	0	0	0	0	0	0	0	0	0	0	0	0	0	0	0	0	0	protein_coding	GUCA1A	chr6	42123144	42147794
ENSG00000048649	-1.014	0.001884	0.006579	down	2129	1735	1641	455	1148	1086	1835	896.333	2.6253	2.59633	2.70887	0.560917	1.37044	1.44435	2.6435	1.12523	5.65325	4.95862	5.95654	1.13673	2.94221	2.9154	5.5228	2.33144	protein_coding	RSF1	chr11	77371041	77532063
ENSG00000048707	-0.3428	0.2938	0.4088	FALSE	2853	1809	3232	1194	2652	2286	2631.33	2044	2.47553	1.73082	2.62216	1.02659	1.77212	1.56067	2.27617	1.45313	5.33074	3.30563	5.76587	2.08042	3.80459	3.15021	4.80075	3.01174	protein_coding	VPS13D	chr1	12290124	12572099
ENSG00000048740	-1.259	0.338	0.4552	FALSE	7	0	7	0	0	4	4.66667	1.33333	0.007615	0	0.00925	0	0	0.003861	0.00562167	0.001287	0.016397	0	0.020339	0	0	0.007794	0.0122453	0.002598	protein_coding	CELF2	chr10	11047259	11378674
ENSG00000048828	-0.2236	0.4713	0.5882	FALSE	12608	7870	13676	5852	10668	12285	11384.7	9601.67	27.9105	18.2035	29.8187	13.4517	20.3348	24.646	25.3109	19.4775	60.1017	34.7662	65.5682	27.2605	43.6571	49.7478	53.4787	40.2218	protein_coding	FAM120A	chr9	96214004	96328397
ENSG00000048991	-0.2521	0.4888	0.6045	FALSE	3305	2030	3401	1181	2931	3135	2912	2415.67	9.01647	5.65449	9.07973	3.25738	7.06699	7.76758	7.9169	6.03065	19.4159	10.7993	19.9654	6.60125	15.1722	15.6788	16.7268	12.4841	protein_coding	R3HDM1	chr2	136289025	136482840
ENSG00000049089	1.678	2.398e-18	1.172e-16	up	691	463	560	1753	1880	1717	571.333	1783.33	3.17464	1.90457	2.14681	7.0235	7.61921	6.09391	2.40867	6.91221	6.83619	3.63746	4.72061	14.2335	16.3578	12.3005	5.06475	14.2973	protein_coding	COL9A2	chr1	40766159	40783488
ENSG00000049130	-0.3237	0.3846	0.504	FALSE	1178	1076	981	401	820	1334	1078.33	851.667	2.77923	2.61597	2.23558	0.968063	1.63744	2.90763	2.5436	1.83771	5.98473	4.99615	4.91582	1.96183	3.51543	5.86904	5.2989	3.7821	protein_coding	KITLG	chr12	88886570	88974628
ENSG00000049167	-0.88	0.004633	0.014	FALSE	964	1692	1161	488	593	954	1272.33	678.333	5.4898	10.4679	6.76391	3.02576	3.00088	4.92355	7.57386	3.65006	11.8216	19.9922	14.8731	6.13186	6.44262	9.93814	15.5623	7.50421	protein_coding	ERCC8	chr5	60169658	60240900
ENSG00000049192	-1.888	0.0005862	0.002424	down	165	77	179	18	24	68	140.333	36.6667	0.280437	0.162287	0.269797	0.027814	0.030805	0.094587	0.237507	0.0510687	0.603884	0.309946	0.593257	0.056367	0.066135	0.190923	0.502362	0.104475	protein_coding	ADAMTS6	chr5	64444563	64777747
ENSG00000049239	-0.0033	0.9885	0.9935	FALSE	7919	4844	8145	6092	7200	7086	6969.33	6792.67	9.73362	6.13345	9.85988	8.11698	7.59766	7.9062	8.57565	7.87362	20.9601	11.714	21.6809	16.4495	16.3115	15.9586	18.1183	16.2399	protein_coding	H6PD	chr1	9294834	9331396
ENSG00000049245	-0.02029	0.9116	0.9407	FALSE	9468	9044	10309	6968	9970	10938	9607	9292	49.0778	48.0288	52.3302	37.288	44.5202	51.6612	49.8123	44.4898	105.683	91.7283	115.069	75.566	95.5809	104.278	104.16	91.8082	protein_coding	VAMP3	chr1	7831329	7841492
ENSG00000049246	-1.55	1.491e-09	2.17e-08	down	2865	2063	3084	613	972	1102	2670.67	895.667	5.59364	3.96225	5.68579	1.18657	1.56574	1.86187	5.08056	1.53806	12.0452	7.56735	12.5025	2.40465	3.3615	3.75817	10.705	3.17477	protein_coding	PER3	chr1	7844380	7905237
ENSG00000049247	-1.186	0.4709	NA	NA	0	0	4	0	0	0	1.33333	0	0	0	0.021133	0	0	0	0.00704433	0	0	0	0.04647	0	0	0	0.01549	0	protein_coding	UTS2	chr1	7903143	7913572
ENSG00000049249	-0.004363	0.9732	0.9829	FALSE	5076	5382	5448	5034	5683	4739	5302	5152	30.5863	33.5236	31.972	30.8035	28.8459	25.5877	32.0273	28.4124	65.8638	64.0254	70.3031	62.4249	61.9296	51.6485	66.7308	58.6677	protein_coding	TNFRSF9	chr1	7979907	8000926
ENSG00000049283	0.007183	0.9946	0.9963	FALSE	16	3	6	0	16	9	8.33333	8.33333	0.090434	0.007814	0.014774	0	0.189521	0.022528	0.037674	0.070683	0.19474	0.014924	0.032485	0	0.406885	0.045473	0.0807163	0.150786	protein_coding	EPN3	chr17	48609904	48621111
ENSG00000049323	-0.6489	0.007975	0.02228	FALSE	475	426	505	195	332	353	468.667	293.333	1.04368	0.890796	1.09271	0.435232	0.579805	0.568047	1.00906	0.527695	2.24743	1.7013	2.40275	0.882021	1.24479	1.1466	2.11716	1.09114	protein_coding	LTBP1	chr2	33172039	33624576
ENSG00000049449	-0.1069	0.6333	0.7305	FALSE	30259	27254	32967	18833	29406	34328	30160	27522.3	132.738	122.973	141.878	84.5281	110.829	136.301	132.53	110.553	285.836	234.861	311.976	171.3	237.94	275.123	277.558	228.121	protein_coding	RCN1	chr11	31833939	32127301
ENSG00000049540	-0.5715	0.3994	0.5188	FALSE	8	10	20	6	9	9	12.6667	8	0.021255	0.030353	0.057956	0.017638	0.056107	0.02391	0.0365213	0.0325517	0.045771	0.057971	0.12744	0.035744	0.120458	0.048262	0.0770607	0.0681547	protein_coding	ELN	chr7	73442119	73484237
ENSG00000049541	0.5538	0.0009123	0.003545	FALSE	5974	7088	5639	9565	8957	8165	6233.67	8895.67	41.7829	50.3558	39.9557	67.3522	53.5278	50.4822	44.0315	57.1208	89.9743	96.1726	87.8586	136.493	114.92	101.898	91.3352	117.77	protein_coding	RFC2	chr7	73645829	73668774
ENSG00000049618	0.1106	0.7011	0.7855	FALSE	4400	2563	4495	2771	4556	4830	3819.33	4052.33	6.16694	3.68236	6.08634	3.95847	5.6918	6.01577	5.31188	5.22201	13.2797	7.03279	13.3832	8.02204	12.2198	12.1428	11.2319	10.7949	protein_coding	ARID1B	chr6	157099063	157531913
ENSG00000049656	0.5293	5.77e-08	6.525e-07	FALSE	15897	15379	16804	21269	23310	23126	16026.7	22568.3	72.9507	74.3557	80.0955	101.115	92.1613	96.2878	75.8006	96.5215	157.09	142.009	176.122	204.915	197.862	194.356	158.407	199.045	protein_coding	CLPTM1L	chr5	1317859	1345214
ENSG00000049759	-0.4335	0.01215	0.03164	FALSE	7057	5900	7615	4050	5618	5245	6857.33	4971	14.2973	13.7169	16.8269	9.74987	10.5866	8.39397	14.9471	9.5768	30.7875	26.1974	37.0007	19.7586	22.7284	16.9432	31.3285	19.8101	protein_coding	NEDD4L	chr18	55711599	56068772
ENSG00000049768	-1.148	0.2186	0.3269	FALSE	14	11	30	0	17	6	18.3333	7.66667	0.113169	0.051495	0.135144	0	0.066358	0.025044	0.099936	0.0304673	0.243695	0.098349	0.297168	0	0.142466	0.050551	0.213071	0.064339	protein_coding	FOXP3	chrX	49106897	49121288
ENSG00000049769	0.3059	0.03669	0.07888	FALSE	760	831	673	834	972	927	754.667	911	2.57609	2.93757	2.2876	2.8236	2.8152	2.86238	2.60042	2.83372	5.5473	5.61035	5.03019	5.72217	6.04398	5.77768	5.39595	5.84794	protein_coding	PPP1R3F	chrX	49126306	49157929
ENSG00000049860	-0.1629	0.5508	0.6589	FALSE	6460	6421	6802	3425	6088	7809	6561	5774	38.4534	39.6959	39.7222	20.9977	31.1106	42.1165	39.2905	31.4083	82.8046	75.8137	87.3451	42.553	66.7918	85.0117	81.9878	64.7855	protein_coding	HEXB	chr5	73935848	74018472
ENSG00000049883	-1.404	0.0001681	0.0008221	down	574	676	752	113	271	362	667.333	248.667	3.11429	3.86672	4.04336	0.651129	1.2716	1.93212	3.67479	1.28495	6.70623	7.3849	8.89094	1.31955	2.73	3.89997	7.66069	2.64984	protein_coding	PTCD2	chr5	71616194	71656052
ENSG00000050030	0.03691	0.9838	NA	FALSE	0	0	0	0	0	0	0	0	0	0	0	0	0	0	0	0	0	0	0	0	0	0	0	0	protein_coding	KIAA2022	chrX	73952684	74145282
ENSG00000050130	-0.8223	0.005608	0.01648	FALSE	3703	4809	3381	1383	2091	3146	3964.33	2206.67	21.932	28.6187	19.6237	8.71501	10.537	16.6835	23.3914	11.9785	47.2278	54.6576	43.1504	17.6614	22.6219	33.6755	48.3453	24.6529	protein_coding	JKAMP	chr14	59951161	59972128
ENSG00000050165	0.02887	0.7882	0.8515	FALSE	24388	26742	26354	23509	27653	26023	25828	25728.3	107.606	121.202	114.673	104.462	103.444	102.001	114.494	103.303	231.716	231.478	252.154	211.697	222.086	205.889	238.45	213.224	protein_coding	DKK3	chr11	11984653	12031316
ENSG00000050327	0.4667	0.009832	0.02652	FALSE	3567	2637	3500	3727	4932	4458	3234.67	4372.33	7.3244	5.746	7.2022	7.78889	8.73854	8.35707	6.75753	8.29483	15.7722	10.9741	15.8369	15.7846	18.7609	16.8687	14.1944	17.138	protein_coding	ARHGEF5	chr7	144052381	144077725
ENSG00000050344	-0.2401	0.2882	0.4025	FALSE	11090	12385	12446	6684	10775	12440	11973.7	9966.33	33.9488	39.1741	37.549	21.0523	28.3695	34.7043	36.8907	28.0421	73.1046	74.8171	82.5665	42.6636	60.9069	70.0504	76.8294	57.8736	protein_coding	NFE2L3	chr7	26191860	26226745
ENSG00000050393	-0.009874	0.9558	0.9711	FALSE	2889	2684	2905	2087	2925	3245	2826	2752.33	5.9802	5.68185	5.97024	4.39592	5.16005	6.05189	5.87743	5.20262	12.8776	10.8515	13.1279	8.90855	11.0782	12.2157	12.2857	10.7341	protein_coding	MCUR1	chr6	13786789	13814800
ENSG00000050405	-1.492	1.25e-08	1.591e-07	down	10448	9464	11437	2252	3940	4780	10449.7	3657.33	33.1292	31.6346	35.6026	7.60864	10.7024	13.9344	33.4555	10.7485	71.3397	60.4176	78.2865	15.4193	22.9771	28.1265	70.0146	22.1743	protein_coding	LIMA1	chr12	50569571	50677329
ENSG00000050426	-1.192	2.517e-27	2.813e-25	down	3690	3665	3637	1394	1603	1701	3664	1566	24.054	26.1741	23.4431	9.46593	8.71981	11.0242	24.5571	9.73663	51.7973	49.9888	51.549	19.1832	18.7207	22.2522	51.1117	20.052	protein_coding	LETMD1	chr12	51441745	51454207
ENSG00000050438	-0.9167	0.2432	0.3557	FALSE	51	44	14	15	36	4	36.3333	18.3333	0.12834	0.111005	0.034882	0.041103	0.079748	0.011997	0.091409	0.0442827	0.276365	0.212003	0.076702	0.083297	0.171212	0.024216	0.188357	0.0929083	protein_coding	SLC4A8	chr12	51785101	51902980
ENSG00000050555	-0.9631	0.5611	NA	FALSE	0	3	0	0	0	0	1	0	0	0.004507	0	0	0	0	0.00150233	0	0	0.008608	0	0	0	0	0.00286933	0	protein_coding	LAMC3	chr9	133884469	133969860
ENSG00000050628	-0.1982	0.8958	NA	FALSE	4	0	0	0	3	0	1.33333	1	0.018056	0	0	0	0.002765	0	0.00601867	0.000921667	0.038881	0	0	0	0.005936	0	0.0129603	0.00197867	protein_coding	PTGER3	chr1	71318036	71513491
ENSG00000050730	-0.5985	0.2283	0.3382	FALSE	22	31	20	14	12	20	24.3333	15.3333	0.182282	0.184835	0.087754	0.064544	0.044399	0.080669	0.151624	0.063204	0.392523	0.353009	0.192962	0.130802	0.095321	0.16283	0.312831	0.129651	protein_coding	TNIP3	chr4	122052563	122148621
ENSG00000050748	-0.2608	0.4109	0.53	FALSE	3349	2836	3971	1614	2647	4094	3385.33	2785	9.34773	7.82255	10.4518	4.77195	6.3984	10.8728	9.20736	7.34773	20.1292	14.94	22.9825	9.67061	13.7368	21.9467	19.3505	15.118	protein_coding	MAPK9	chr5	179660143	179719099
ENSG00000050767	-0.1982	0.8958	NA	FALSE	4	0	0	0	3	0	1.33333	1	0.014692	0	0	0	0.008535	0	0.00489733	0.002845	0.031637	0	0	0	0.018323	0	0.0105457	0.00610767	protein_coding	COL23A1	chr5	177664619	178017556
ENSG00000050820	1.051	2.281e-09	3.252e-08	up	10595	7713	10766	18020	20935	19840	9691.33	19598.3	38.1883	28.3425	38.0174	66.3263	65.4655	65.1683	34.8494	65.6534	82.2338	54.1303	83.5964	134.414	140.549	131.542	73.3202	135.501	protein_coding	BCAR1	chr16	75262928	75301951
ENSG00000051009	0.1818	0.2277	0.3376	FALSE	1887	1497	1628	1688	1822	2042	1670.67	1850.67	6.55546	5.55298	5.42794	5.75004	5.36808	6.47463	5.84546	5.86425	14.1164	10.6054	11.9355	11.6527	11.5248	13.069	12.2191	12.0822	protein_coding	FAM160A2	chr11	6232565	6255941
ENSG00000051108	0.00438	0.9759	0.9845	FALSE	8601	7329	8678	6836	8857	8450	8202.67	8047.67	51.2229	44.7493	50.5474	42.1438	44.7479	46.2466	48.8399	44.3795	110.302	85.4649	111.149	85.4066	96.0698	93.3484	102.305	91.6083	protein_coding	HERPUD1	chr16	56965960	56977798
ENSG00000051128	0.5558	1.544e-06	1.283e-05	FALSE	7119	7898	6918	10194	10899	10341	7311.67	10478	52.916	59.476	50.315	77.1471	69.1566	70.4441	54.2356	72.2493	113.948	113.591	110.638	156.342	148.473	142.191	112.725	149.002	protein_coding	HOMER3	chr19	19040010	19052070
ENSG00000051180	0.8121	3.146e-15	1.092e-13	FALSE	2795	2704	2784	4557	4998	4628	2761	4727.67	15.3306	14.807	18.0318	27.0318	23.78	23.0247	16.0565	24.6122	33.0125	28.2793	39.6502	54.7813	51.0537	46.4753	33.6473	50.7701	protein_coding	RAD51	chr15	40986972	41024354
ENSG00000051341	-0.07601	0.853	0.8997	FALSE	649	308	529	220	550	623	495.333	464.333	0.830591	0.417586	0.678063	0.287912	0.60388	0.743834	0.64208	0.545209	1.78857	0.797532	1.49099	0.583467	1.29648	1.50142	1.35903	1.12712	protein_coding	POLQ	chr3	121150278	121264853
ENSG00000051382	-0.5785	0.1114	0.192	FALSE	2504	2007	2901	757	1854	2296	2470.67	1635.67	8.10597	6.41294	8.0234	2.34686	5.37627	6.29128	7.5141	4.67147	17.4552	12.2478	17.6426	4.75604	11.5424	12.6989	15.7819	9.66577	protein_coding	PIK3CB	chr3	138372860	138553780
ENSG00000051523	0.8397	8.875e-12	1.927e-10	FALSE	28681	29353	27160	49163	53350	46031	28398	49514.7	400.922	424.173	372.184	707.048	643.603	584.629	399.093	645.093	863.335	810.112	818.396	1432.87	1381.76	1180.07	830.614	1331.57	protein_coding	CYBA	chr16	88709691	88717560
ENSG00000051596	0.3949	0.005279	0.01563	FALSE	6892	8204	7705	9510	10685	9026	7600.33	9740.33	49.2712	60.084	53.6428	69.2981	65.4286	58.1923	54.3326	64.3063	106.099	114.752	117.955	140.436	140.469	117.461	112.935	132.789	protein_coding	THOC3	chr5	175344876	175461683
ENSG00000051620	-0.4868	0.002574	0.008556	FALSE	5613	7601	6152	4098	4704	4692	6455.33	4498	8.86267	14.0259	9.84315	6.45479	7.09998	6.63747	10.9106	6.73075	19.0847	26.7875	21.6441	13.081	15.243	13.3977	22.5054	13.9072	protein_coding	HEBP2	chr6	138724668	138743334
ENSG00000051825	-1.142	0.0008806	0.003438	down	1295	1198	890	254	582	676	1127.67	504	4.77531	3.89051	3.11572	0.664857	1.30238	1.65192	3.92718	1.20639	10.283	7.43034	6.85116	1.34737	2.79609	3.33439	8.18818	2.49262	protein_coding	MPHOSPH9	chr12	123636867	123728561
ENSG00000052126	-0.8937	0.004601	0.01393	FALSE	3109	2753	2923	798	1793	2076	2928.33	1555.67	9.12069	9.32294	8.85433	3.19188	5.22992	5.59797	9.09932	4.67325	19.6403	17.8055	19.4698	6.4685	11.2282	11.2995	18.9718	9.66537	protein_coding	PLEKHA5	chr12	19282648	19529334
ENSG00000052344	2.824	7.251e-05	0.000397	up	8	0	17	52	82	57	8.33333	63.6667	0.045133	0	0.097984	0.377471	0.427636	0.403466	0.0477057	0.402858	0.097188	0	0.215457	0.764963	0.918096	0.814391	0.104215	0.832483	protein_coding	PRSS8	chr16	31142756	31147083
ENSG00000052723	-0.3525	0.2142	0.3215	FALSE	2376	2171	2761	1200	1743	2689	2436	1877.33	5.98048	6.21772	6.38799	4.08989	4.66208	5.87887	6.19539	4.87695	12.8782	11.875	14.0465	8.28837	10.0091	11.8664	12.9332	10.0546	protein_coding	SIKE1	chr1	115312100	115323306
ENSG00000052749	0.8867	7.056e-07	6.301e-06	FALSE	2800	2001	2767	4247	4866	4545	2522.67	4552.67	7.25561	5.34108	6.99136	11.1754	10.8298	10.6712	6.52935	10.8921	15.624	10.2007	15.3733	22.6475	23.2505	21.5397	13.7327	22.4792	protein_coding	RRP12	chr10	99116115	99161127
ENSG00000052795	0.8091	0.07024	0.1318	FALSE	279	237	207	154	449	655	241	419.333	0.465072	0.411165	0.330155	0.255003	0.631485	0.964382	0.402131	0.616957	1.00148	0.785269	0.725977	0.516777	1.35574	1.9466	0.837574	1.27304	protein_coding	FNIP2	chr4	159690290	159829201
ENSG00000052802	0.9697	2.088e-05	0.0001321	FALSE	2652	3111	2978	3757	6220	6855	2913.67	5610.67	13.2793	16.016	14.589	19.5619	26.8153	30.9929	14.6281	25.79	28.5953	30.5882	32.0797	39.6432	57.57	62.5589	30.4211	53.2574	protein_coding	MSMO1	chr4	166248775	166264312
ENSG00000052841	-0.8073	9.719e-05	0.0005101	FALSE	4173	3557	4663	1697	2606	2645	4131	2316	12.0162	10.4836	13.5836	5.21209	6.44647	6.88997	12.0278	6.18284	25.8755	20.0223	29.869	10.5626	13.84	13.9073	25.2556	12.77	protein_coding	TTC17	chr11	43380482	43516483
ENSG00000052850	-1.378	0.3998	NA	NA	0	0	5	0	0	0	1.66667	0	0	0	0.0077	0	0	0	0.00256667	0	0	0	0.016931	0	0	0	0.00564367	0	protein_coding	ALX4	chr11	44281994	44331716
ENSG00000053108	1.664	0.3086	NA	NA	0	0	0	6	0	0	0	2	0	0	0	0.011686	0	0	0	0.00389533	0	0	0	0.023682	0	0	0	0.007894	protein_coding	FSTL4	chr5	132532147	132948255
ENSG00000053254	-0.6023	0.04401	0.09118	FALSE	5621	4016	6177	2011	3935	4317	5271.33	3421	9.34329	6.6311	9.97007	3.56533	5.67572	6.39318	8.64815	5.21141	20.1196	12.6645	21.9232	7.22531	12.1853	12.9046	18.2358	10.7717	protein_coding	FOXN3	chr14	89591215	90085493
ENSG00000053328	0.03691	0.9838	NA	FALSE	0	0	0	0	0	0	0	0	0	0	0	0	0	0	0	0	0	0	0	0	0	0	0	0	protein_coding	METTL24	chr6	110567131	110679475
ENSG00000053371	0.5872	2.663e-05	0.0001632	FALSE	5459	6192	5330	8534	8565	7731	5660.33	8276.67	45.7766	53.1024	43.3749	72.6209	60.9878	58.0243	47.418	63.8777	98.5742	101.418	95.377	147.17	130.935	117.122	98.4565	131.742	protein_coding	AKR7A2	chr1	19630459	19638640
ENSG00000053372	0.3498	0.03304	0.07232	FALSE	6511	8190	6356	9007	8870	8238	7019	8705	32.6611	41.9345	31.283	46.0345	37.5448	37.2074	35.2929	40.2622	70.3317	80.0891	68.7881	93.2912	80.6055	75.1029	73.0696	82.9998	protein_coding	MRTO4	chr1	19578033	19586622
ENSG00000053438	-0.2322	0.8469	0.8957	FALSE	18	0	12	0	8	17	10	8.33333	0.154764	0	0.096886	0	0.054613	0.126584	0.0838833	0.060399	0.333264	0	0.213042	0	0.11725	0.255509	0.182102	0.124253	protein_coding	NNAT	chr20	36149617	36152092
ENSG00000053501	0.09597	0.6151	0.715	FALSE	1668	1923	1373	1833	1763	1563	1654.67	1719.67	22.6524	27.4524	18.1566	25.2557	21.0654	19.0311	22.7538	21.7841	48.7792	52.4303	39.9246	51.182	45.2255	38.4142	47.0447	44.9406	protein_coding	USE1	chr19	17326155	17330638
ENSG00000053524	-0.9435	0.02788	0.06299	FALSE	140	72	97	38	80	38	103	52	0.42903	0.260397	0.281855	0.062746	0.259966	0.072889	0.323761	0.131867	0.923862	0.497323	0.61977	0.127158	0.558122	0.147124	0.680318	0.277468	protein_coding	MCF2L2	chr3	182895831	183146566
ENSG00000053702	0.3133	0.7283	0.8055	FALSE	10	4	35	6	38	17	16.3333	20.3333	0.040861	0.014874	0.13994	0.024704	0.132186	0.062746	0.065225	0.073212	0.087989	0.028407	0.307714	0.050064	0.283792	0.126652	0.14137	0.153503	protein_coding	NRIP2	chr12	2934514	2944710
ENSG00000053747	0.1047	0.6828	0.7715	FALSE	7605	5020	8408	5515	9034	7635	7011	7394.67	8.41284	6.10572	9.43168	7.04623	8.50098	7.70718	7.98341	7.75146	18.116	11.6611	20.7393	14.2795	18.2508	15.5569	16.8388	16.0291	protein_coding	LAMA3	chr18	21269407	21535030
ENSG00000053770	-0.05264	0.8522	0.8992	FALSE	1445	1482	1313	816	1323	1887	1413.33	1342	5.44074	5.7804	4.9132	3.08687	4.29502	6.42085	5.37811	4.60091	11.7159	11.0398	10.8036	6.25569	9.22103	12.9604	11.1864	9.47905	protein_coding	AP5M1	chr14	57735627	57756797
ENSG00000053900	-0.6305	0.009254	0.02528	FALSE	1077	1067	1075	479	633	929	1073	680.333	4.67138	4.69241	4.48155	2.18807	2.36677	3.785	4.61512	2.77995	10.0592	8.96186	9.85448	4.43422	5.08125	7.63999	9.62519	5.71849	protein_coding	ANAPC4	chr4	25378835	25420120
ENSG00000053918	0.08844	0.936	0.9574	FALSE	11	3	5	4	0	16	6.33333	6.66667	0.035294	0.007138	0.034849	0.012078	0	0.050152	0.0257603	0.0207433	0.076001	0.013633	0.07663	0.024477	0	0.101232	0.0554213	0.041903	protein_coding	KCNQ1	chr11	2465914	2870339
ENSG00000054116	0.2122	0.1395	0.2296	FALSE	7018	8283	6881	8439	8719	7865	7394	8341	65.134	78.7769	64.041	81.8257	71.015	67.1773	69.3173	73.3394	140.258	150.453	140.82	165.824	152.463	135.597	143.844	151.295	protein_coding	TRAPPC3	chr1	36602173	36615098
ENSG00000054118	0.3106	0.1179	0.2012	FALSE	11280	8952	11796	11057	16019	11769	10676	12948.3	28.8925	23.9607	30.2049	29.1029	35.1969	27.5901	27.686	30.6299	62.2164	45.7615	66.4175	58.9785	75.5646	55.6903	58.1318	63.4111	protein_coding	THRAP3	chr1	36690017	36770958
ENSG00000054148	0.001207	0.9944	0.9963	FALSE	15409	18619	13994	15915	16795	14078	16007.3	15596	204.897	251.611	181.887	207.809	181.734	161.142	212.798	183.562	441.22	480.541	399.951	421.136	390.167	325.264	440.571	378.856	protein_coding	PHPT1	chr9	139743176	139745488
ENSG00000054179	0.1503	0.9136	0.9421	FALSE	0	4	3	0	0	8	2.33333	2.66667	0	0.031383	0.014635	0	0	0.038581	0.0153393	0.0128603	0	0.059936	0.032182	0	0	0.077876	0.030706	0.0259587	protein_coding	ENTPD2	chr9	139942550	139948497
ENSG00000054219	0.03691	0.9838	NA	FALSE	0	0	0	0	0	0	0	0	0	0	0	0	0	0	0	0	0	0	0	0	0	0	0	0	protein_coding	LY75	chr2	160628362	160761260
ENSG00000054267	-1.135	0.004025	0.01243	down	1480	1226	1203	232	758	771	1303	587	2.86268	2.62095	2.38842	0.449671	1.34343	1.39042	2.62402	1.06117	6.16442	5.00565	5.2519	0.91128	2.88422	2.80654	5.47399	2.20068	protein_coding	ARID4B	chr1	235294949	235491534
ENSG00000054277	-0.09665	0.6815	0.7705	FALSE	3211	2501	3403	1954	2950	3469	3038.33	2791	17.6786	13.5492	17.9177	10.7341	13.9771	17.0305	16.3818	13.9139	38.0687	25.8771	39.3992	21.7532	30.0076	34.3759	34.4483	28.7122	protein_coding	OPN3	chr1	241753404	241840678
ENSG00000054282	-1.092	9.749e-05	0.0005111	down	977	959	1040	263	544	567	992	458	4.98263	4.90918	6.0596	1.29973	2.26409	2.69092	5.31714	2.08492	10.7295	9.37584	13.3244	2.63397	4.86081	5.4316	11.1433	4.30879	protein_coding	SDCCAG8	chr1	243419320	243663394
ENSG00000054356	-1.186	0.4709	NA	NA	0	4	0	0	0	0	1.33333	0	0	0.009086	0	0	0	0	0.00302867	0	0	0.017352	0	0	0	0	0.005784	0	protein_coding	PTPRN	chr2	220154345	220174370
ENSG00000054392	-0.2175	0.2111	0.3177	FALSE	833	903	953	594	864	807	896.333	755	3.39378	2.98279	3.97571	1.91559	3.29137	2.80907	3.45076	2.67201	7.30807	5.69671	8.74218	3.88203	7.06628	5.67008	7.24899	5.53946	protein_coding	HHAT	chr1	210501596	210849638
ENSG00000054523	-0.7267	0.04704	0.09622	FALSE	3870	2355	3734	950	2431	2565	3319.67	1982	5.01687	3.15537	4.76058	1.49268	2.6626	3.08815	4.31094	2.41448	10.8032	6.02632	10.468	3.025	5.71637	6.23341	9.09918	4.99159	protein_coding	KIF1B	chr1	10270863	10441661
ENSG00000054598	-0.3167	0.1081	0.1874	FALSE	890	745	903	505	775	717	846	665.667	2.90122	2.50142	2.89409	1.68673	2.16857	2.1227	2.76558	1.99267	6.2474	4.77737	6.36382	3.41823	4.65574	4.28465	5.7962	4.11954	protein_coding	FOXC1	chr6	1610681	1614127
ENSG00000054611	0.1907	0.1427	0.2338	FALSE	2868	2643	2801	3019	3375	2852	2770.67	3082	9.44482	8.52412	8.48548	10.2819	8.85535	8.50911	8.81814	9.21544	20.3382	16.2799	18.6587	20.8367	19.0116	17.1756	18.4256	19.008	protein_coding	TBC1D22A	chr22	47158518	47571336
ENSG00000054654	0.1415	0.6735	0.764	FALSE	1079	790	813	504	1335	1081	894	973.333	0.871329	0.758608	0.754717	0.668945	0.995003	1.27262	0.794885	0.978857	1.8763	1.44883	1.65955	1.35565	2.13618	2.56878	1.66156	2.0202	protein_coding	SYNE2	chr14	64319683	64693165
ENSG00000054690	-0.03919	0.9082	0.9381	FALSE	385	180	434	292	299	358	333	316.333	0.761788	0.37733	0.80057	0.53169	0.52246	0.670814	0.646563	0.574988	1.64041	0.720647	1.76037	1.0775	1.12167	1.35403	1.37381	1.1844	protein_coding	PLEKHH1	chr14	68000018	68056329
ENSG00000054793	-0.01744	0.9466	0.9649	FALSE	1009	603	1064	694	959	936	892	863	1.39852	0.860228	1.51009	0.986785	1.14293	1.17829	1.25628	1.10267	3.01155	1.64292	3.32054	1.99977	2.45377	2.37836	2.65834	2.2773	protein_coding	ATP9A	chr20	50213053	50385173
ENSG00000054796	0.03691	0.9838	NA	FALSE	0	0	0	0	0	0	0	0	0	0	0	0	0	0	0	0	0	0	0	0	0	0	0	0	protein_coding	SPO11	chr20	55904815	55919050
ENSG00000054803	0.03691	0.9838	NA	FALSE	0	0	0	0	0	0	0	0	0	0	0	0	0	0	0	0	0	0	0	0	0	0	0	0	protein_coding	CBLN4	chr20	54572496	54580528
ENSG00000054938	0.03691	0.9838	NA	FALSE	0	0	0	0	0	0	0	0	0	0	0	0	0	0	0	0	0	0	0	0	0	0	0	0	protein_coding	CHRDL2	chr11	74407474	74442430
ENSG00000054965	0.03585	0.8502	0.8978	FALSE	4533	3240	4487	3691	4662	3922	4086.67	4091.67	7.1006	5.25062	6.89783	5.95126	6.28138	5.61213	6.41635	5.94825	15.2903	10.028	15.1676	12.0605	13.4856	11.328	13.4953	12.2914	protein_coding	FAM168A	chr11	73111532	73309234
ENSG00000054967	0.8487	3.14e-13	8.343e-12	FALSE	1182	1102	1214	1929	2025	2195	1166	2049.67	3.81004	3.62082	3.78675	6.3408	5.5531	6.52105	3.7392	6.13832	8.20444	6.91526	8.32668	12.85	11.922	13.1627	7.81546	12.6449	protein_coding	RELT	chr11	73087309	73108519
ENSG00000054983	0.03691	0.9838	NA	FALSE	0	0	0	0	0	0	0	0	0	0	0	0	0	0	0	0	0	0	0	0	0	0	0	0	protein_coding	GALC	chr14	88304164	88460009
ENSG00000055044	-1.289	0.0003714	0.001634	down	5238	5606	4074	974	1997	3063	4972.67	2011.33	30.2278	32.6317	23.0768	5.61731	9.6919	15.6659	28.6455	10.325	65.0919	62.3221	50.7436	11.3838	20.8076	31.6215	59.3858	21.271	protein_coding	NOP58	chr2	203130439	203168389
ENSG00000055070	0.4693	3.688e-05	0.0002186	FALSE	18930	18490	17271	24727	25229	23789	18230.3	24581.7	67.1265	65.1355	60.9336	83.9019	77.3371	74.0705	64.3985	78.4365	144.548	124.4	133.987	170.032	166.036	149.511	134.312	161.859	protein_coding	SZRD1	chr1	16679070	16724640
ENSG00000055118	-0.3522	0.8029	0.8633	FALSE	0	15	0	0	4	7	5	3.66667	0	0.035953	0	0	0.006357	0.021133	0.0119843	0.00916333	0	0.068665	0	0	0.013648	0.042657	0.0228883	0.0187683	protein_coding	KCNH2	chr7	150642049	150675403
ENSG00000055130	-0.07578	0.7364	0.8119	FALSE	4868	5122	5423	3223	5158	5995	5137.67	4792	17.8624	19.3596	19.5737	12.1241	16.2463	19.9663	18.9319	16.1122	38.4644	36.9741	43.0406	24.5702	34.8794	40.3017	39.493	33.2504	protein_coding	CUL1	chr7	148395006	148498128
ENSG00000055147	-1.15	2.76e-07	2.733e-06	down	1950	1800	2043	652	764	1142	1931	852.667	5.6637	5.65491	5.46184	1.88641	2.2438	3.03739	5.59348	2.3892	12.1961	10.8001	12.01	3.82291	4.81723	6.13095	11.6687	4.9237	protein_coding	FAM114A2	chr5	153369688	153418496
ENSG00000055163	-0.1407	0.3997	0.519	FALSE	1113	875	1106	830	1019	891	1031.33	913.333	2.47224	2.08164	2.1086	1.91697	1.84517	1.65469	2.22083	1.80561	5.32365	3.97564	4.6366	3.88483	3.96141	3.33999	4.6453	3.72874	protein_coding	CYFIP2	chr5	156693089	156822606
ENSG00000055208	-1.125	0.001843	0.006456	down	10395	8710	11066	2046	5168	6468	10057	4560.67	31.0982	27.6576	34.5972	6.45874	13.8272	18.5146	31.1176	12.9335	66.966	52.8221	76.0756	13.089	29.6858	37.3716	65.2879	26.7155	protein_coding	TAB2	chr6	149539777	149732749
ENSG00000055211	-0.4775	0.03648	0.07854	FALSE	4730	4396	5478	2332	3804	4172	4868	3436	26.3263	25.1522	29.9859	13.2765	18.1636	21.0352	27.1548	17.4917	56.6903	48.0373	65.9359	26.9055	38.9955	42.4594	56.8878	36.1201	protein_coding	GINM1	chr6	149887430	149912884
ENSG00000055332	-0.2012	0.5287	0.6402	FALSE	5258	3957	5259	2235	4391	5797	4824.67	4141	5.91636	4.68883	5.84068	3.13849	4.30696	7.78774	5.48196	5.07773	12.7401	8.95502	12.8431	6.36032	9.24666	15.7195	11.5127	10.4422	protein_coding	EIF2AK2	chr2	37326353	37384208
ENSG00000055483	0.007415	0.9702	0.981	FALSE	4464	3038	4491	3464	4125	4192	3997.67	3927	13.0003	8.58813	13.3162	8.47681	10.2174	9.38324	11.6349	9.35915	27.9945	16.4021	29.281	17.1787	21.9359	18.94	24.5592	19.3515	protein_coding	USP36	chr17	76783463	76837523
ENSG00000055609	-0.4787	0.2107	0.3172	FALSE	1752	1150	1613	469	1457	1278	1505	1068	1.6817	1.06342	1.31825	0.424074	1.01181	0.95227	1.35446	0.796053	3.62132	2.03099	2.8987	0.859406	2.17228	1.92215	2.85034	1.65128	protein_coding	KMT2C	chr7	151832010	152133090
ENSG00000055732	0.4288	0.6774	0.7675	FALSE	11	4	5	11	16	0	6.66667	9	0.041774	0.011923	0.018132	0.039012	0.053104	0	0.023943	0.0307053	0.089955	0.022771	0.03987	0.079061	0.11401	0	0.0508653	0.064357	protein_coding	MCOLN3	chr1	85483765	85514182
ENSG00000055813	-1.811	0.08269	0.1507	FALSE	8	7	7	0	4	0	7.33333	1.33333	0.022588	0.018886	0.01825	0	0.009696	0	0.019908	0.003232	0.04864	0.03607	0.040131	0	0.020816	0	0.0416137	0.00693867	protein_coding	CCDC85A	chr2	56411258	56613308
ENSG00000055917	-0.8011	0.01527	0.03825	FALSE	5120	4558	5540	1497	2877	4248	5072.67	2874	11.5913	10.007	13.5913	3.45326	5.09301	8.62647	11.7299	5.72425	24.9604	19.112	29.8859	6.9982	10.9342	17.4125	24.6528	11.7816	protein_coding	PUM2	chr2	20448452	20551995
ENSG00000055950	0.05637	0.6605	0.7529	FALSE	6110	6816	5747	6300	6441	6174	6224.33	6305	65.3274	76.6236	58.8419	72.5144	59.9328	61.3169	66.931	64.588	140.674	146.34	129.387	146.954	128.67	123.768	138.801	133.131	protein_coding	MRPL43	chr10	102729215	102747272
ENSG00000055955	0.01913	0.9829	0.9895	FALSE	14	64	27	4	75	27	35	35.3333	0.299743	0.428971	0.35734	0.031149	0.304034	0.220811	0.362018	0.185331	0.64546	0.819276	0.785755	0.063125	0.652734	0.445707	0.750164	0.387189	protein_coding	ITIH4	chr3	52846991	52865495
ENSG00000055957	0.03691	0.9838	NA	FALSE	0	0	0	0	0	0	0	0	0	0	0	0	0	0	0	0	0	0	0	0	0	0	0	0	protein_coding	ITIH1	chr3	52811603	52826078
ENSG00000056050	-0.39	0.2543	0.3679	FALSE	790	839	732	308	575	895	787	592.667	7.26686	7.91666	6.62171	2.94205	4.53261	7.45447	7.26841	4.97637	15.6483	15.1197	14.5605	5.9622	9.7311	15.0468	15.1095	10.2467	protein_coding	C4orf27	chr4	170650616	170679104
ENSG00000056097	-0.5113	0.08418	0.1528	FALSE	7382	6956	7116	2711	5394	6743	7151.33	4949.33	17.9054	17.3639	16.9646	6.81932	11.2445	14.7939	17.4113	10.9526	38.557	33.1626	37.3034	13.8197	24.1409	29.8614	36.341	22.6073	protein_coding	ZFR	chr5	32354456	32444867
ENSG00000056277	-0.4305	0.05038	0.1015	FALSE	496	445	545	261	387	433	495.333	360.333	1.20165	1.11063	1.3002	0.64858	0.805158	0.952308	1.20416	0.802015	2.58761	2.12114	2.85902	1.31438	1.7286	1.92223	2.52259	1.65507	protein_coding	ZNF280C	chrX	129336685	129402873
ENSG00000056291	0.03691	0.9838	NA	FALSE	0	0	0	0	0	0	0	0	0	0	0	0	0	0	0	0	0	0	0	0	0	0	0	0	protein_coding	NPFFR2	chr4	72897521	73013784
ENSG00000056487	-0.3122	0.1508	0.2438	FALSE	450	376	528	302	334	430	451.333	355.333	1.3751	1.22066	1.70101	1.01666	1.05144	1.39613	1.43226	1.15474	2.96111	2.33128	3.74036	2.06031	2.25735	2.81808	3.01092	2.37858	protein_coding	PHF21B	chr22	45277042	45405880
ENSG00000056558	0.4681	0.001184	0.004431	FALSE	2182	1838	2250	2726	3035	2696	2090	2819	3.87816	3.36473	3.93493	4.96834	4.6307	4.35009	3.72594	4.64971	8.35113	6.42616	8.65251	10.0686	9.94171	8.78062	7.80993	9.59697	protein_coding	TRAF1	chr9	123664671	123691451
ENSG00000056586	-0.6897	0.05792	0.1134	FALSE	3604	3359	3635	991	2208	3299	3532.67	2166	5.14517	5.33072	5.38239	1.67987	2.84048	4.4183	5.28609	2.97955	11.0795	10.1809	11.8353	3.40434	6.09827	8.91831	11.0319	6.14031	protein_coding	RC3H2	chr9	125606835	125667620
ENSG00000056661	0.5428	0.001809	0.006353	FALSE	4690	3401	4621	5474	6448	6164	4237.33	6028.67	17.9108	14.2711	19.9136	24.8049	22.7051	21.5615	17.3652	23.0239	38.5686	27.2559	43.7879	50.2685	48.7459	43.5218	36.5375	47.5121	protein_coding	PCGF2	chr17	36890150	36906070
ENSG00000056736	-0.08108	0.8256	0.8805	FALSE	50	50	76	38	55	70	58.6667	54.3333	0.276862	0.285859	0.416647	0.213979	0.259313	0.355256	0.326456	0.276183	0.596189	0.545952	0.916165	0.433639	0.556722	0.717082	0.686102	0.569148	protein_coding	IL17RB	chr3	53880607	53899827
ENSG00000056972	0.5236	0.003308	0.01057	FALSE	2206	1860	2446	2634	3587	2932	2170.67	3051	7.22293	6.36812	6.6375	7.04669	9.41299	7.96559	6.74285	8.14176	15.5537	12.1622	14.5952	14.2805	20.2089	16.0785	14.1037	16.8559	protein_coding	TRAF3IP2	chr6	111877657	111927481
ENSG00000056998	-1.838	0.2595	NA	NA	0	8	0	0	0	0	2.66667	0	0	0.024304	0	0	0	0	0.00810133	0	0	0.046417	0	0	0	0	0.0154723	0	protein_coding	GYG2	chrX	2746829	2800859
ENSG00000057019	-0.5891	0.04628	0.09499	FALSE	31587	24575	32281	10939	21417	25613	29481	19323	58.63	46.9062	58.853	21.2531	34.1972	43.0207	54.7964	32.8237	126.252	89.5842	129.412	43.0706	73.4184	86.8369	115.083	67.7753	protein_coding	DCBLD2	chr3	98514785	98620533
ENSG00000057149	1.346	0.1728	0.2718	FALSE	3	4	0	4	6	12	2.33333	7.33333	0.017884	0.01964	0	0.022835	0.031576	0.065395	0.012508	0.0399353	0.038512	0.037509	0	0.046276	0.067791	0.131999	0.0253403	0.082022	protein_coding	SERPINB3	chr18	61322431	61329197
ENSG00000057252	0.1718	0.4234	0.5422	FALSE	5079	4435	5714	4013	6081	6749	5076	5614.33	8.72577	7.80843	9.39795	6.97392	8.80566	10.1576	8.64405	8.64573	18.7898	14.913	20.6651	14.133	18.905	20.503	18.1227	17.847	protein_coding	SOAT1	chr1	179262925	179327815
ENSG00000057294	-1.295	1.093e-05	7.457e-05	down	154	167	141	39	68	76	154	61	0.452102	0.619247	0.51847	0.110206	0.253348	0.189367	0.52994	0.184307	0.973546	1.18267	1.14006	0.223339	0.543914	0.382233	1.09876	0.383162	protein_coding	PKP2	chr12	32943679	33049774
ENSG00000057468	0.03691	0.9838	NA	FALSE	0	0	0	0	0	0	0	0	0	0	0	0	0	0	0	0	0	0	0	0	0	0	0	0	protein_coding	MSH4	chr1	76262567	76378923
ENSG00000057593	0.03691	0.9838	NA	FALSE	0	0	0	0	0	0	0	0	0	0	0	0	0	0	0	0	0	0	0	0	0	0	0	0	protein_coding	F7	chr13	113760105	113774995
ENSG00000057608	-0.5876	0.005018	0.01497	FALSE	22683	26769	24313	11627	16277	20284	24588.3	16062.7	108.999	137.552	119.88	55.6554	69.0593	90.9496	122.144	71.8881	234.716	262.705	263.603	112.788	148.264	183.581	253.675	148.211	protein_coding	GDI2	chr10	5807186	5884095
ENSG00000057657	-1.429	0.0284	0.06396	FALSE	48	12	61	12	17	13	40.3333	14	0.138143	0.038253	0.144651	0.02527	0.030803	0.025454	0.107016	0.0271757	0.297473	0.073058	0.318074	0.051211	0.066131	0.05138	0.229535	0.0562407	protein_coding	PRDM1	chr6	106534195	106557814
ENSG00000057663	-1.291	3.965e-05	0.0002341	down	5249	7047	5100	1391	2177	3434	5798.67	2334	18.6203	25.9876	17.8332	5.08754	6.6902	11.1501	20.8137	7.64261	40.0966	49.6327	39.2134	10.3102	14.3633	22.5064	42.9809	15.7266	protein_coding	ATG5	chr6	106632351	106773666
ENSG00000057704	0.1453	0.5888	0.6921	FALSE	1173	842	1410	862	1441	1418	1141.67	1240.33	2.33942	1.6982	2.65187	1.77355	2.47794	2.53093	2.22983	2.26081	5.03766	3.24333	5.83119	3.59418	5.31992	5.10867	4.70406	4.67426	protein_coding	TMCC3	chr12	94960900	95044338
ENSG00000057757	-0.6281	1.196e-09	1.768e-08	FALSE	6799	7032	7171	3996	4525	4750	7000.67	4423.67	47.7102	50.8298	49.4827	28.8068	27.2614	30.2305	49.3409	28.7662	102.738	97.0778	108.807	58.3785	58.5278	61.02	102.874	59.3088	protein_coding	PITHD1	chr1	24104895	24114722
ENSG00000057935	-0.2129	0.2477	0.3609	FALSE	2418	2478	2604	1591	2539	2215	2500	2115	12.5672	13.3651	13.2666	8.72679	11.1674	10.6961	13.0663	10.1967	27.0619	25.5254	29.172	17.6853	23.9754	21.5899	27.2531	21.0835	protein_coding	MTA3	chr2	42721709	42984087
ENSG00000058056	-0.07811	0.7179	0.7981	FALSE	2501	1973	2415	1526	2325	2556	2296.33	2135.67	3.42842	2.74496	3.20679	2.1127	2.69513	3.14202	3.12672	2.64995	7.38268	5.2425	7.05141	4.28149	5.7862	6.34215	6.55886	5.46994	protein_coding	USP13	chr3	179370543	179507189
ENSG00000058063	-0.7852	0.03428	0.07457	FALSE	3610	2956	3467	870	1952	2936	3344.33	1919.33	6.33412	5.31027	5.67212	1.83337	2.87387	4.95966	5.77217	3.2223	13.6397	10.1419	12.4724	3.71542	6.16995	10.011	12.0847	6.63214	protein_coding	ATP11B	chr3	182511288	182639423
ENSG00000058085	0.6327	0.0005485	0.002284	FALSE	13543	10430	14638	16873	22179	19477	12870.3	19509.7	29.862	23.74	31.6364	38.0423	41.9431	38.8034	28.4128	39.5963	64.3041	45.3401	69.5653	77.0947	90.0481	78.3244	59.7365	81.8224	protein_coding	LAMC2	chr1	183155373	183214035
ENSG00000058091	-0.7785	0.008774	0.02417	FALSE	652	644	737	216	472	479	677.667	389	1.54044	1.50232	1.61173	0.520009	0.930883	1.05129	1.5515	0.83406	3.31714	2.86922	3.54403	1.05383	1.99852	2.12202	3.24347	1.72479	protein_coding	CDK14	chr7	90095738	90839905
ENSG00000058262	0.7597	1.213e-07	1.278e-06	FALSE	26145	21245	26203	38095	43950	39532	24531	40525.7	80.9683	68.3378	79.8182	120.881	117.272	111.28	76.3748	116.478	174.355	130.516	175.512	244.972	251.774	224.617	160.128	240.454	protein_coding	SEC61A1	chr3	127770484	127790526
ENSG00000058272	-0.9742	0.001703	0.006028	FALSE	3446	2877	3063	825	1812	2077	3128.67	1571.33	7.05169	5.9766	6.17881	1.76888	3.20605	3.90957	6.40237	2.9615	15.1849	11.4145	13.5866	3.58472	6.88311	7.89144	13.3953	6.11976	protein_coding	PPP1R12A	chr12	80167343	80329240
ENSG00000058335	1.708	1.937e-05	0.0001236	up	21	29	38	66	90	133	29.3333	96.3333	0.037036	0.057887	0.071888	0.30612	0.160896	0.460067	0.0556037	0.309028	0.079753	0.110556	0.158074	0.620366	0.34543	0.928643	0.116128	0.63148	protein_coding	RASGRF1	chr15	79252289	79383115
ENSG00000058404	0.9055	0.4982	0.6126	FALSE	4	0	0	0	4	6	1.33333	3.33333	0.008326	0	0	0	0.008595	0.012943	0.00277533	0.00717933	0.01793	0	0	0	0.018453	0.026126	0.00597667	0.0148597	protein_coding	CAMK2B	chr7	44256749	44374176
ENSG00000058453	0.3388	0.1859	0.288	FALSE	978	569	994	943	989	1208	847	1046.67	2.13645	1.38578	1.99618	2.02404	1.84454	2.24248	1.83947	2.03702	4.60058	2.64665	4.3894	4.10183	3.96006	4.52643	3.87888	4.19611	protein_coding	CROCC	chr1	17066768	17299474
ENSG00000058600	0.01791	0.8923	0.9275	FALSE	2738	2495	2903	2334	2827	2892	2712	2684.33	8.47021	7.93516	10.1219	7.34962	8.36893	8.58054	8.84242	8.0997	18.2395	15.1551	22.257	14.8944	17.9673	17.3198	18.5505	16.7272	protein_coding	POLR3E	chr16	22308730	22346424
ENSG00000058668	-0.5891	0.01879	0.04523	FALSE	20337	16089	24352	9003	15534	15169	20259.3	13235.3	25.8571	21.0653	30.5394	11.5721	16.7574	17.3572	25.8206	15.2289	55.6799	40.2319	67.1531	23.4514	35.9766	35.0353	54.355	31.4878	protein_coding	ATP2B4	chr1	203595689	203713209
ENSG00000058673	-0.7059	0.0317	0.06992	FALSE	7897	5856	7997	2257	4970	5938	7250	4388.33	16.1259	12.3616	13.9713	6.45476	7.54118	10.1056	14.1529	8.03386	34.7252	23.609	30.7214	13.0809	16.1903	20.3981	29.6852	16.5564	protein_coding	ZC3H11A	chr1	203764782	203823252
ENSG00000058729	-0.7457	0.03726	0.07978	FALSE	825	950	648	236	505	685	807.667	475.333	2.52848	3.00409	2.08657	0.748628	1.49485	1.96137	2.53971	1.40162	5.44476	5.73739	4.58816	1.51713	3.20932	3.95901	5.25677	2.89515	protein_coding	RIOK2	chr5	96496571	96518964
ENSG00000058799	-0.06522	0.6362	0.7328	FALSE	2585	3201	2766	2431	2787	2763	2850.67	2660.33	17.6588	22.7351	18.6401	17.3824	16.569	18.2214	19.678	17.3909	38.026	43.4208	40.9877	35.2264	35.5721	36.7798	40.8115	35.8594	protein_coding	YIPF1	chr1	54317392	54356407
ENSG00000058804	0.4662	0.06362	0.1219	FALSE	2223	2469	2283	1986	3437	4062	2325	3161.67	4.867	5.6965	5.26968	4.45824	6.61738	8.25569	5.27773	6.44377	10.4805	10.8795	11.5875	9.03485	14.2069	16.664	10.9825	13.3019	protein_coding	NDC1	chr1	54231133	54304533
ENSG00000058866	0.9239	7.838e-06	5.546e-05	FALSE	313	389	336	534	596	800	346	643.333	0.971357	1.12135	1.01947	1.5628	1.14353	1.86544	1.03739	1.52392	2.0917	2.14162	2.24171	3.1671	2.45506	3.76539	2.15834	3.12918	protein_coding	DGKG	chr3	185823457	186080026
ENSG00000059122	0.5274	2.505e-06	1.982e-05	FALSE	7303	6550	7408	9453	10475	9965	7087	9964.33	20.6278	18.1211	19.8829	25.7134	22.4641	25.6701	19.5439	24.6159	44.4194	34.6088	43.7205	52.1096	48.2285	51.8148	40.9162	50.7176	protein_coding	FLYWCH1	chr16	2961938	3001209
ENSG00000059145	0.5658	0.0001921	0.0009217	FALSE	1383	1148	1447	1892	2008	1839	1326	1913	4.73668	4.05551	4.79856	6.34419	5.68072	5.35971	4.53025	5.79487	10.1998	7.74547	10.5515	12.8568	12.196	10.8185	9.49895	11.9571	protein_coding	UNKL	chr16	1413206	1464752
ENSG00000059377	0.5624	4.298e-06	3.22e-05	FALSE	1025	980	895	1335	1427	1416	966.667	1392.67	11.5162	11.196	8.1951	12.2033	11.9756	11.2502	10.3024	11.8097	24.7986	21.3829	18.0202	24.7307	25.7104	22.7084	21.4006	24.3832	protein_coding	TBXAS1	chr7	139476850	139720125
ENSG00000059378	0.6225	2.47e-06	1.956e-05	FALSE	4032	3284	3789	5256	5833	5591	3701.67	5560	13.4828	11.713	13.1985	17.9185	15.6551	16.1363	12.7981	16.57	29.0336	22.3703	29.0222	36.3128	33.6101	32.571	26.8087	34.1647	protein_coding	PARP12	chr7	139723544	139763521
ENSG00000059573	0.5656	0.0001306	0.0006593	FALSE	7911	6586	8231	9976	12137	10733	7576	10948.7	26.9027	23.0421	27.2873	34.646	35.4974	33.0774	25.744	34.4069	57.9317	44.0072	60.002	70.2118	76.2098	66.7664	53.9803	71.0627	protein_coding	ALDH18A1	chr10	97365696	97416463
ENSG00000059588	0.3251	0.1459	0.2377	FALSE	1097	1081	1244	956	1607	1650	1140.67	1404.33	2.75298	2.81476	3.00622	2.35763	3.13844	3.44817	2.85799	2.98142	5.92819	5.3758	6.61038	4.77786	6.73796	6.9601	5.97146	6.15864	protein_coding	TARBP1	chr1	234527059	234614849
ENSG00000059691	0.4587	0.003423	0.01087	FALSE	1555	1831	1650	2389	2298	2044	1678.67	2243.67	7.47285	9.10414	7.9154	11.7739	9.46427	8.82059	8.16413	10.0196	16.0918	17.3876	17.4052	23.8605	20.319	17.8043	16.9615	20.6612	protein_coding	PET112	chr4	152591656	152682175
ENSG00000059728	-0.2742	0.3309	0.4478	FALSE	352	321	356	168	310	359	343	279	0.709127	0.667824	0.706581	0.346307	0.538865	0.664625	0.694511	0.516599	1.52702	1.27545	1.5537	0.701809	1.15689	1.34154	1.45206	1.06675	protein_coding	MXD1	chr2	70124820	70170077
ENSG00000059758	-1.003	0.0004152	0.001802	down	2154	2061	2264	606	1172	1408	2159.67	1062	6.13191	6.03953	6.32595	1.72836	2.82265	3.65963	6.1658	2.73688	13.2043	11.5347	13.9101	3.5026	6.05997	7.38694	12.883	5.64984	protein_coding	CDK17	chr12	96672039	96794338
ENSG00000059769	-0.393	0.1484	0.2408	FALSE	1059	1223	1028	534	794	1151	1103.33	826.333	5.09849	6.05169	4.86105	2.59081	3.2919	5.02311	5.33708	3.63527	10.979	11.5579	10.689	5.25041	7.06741	10.1391	11.0753	7.48564	protein_coding	DNAJC25	chr9	114393632	114432508
ENSG00000059804	0.1758	0.3148	0.4309	FALSE	3577	2943	4101	3429	4334	3963	3540.33	3908.67	10.4319	8.81441	11.6569	10.3106	10.8818	10.5413	10.3011	10.5779	22.4637	16.8343	25.6324	20.895	23.3622	21.2776	21.6435	21.8449	protein_coding	SLC2A3	chr12	8071826	8088871
ENSG00000059915	-0.2715	0.219	0.3271	FALSE	126	150	148	109	127	106	141.333	114	0.962033	1.19464	0.975754	0.795892	0.802603	0.701812	1.04414	0.766769	2.07162	2.2816	2.14558	1.61292	1.72312	1.4166	2.16627	1.58421	protein_coding	PSD	chr10	104162376	104181296
ENSG00000060069	1.018	1.477e-07	1.539e-06	up	1908	1313	1906	3297	3559	3270	1709	3375.33	5.8896	4.29162	5.81109	10.6288	9.33615	9.25222	5.33077	9.73907	12.6825	8.19639	12.778	21.5399	20.0439	18.6755	11.219	20.0864	protein_coding	CTDP1	chr18	77439801	77514510
ENSG00000060138	-0.05546	0.7205	0.7995	FALSE	20015	15951	20167	15427	19379	17989	18711	17598.3	126.366	106.084	127.226	101.197	106.84	103.422	119.892	103.819	272.114	202.605	279.756	205.08	229.375	208.756	251.492	214.404	protein_coding	YBX3	chr12	10851683	10875911
ENSG00000060140	-0.9488	0.001511	0.005449	FALSE	289	285	447	118	186	214	340.333	172.667	1.12964	1.10676	1.72795	0.451462	0.598208	0.746091	1.32145	0.598587	2.43254	2.11376	3.79958	0.914911	1.2843	1.50598	2.78196	1.23506	protein_coding	STYK1	chr12	10771538	10826917
ENSG00000060237	-0.1505	0.6706	0.7618	FALSE	12638	6588	12281	5130	11223	11645	10502.3	9332.67	14.4808	8.12074	13.1944	6.11247	11.1281	11.792	11.932	9.67752	31.1827	15.5095	29.0131	12.3872	23.891	23.8021	25.2351	20.0268	protein_coding	WNK1	chr12	861759	1020618
ENSG00000060339	-0.5209	0.1786	0.2789	FALSE	2580	2437	2379	694	1885	2525	2465.33	1701.33	6.62446	6.24784	5.86605	1.86761	4.26032	6.36672	6.24612	4.16488	14.2649	11.9325	12.8989	3.78481	9.14653	12.8512	13.0321	8.59417	protein_coding	CCAR1	chr10	70480769	70552134
ENSG00000060491	0.7306	9.649e-06	6.712e-05	FALSE	10911	7972	10397	14775	16729	15910	9760	15804.7	49.0435	37.8542	46.9439	69.9616	66.5713	66.3387	44.6139	67.6239	105.609	72.2962	103.225	141.781	142.923	133.904	93.71	139.536	protein_coding	OGFR	chr20	61436187	61445352
ENSG00000060558	0.3726	0.7916	0.8542	FALSE	7	4	0	0	15	0	3.66667	5	0.032109	0.020416	0	0	0.067617	0	0.0175083	0.022539	0.069144	0.038992	0	0	0.145168	0	0.0360453	0.0483893	protein_coding	GNA15	chr19	3136191	3163767
ENSG00000060566	1.219	0.2892	0.4037	FALSE	0	0	14	6	18	12	4.66667	12	0	0	0.057263	0.024071	0.065576	0.044024	0.0190877	0.044557	0	0	0.125916	0.048781	0.140786	0.088861	0.041972	0.0928093	protein_coding	CREB3L3	chr19	4153598	4173051
ENSG00000060642	-1.07	6.407e-19	3.279e-17	down	2863	2711	2713	1130	1408	1318	2762.33	1285.33	15.2262	14.3827	12.4279	6.18502	6.10064	5.60695	14.0123	5.9642	32.7877	27.469	27.3278	12.5342	13.0975	11.3176	29.1948	12.3165	protein_coding	PIGV	chr1	27113963	27124889
ENSG00000060656	0.7976	1.95e-06	1.579e-05	FALSE	4148	3236	4494	6130	6990	7043	3959.33	6721	8.56419	6.97381	8.95649	12.9575	12.2193	13.0467	8.16483	12.7411	18.4419	13.319	19.6944	26.2589	26.2337	26.3347	17.1518	26.2758	protein_coding	PTPRU	chr1	29563028	29653325
ENSG00000060688	0.1037	0.34	0.4572	FALSE	4703	5124	5286	4942	5358	5548	5037.67	5282.67	33.8619	37.8175	37.5343	36.1381	32.8574	36.0961	36.4046	35.0305	72.9173	72.2262	82.5342	73.2357	70.542	72.8597	75.8926	72.2125	protein_coding	SNRNP40	chr1	31732417	31769662
ENSG00000060709	1.242	0.4489	NA	NA	0	0	0	0	0	4	0	1.33333	0	0	0	0	0	0.005145	0	0.001715	0	0	0	0	0	0.010385	0	0.00346167	protein_coding	RIMBP2	chr12	130880682	131200826
ENSG00000060718	-2.626	0.0643	0.1229	FALSE	0	8	8	0	0	0	5.33333	0	0	0.012603	0.010743	0	0	0	0.007782	0	0	0.024071	0.023624	0	0	0	0.0158983	0	protein_coding	COL11A1	chr1	103342023	103574052
ENSG00000060749	-0.1639	0.6386	0.7346	FALSE	2112	1660	1763	759	2011	2114	1845	1628	2.70662	2.20103	2.15139	0.951143	2.09619	2.44395	2.35301	1.83043	5.82838	4.20366	4.73068	1.92754	4.50034	4.9331	4.9209	3.78699	protein_coding	QSER1	chr11	32914724	33014862
ENSG00000060762	-0.2659	0.09789	0.1728	FALSE	1065	1330	1206	824	1041	1064	1200.33	976.333	13.0537	16.7679	14.5587	9.86962	10.4443	11.3886	14.7934	10.5675	28.1095	32.0244	32.0131	20.0013	22.423	22.9878	30.7157	21.804	protein_coding	MPC1	chr6	166778407	166796486
ENSG00000060971	0.5703	2.062e-05	0.0001307	FALSE	3987	3979	3302	5268	5420	5626	3756	5438	25.7031	27.1055	21.2204	35.8986	30.6275	33.2576	24.6763	33.2612	55.3484	51.7677	46.6615	72.7504	65.7545	67.1302	51.2592	68.545	protein_coding	ACAA1	chr3	38144620	38178733
ENSG00000060982	-0.3016	0.1696	0.2679	FALSE	12827	11464	11199	6528	9870	11893	11830	9430.33	18.4563	16.1413	15.5096	10.5469	12.3955	15.2924	16.7024	12.7449	39.7433	30.8276	34.1041	21.3738	26.6119	30.8676	34.8917	26.2845	protein_coding	BCAT1	chr12	24964295	25102393
ENSG00000061273	0.3409	0.06045	0.1173	FALSE	6800	4854	6888	6949	8044	7941	6180.67	7644.67	19.4774	14.3461	18.8921	20.02	19.4179	20.4304	17.5719	19.9561	41.9422	27.399	41.5419	40.5716	41.6884	41.2385	36.961	41.1662	protein_coding	HDAC7	chr12	48176505	48226915
ENSG00000061337	-0.2179	0.341	0.4581	FALSE	281	219	239	229	172	216	246.333	205.667	0.555733	0.444165	0.462431	0.464084	0.291286	0.392469	0.487443	0.382613	1.1967	0.848293	1.01684	0.940488	0.625367	0.792195	1.02061	0.786017	protein_coding	LZTS1	chr8	20103676	20161474
ENSG00000061455	0.738	0.5857	0.689	FALSE	7	0	0	8	0	5	2.33333	4.33333	0.007797	0	0	0.008791	0	0.004405	0.002599	0.00439867	0.01679	0	0	0.017815	0	0.008892	0.00559667	0.00890233	protein_coding	PRDM6	chr5	122424816	122529960
ENSG00000061492	0.03691	0.9838	NA	FALSE	0	0	0	0	0	0	0	0	0	0	0	0	0	0	0	0	0	0	0	0	0	0	0	0	protein_coding	WNT8A	chr5	137419581	137428054
ENSG00000061656	-0.2153	0.1779	0.278	FALSE	1905	2275	1725	1659	1659	1636	1968.33	1651.33	18.7005	23.9069	14.9113	18.5633	13.1079	15.0333	19.1729	15.5681	40.2692	45.6589	32.7885	37.6194	28.1415	30.3446	39.5722	32.0351	protein_coding	SPAG4	chr20	34203814	34208971
ENSG00000061676	-0.5532	0.09932	0.1749	FALSE	11467	12863	10761	4164	7372	12072	11697	7869.33	7.18273	7.93993	6.52409	2.56656	3.70636	6.44544	7.21558	4.23945	15.4671	15.1642	14.3458	5.20125	7.95722	13.0101	14.9924	8.72285	protein_coding	NCKAP1	chr2	183773843	183903586
ENSG00000061794	-0.7044	0.001601	0.005713	FALSE	4681	5156	4903	1991	3243	3657	4913.33	2963.67	28.2614	32.1907	28.9872	12.2494	16.8989	19.8381	29.8131	16.3288	60.8574	61.4797	63.7399	24.8241	36.2804	40.0431	62.0256	33.7158	protein_coding	MRPS35	chr12	27863706	27909228
ENSG00000061918	-0.3005	0.2997	0.4149	FALSE	688	662	808	330	696	700	719.333	575.333	2.51485	2.45871	2.85823	1.21366	2.14735	2.2906	2.6106	1.88387	5.41542	4.69579	6.28496	2.45955	4.61017	4.62356	5.46539	3.89776	protein_coding	GUCY1B3	chr4	156680144	156728743
ENSG00000061936	-0.08761	0.554	0.6615	FALSE	3105	2840	3594	2700	3195	2867	3179.67	2920.67	10.8949	10.2762	12.4089	9.81759	9.68575	9.01478	11.1933	9.50604	23.4608	19.6262	27.286	19.8958	20.7945	18.1963	23.4576	19.6289	protein_coding	SFSWAP	chr12	132195626	132284282
ENSG00000061938	-0.01909	0.9219	0.9477	FALSE	2818	2081	3193	2402	2703	2690	2697.33	2598.33	7.95152	6.23847	8.74813	7.15599	6.51048	6.80664	7.64604	6.82437	17.1226	11.9146	19.2362	14.502	13.9774	13.7392	16.0911	14.0729	protein_coding	TNK2	chr3	195590235	195638816
ENSG00000061987	-0.7282	0.04468	0.09232	FALSE	1831	1462	1819	452	1308	1291	1704	1017	2.65742	2.18002	2.63379	0.625634	1.91366	1.73358	2.49041	1.42429	5.72242	4.16352	5.79143	1.26788	4.10847	3.49922	5.22579	2.95852	protein_coding	MON2	chr12	62860597	62991363
ENSG00000062038	0.02113	0.967	0.9788	FALSE	25	23	39	14	37	36	29	29	0.074468	0.069995	0.114201	0.042308	0.107302	0.097663	0.0862213	0.0824243	0.160357	0.133681	0.251115	0.085739	0.230366	0.197131	0.181718	0.171079	protein_coding	CDH3	chr16	68670092	68756519
ENSG00000062096	0.03691	0.9838	NA	FALSE	0	0	0	0	0	0	0	0	0	0	0	0	0	0	0	0	0	0	0	0	0	0	0	0	protein_coding	ARSF	chrX	2959512	3030767
ENSG00000062194	-0.9374	0.009795	0.02645	FALSE	2291	2158	2084	507	1204	1662	2177.67	1124.33	8.00171	8.01105	6.20485	1.73304	3.35607	4.81429	7.40587	3.30113	17.2307	15.3	13.6438	3.5121	7.20518	9.71761	15.3915	6.81163	protein_coding	GPBP1	chr5	56469775	56560506
ENSG00000062282	-0.4073	0.006783	0.01945	FALSE	1210	1013	1143	722	832	926	1122	826.667	5.51613	4.67513	5.11174	3.3289	3.24973	3.80122	5.101	3.45995	11.8783	8.92885	11.2402	6.74618	6.97689	7.67272	10.6824	7.13193	protein_coding	DGAT2	chr11	75470557	75512579
ENSG00000062370	0.08315	0.8102	0.8696	FALSE	94	106	86	63	91	144	95.3333	99.3333	0.288	0.351297	0.266205	0.196315	0.23837	0.401591	0.301834	0.278759	0.620172	0.670928	0.585358	0.397842	0.511759	0.810609	0.625486	0.573403	protein_coding	ZNF112	chr19	44830708	44871377
ENSG00000062485	0.3941	0.01395	0.03544	FALSE	10951	8755	11573	12069	14742	13336	10426.3	13382.3	42.4883	34.6982	44.3203	47.1918	48.6627	46.3987	40.5023	47.4177	91.4932	66.2688	97.4559	95.6365	104.474	93.6555	85.0726	97.9221	protein_coding	CS	chr12	56665483	56694176
ENSG00000062524	-1.983	0.04544	0.09356	FALSE	17	13	11	0	0	8	13.6667	2.66667	0.064858	0.049269	0.034926	0	0	0.023074	0.0496843	0.00769133	0.139664	0.094096	0.076799	0	0	0.046575	0.10352	0.015525	protein_coding	LTK	chr15	41795836	41806085
ENSG00000062582	0.4955	0.001337	0.004923	FALSE	12074	14943	11702	17733	18495	16944	12906.3	17724	191.826	243.726	182.314	287.609	251.185	243.627	205.955	260.807	413.073	465.482	400.891	582.854	539.272	491.759	426.482	537.962	protein_coding	MRPS24	chr7	43906157	43909492
ENSG00000062598	0.01344	0.9135	0.9421	FALSE	3716	3291	3749	3302	3829	3463	3585.33	3531.33	11.7975	11.2531	12.0398	10.9319	10.7047	10.116	11.6968	10.5842	25.4045	21.4919	26.4743	22.154	22.982	20.4191	24.4569	21.8517	protein_coding	ELMO2	chr20	44994688	45061704
ENSG00000062650	-0.6816	0.03888	0.08255	FALSE	5275	4167	5391	1530	3481	4122	4944.33	3044.33	9.38086	7.71656	9.42516	2.79952	5.35612	6.72103	8.84086	4.95889	20.2005	14.7376	20.725	5.67336	11.4991	13.5663	18.5543	10.2463	protein_coding	WAPAL	chr10	88195013	88281572
ENSG00000062716	0.2073	0.3114	0.4275	FALSE	9567	11383	10579	9257	11073	15354	10509.7	11894.7	38.6435	45.388	40.712	31.1063	31.9853	45.6537	41.5812	36.2484	83.214	86.6848	89.5216	63.0385	68.6695	92.1516	86.4735	74.6199	protein_coding	VMP1	chr17	57784553	57919616
ENSG00000062725	-0.3606	0.2759	0.3908	FALSE	1727	1580	2008	709	1408	1969	1771.67	1362	3.00136	2.83496	3.44424	1.2811	2.13005	3.11259	3.09352	2.17458	6.46306	5.41439	7.57354	2.59622	4.57303	6.28273	6.48366	4.48399	protein_coding	APPBP2	chr17	58520520	58603580
ENSG00000062822	1.058	2.367e-09	3.368e-08	up	3561	2741	3958	6750	7170	6907	3420	6942.33	12.4972	9.92766	13.4847	23.5586	20.8079	22.078	11.9699	22.1482	26.9112	18.9604	29.6514	47.7427	44.6728	44.5643	25.1744	45.6599	protein_coding	POLD1	chr19	50887461	50921273
ENSG00000063015	-0.7001	0.677	NA	FALSE	2	0	0	0	0	0	0.666667	0	0.004426	0	0	0	0	0	0.00147533	0	0.009531	0	0	0	0	0	0.003177	0	protein_coding	SEZ6	chr17	27281919	27333458
ENSG00000063046	-0.01003	0.9447	0.9636	FALSE	17717	17781	19949	14778	19518	19605	18482.3	17967	49.962	60.2968	54.4151	48.7112	58.5941	50.3314	54.8913	52.5456	107.587	115.159	119.653	98.7157	125.796	101.594	114.133	108.702	protein_coding	EIF4B	chr12	53399942	53435993
ENSG00000063127	-0.2913	0.8551	NA	FALSE	0	0	2	0	0	1	0.666667	0.333333	0	0	0.005189	0	0	0.000684	0.00172967	0.000228	0	0	0.011409	0	0	0.001381	0.003803	0.000460333	protein_coding	SLC6A16	chr19	49792895	49828482
ENSG00000063169	0.3303	0.168	0.266	FALSE	1035	664	1080	953	1338	1128	926.333	1139.67	2.19948	1.40781	2.21217	2.02993	2.5154	2.1066	1.93982	2.21731	4.73631	2.68873	4.86435	4.11374	5.40034	4.25215	4.09646	4.58875	protein_coding	GLTSCR1	chr19	48111453	48206533
ENSG00000063176	0.4282	0.01107	0.02932	FALSE	1403	1047	1394	1554	1744	1752	1281.33	1683.33	5.56509	4.32534	5.49497	6.68999	6.11848	6.69209	5.12847	6.50019	11.9837	8.2608	12.0829	13.5576	13.1358	13.5079	10.7758	13.4005	protein_coding	SPHK2	chr19	49122548	49133974
ENSG00000063177	0.07697	0.5847	0.6883	FALSE	56116	63492	50560	58606	58904	57310	56722.7	58273.3	715.068	811.294	599.176	752.366	627.582	622.268	708.513	667.405	1539.81	1549.46	1317.53	1524.71	1347.36	1256.04	1468.93	1376.04	protein_coding	RPL18	chr19	49118585	49122793
ENSG00000063180	0.4949	0.07237	0.1351	FALSE	105	182	171	208	230	192	152.667	210	0.636836	1.13939	1.02377	1.32455	1.19983	1.05804	0.93333	1.19414	1.37135	2.17607	2.25116	2.68426	2.57594	2.13564	1.93286	2.46528	protein_coding	CA11	chr19	49141199	49149569
ENSG00000063241	0.3604	0.01775	0.04328	FALSE	4158	4440	3615	5164	5429	4674	4071	5089	40.2914	44.039	35.0557	50.7076	44.7227	39.8909	39.7954	45.1071	86.7626	84.1084	77.084	102.761	96.0156	80.5196	82.6516	93.0989	protein_coding	ISOC2	chr19	55964352	55973710
ENSG00000063244	0.8766	6.3e-13	1.604e-11	FALSE	14449	12542	14706	23647	26265	24768	13899	24893.3	58.3169	52.8897	58.4807	98.3296	89.536	90.7389	56.5625	92.8682	125.578	101.012	128.593	199.27	192.226	183.156	118.394	191.551	protein_coding	U2AF2	chr19	56165512	56186081
ENSG00000063245	0.7315	2.088e-07	2.122e-06	FALSE	14590	12129	14642	20847	24567	21603	13787	22339	67.2279	57.5123	66.3704	98.5537	97.1439	90.4426	63.7035	95.3801	144.767	109.84	145.942	199.724	208.559	182.558	133.516	196.947	protein_coding	EPN1	chr19	56186592	56221224
ENSG00000063322	0.04769	0.7158	0.7963	FALSE	4129	3410	3944	3758	3969	3843	3827.67	3856.67	12.8366	11.1481	12.0756	12.724	10.6451	10.8314	12.0201	11.4002	27.642	21.2914	26.5531	25.7858	22.8541	21.8631	25.1622	23.501	protein_coding	MED29	chr19	39881943	39891277
ENSG00000063438	0.1348	0.6701	0.7613	FALSE	158	99	188	122	194	163	148.333	159.667	0.378628	0.305894	0.443289	0.246747	0.461187	0.398809	0.375937	0.368914	0.815328	0.584214	0.97475	0.500045	0.990127	0.804994	0.791431	0.765055	protein_coding	AHRR	chr5	304291	438406
ENSG00000063515	0.03691	0.9838	NA	FALSE	0	0	0	0	0	0	0	0	0	0	0	0	0	0	0	0	0	0	0	0	0	0	0	0	protein_coding	GSC2	chr22	19136089	19137796
ENSG00000063587	0.5081	0.05811	0.1137	FALSE	1106	699	1378	1243	1586	1601	1061	1476.67	1.99844	1.26263	2.37535	2.23685	2.38712	2.65428	1.87881	2.42608	4.30339	2.41145	5.22315	4.5331	5.12493	5.35764	3.97933	5.00522	protein_coding	ZNF275	chrX	152599613	152625568
ENSG00000063601	0.1167	0.4733	0.5899	FALSE	573	604	694	562	733	689	623.667	661.333	1.57567	1.66875	1.88677	1.50664	1.64925	1.72831	1.7104	1.62807	3.39302	3.18708	4.14882	3.05328	3.5408	3.48857	3.57631	3.36089	protein_coding	MTMR1	chrX	149861435	149933576
ENSG00000063660	0.5087	0.0006453	0.002635	FALSE	14953	11949	15274	18345	20890	19315	14058.7	19516.7	45.6678	37.4589	45.6366	57.0505	54.4618	53.2926	42.9211	54.935	98.3399	71.5413	100.35	115.616	116.925	107.571	90.0771	113.37	protein_coding	GPC1	chr2	241375088	241407493
ENSG00000063761	0.9784	1.362e-10	2.401e-09	FALSE	436	469	403	797	787	933	436	839	2.16263	2.31865	1.99643	4.16158	3.4628	4.20817	2.15924	3.94418	4.65696	4.4283	4.38994	8.43366	7.43432	8.49416	4.49174	8.12071	protein_coding	ADCK1	chr14	78266426	78401355
ENSG00000063854	0.00101	0.9926	0.9951	FALSE	4086	4399	3925	3845	4219	4049	4136.67	4037.67	36.5705	37.7873	30.5078	34.0358	31.6817	33.4399	34.9552	33.0525	78.75	72.1685	67.0836	68.9753	68.0179	67.4981	72.6674	68.1638	protein_coding	HAGH	chr16	1845621	1877195
ENSG00000063978	-0.007175	0.9595	0.9734	FALSE	10097	8881	11001	8514	10175	10469	9993	9719.33	41.3797	38.4297	46.2462	35.2424	35.4289	36.7981	42.0185	35.8231	89.106	73.3953	101.691	71.4205	76.0626	74.2767	88.064	73.9199	protein_coding	RNF4	chr4	2463947	2627047
ENSG00000064012	0.0848	0.4772	0.5935	FALSE	4701	4690	4743	4261	5440	4951	4711.33	4884	20.5939	21.2393	22.239	18.7762	20.0349	20.818	21.3574	19.8764	44.3464	40.5642	48.9012	38.0509	43.0132	42.0209	44.6039	41.0284	protein_coding	CASP8	chr2	202098166	202152434
ENSG00000064042	-0.9378	0.0001144	0.0005872	FALSE	264	256	223	89	142	148	247.667	126.333	0.481918	0.572777	0.497704	0.183071	0.235413	0.2883	0.517466	0.235595	1.03775	1.09392	1.0944	0.371003	0.50541	0.581931	1.07536	0.486115	protein_coding	LIMCH1	chr4	41361624	41702061
ENSG00000064102	-0.9378	0.004361	0.01331	FALSE	2411	2227	1814	612	1055	1654	2150.67	1107	9.50415	9.00283	6.95661	2.42375	3.4179	6.14009	8.48786	3.99391	20.466	17.1942	15.2969	4.91186	7.33792	12.3937	17.6523	8.2145	protein_coding	ASUN	chr12	27058114	27091259
ENSG00000064115	0.337	0.002452	0.008217	FALSE	5361	5385	5665	6076	7396	6775	5470.33	6749	22.7892	23.7013	23.8537	26.4905	26.8722	26.2892	23.4481	26.5506	49.0737	45.2662	52.4518	53.6843	57.6921	53.0646	48.9306	54.8137	protein_coding	TM7SF3	chr12	27126128	27167367
ENSG00000064195	0.04128	0.9722	0.9822	FALSE	8	10	0	7	0	11	6	6	0.032839	0.043858	0	0.089201	0	0.041104	0.0255657	0.043435	0.070715	0.083763	0	0.180769	0	0.082969	0.0514927	0.0879127	protein_coding	DLX3	chr17	48067369	48072588
ENSG00000064199	-0.3621	0.1239	0.2091	FALSE	928	1526	966	808	908	880	1140	865.333	8.49424	15.9232	7.85167	8.1665	7.14506	7.06374	10.7564	7.45843	18.2913	30.411	17.265	16.5498	15.3398	14.2581	21.9891	15.3826	protein_coding	SPA17	chr11	124543694	124567414
ENSG00000064201	-1.279	0.05525	0.1093	FALSE	39	16	21	5	17	7	25.3333	9.66667	0.234845	0.053688	0.069382	0.014746	0.049271	0.020994	0.119305	0.028337	0.505709	0.102537	0.152565	0.029884	0.105782	0.042377	0.253604	0.0593477	protein_coding	TSPAN32	chr11	2323227	2339430
ENSG00000064205	0.8392	0.0001795	0.0008679	FALSE	86	98	92	138	160	187	92	161.667	0.519286	0.716314	0.591476	0.888562	0.91755	1.16831	0.609025	0.991474	1.11822	1.36806	1.3006	1.80072	1.9699	2.35823	1.26229	2.04295	protein_coding	WISP2	chr20	43343485	43357150
ENSG00000064218	0.9321	0.2801	0.3953	FALSE	4	6	4	4	6	19	4.66667	9.66667	0.019159	0.030984	0.016544	0.016265	0.024289	0.084274	0.022229	0.0416093	0.041257	0.059175	0.036378	0.032961	0.052145	0.170107	0.0456033	0.085071	protein_coding	DMRT3	chr9	976964	991731
ENSG00000064225	0.2859	0.2621	0.3763	FALSE	370	437	417	331	489	647	408	489	2.13807	2.63142	1.93003	2.05164	2.15149	3.0739	2.23318	2.42568	4.60407	5.02565	4.24395	4.15774	4.61906	6.20464	4.62455	4.99381	protein_coding	ST3GAL6	chr3	98451080	98540045
ENSG00000064270	-0.5015	0.4307	0.5493	FALSE	49	30	44	25	8	51	41	28	0.454026	0.281028	0.131717	0.079053	0.01942	0.137583	0.288924	0.0786853	0.977688	0.536724	0.289633	0.160204	0.041694	0.277711	0.601348	0.15987	protein_coding	ATP2C2	chr16	84402133	84497793
ENSG00000064300	0.849	0.03925	0.0832	FALSE	60	41	76	88	155	71	59	104.667	0.196104	0.138697	0.243914	0.294632	0.436099	0.211617	0.192905	0.314116	0.422285	0.264891	0.536342	0.597087	0.936266	0.427146	0.407839	0.6535	protein_coding	NGFR	chr17	47572655	47592379
ENSG00000064309	0.3805	0.1875	0.2901	FALSE	499	318	537	411	741	579	451.333	577	0.945159	0.749644	0.819475	0.90655	1.0138	1.404	0.838093	1.10812	2.03528	1.43172	1.80194	1.83717	2.17653	2.83396	1.75631	2.28255	protein_coding	CDON	chr11	125825691	125933230
ENSG00000064313	-0.7988	0.01891	0.04548	FALSE	3099	2654	3233	844	1777	2481	2995.33	1700.67	7.31309	6.32066	7.47509	2.19717	3.72188	5.16996	7.03628	3.69634	15.7478	12.0716	16.437	4.45268	7.99054	10.4355	14.7521	7.62625	protein_coding	TAF2	chr8	120743015	120845103
ENSG00000064393	0.3232	0.7134	0.7947	FALSE	963	5322	10312	4205	8397	7840	5532.33	6814	3.187	4.13144	7.65954	3.28404	5.45972	5.38056	4.99266	4.70811	6.86281	7.89048	16.8426	6.65528	11.7215	10.8606	10.5319	9.74581	protein_coding	HIPK2	chr7	139246316	139477577
ENSG00000064419	-0.03056	0.8714	0.9117	FALSE	6803	5504	7399	5251	7512	6114	6568.67	6292.33	20.4469	17.0515	22.0087	16.3623	19.4734	16.7261	19.8357	17.5206	44.0298	32.5661	48.3949	33.1591	41.8076	33.7615	41.6636	36.2427	protein_coding	TNPO3	chr7	128594948	128695198
ENSG00000064489	-0.2861	0.1337	0.2221	FALSE	837	657	752	499	581	722	748.667	600.667	6.89877	6.06164	6.14654	4.963	4.15782	5.65395	6.36899	4.92492	14.8557	11.5769	13.5156	10.0578	8.92648	11.4125	13.3161	10.1322	protein_coding	MEF2BNB-MEF2B	chr19	19256376	19302967
ENSG00000064490	0.1951	0.1775	0.2774	FALSE	4339	4150	3919	4750	4950	4125	4136	4608.33	44.1995	43.4768	38.3669	50.4582	42.7717	36.4352	42.0144	43.2217	95.1781	83.0347	84.365	102.256	91.827	73.5441	87.5259	89.2091	protein_coding	RFXANK	chr19	19303008	19312678
ENSG00000064545	0.3922	0.01689	0.0416	FALSE	2418	2003	2608	2961	3256	2772	2343	2996.33	14.8877	14.1011	16.848	19.94	18.0405	15.9445	15.2789	17.975	32.0587	26.9311	37.047	40.4095	38.7314	32.1838	32.0123	37.1082	protein_coding	TMEM161A	chr19	19229978	19249322
ENSG00000064547	-0.1227	0.615	0.715	FALSE	439	312	392	311	281	433	381	341.667	2.39318	1.89515	1.98144	1.97302	1.65733	2.53474	2.08992	2.05503	5.15342	3.61947	4.35699	3.99843	3.55814	5.11636	4.37662	4.22431	protein_coding	LPAR2	chr19	19734477	19739739
ENSG00000064601	1.234	2.424e-14	7.413e-13	up	16032	12338	16460	31317	37026	34658	14943.3	34333.7	91.8308	70.7227	84.2541	149.674	181.723	182.21	82.2692	171.202	197.746	135.07	185.266	303.322	390.143	367.79	172.694	353.752	protein_coding	CTSA	chr20	44518783	44527459
ENSG00000064607	0.218	0.1866	0.2888	FALSE	4582	3754	4873	4327	5671	5023	4403	5007	12.3572	10.2322	13.283	11.7973	13.1884	12.1076	11.9575	12.3644	26.6096	19.5421	29.208	23.9079	28.3143	24.439	25.1199	25.5538	protein_coding	SUGP2	chr19	19101697	19144832
ENSG00000064651	0.05271	0.8648	0.9077	FALSE	917	717	840	457	1077	997	824.667	843.667	1.53165	1.31153	1.34847	0.859872	1.53659	1.48672	1.39722	1.2944	3.29823	2.50484	2.96514	1.74257	3.29893	3.00094	2.92274	2.68081	protein_coding	SLC12A2	chr5	127419458	127525380
ENSG00000064652	-0.8376	1.252e-05	8.4e-05	FALSE	1502	1508	1633	672	802	1070	1547.67	848	11.7416	12.6422	10.8353	8.4605	6.49179	8.06372	11.7397	7.672	25.2841	24.1448	23.8258	17.1456	13.9373	16.2766	24.4182	15.7865	protein_coding	SNX24	chr5	122179134	122365049
ENSG00000064655	-1.638	5.661e-05	0.0003202	down	53	100	67	19	21	27	73.3333	22.3333	0.216983	0.426511	0.272981	0.078615	0.073201	0.099159	0.305492	0.0836583	0.467246	0.814577	0.600258	0.159318	0.157156	0.200152	0.62736	0.172209	protein_coding	EYA2	chr20	45523263	45817492
ENSG00000064666	0.4014	0.006473	0.01867	FALSE	28498	22179	27697	31614	35495	33893	26124.7	33667.3	162.246	128.824	153.268	182.727	172.283	172.292	148.113	175.768	349.377	246.036	337.021	370.306	369.877	347.771	310.811	362.651	protein_coding	CNN2	chr19	1026298	1039068
ENSG00000064687	0.1464	0.3537	0.4716	FALSE	1439	1160	1400	1262	1615	1449	1333	1442	2.56613	2.12295	2.33827	2.26357	2.39199	2.30527	2.34245	2.32028	5.52583	4.05455	5.14163	4.58724	5.13539	4.65317	4.90734	4.79193	protein_coding	ABCA7	chr19	1040102	1065571
ENSG00000064692	0.03691	0.9838	NA	FALSE	0	0	0	0	0	0	0	0	0	0	0	0	0	0	0	0	0	0	0	0	0	0	0	0	protein_coding	SNCAIP	chr5	121647049	121799914
ENSG00000064703	0.1309	0.6335	0.7306	FALSE	1548	1395	1780	1018	1922	2154	1574.33	1698	4.15924	3.8632	4.67718	2.78986	4.41127	5.21795	4.2332	4.1397	8.9564	7.37817	10.2846	5.6538	9.47061	10.5324	8.87307	8.55227	protein_coding	DDX20	chr1	112297867	112310638
ENSG00000064726	-0.419	0.1132	0.1946	FALSE	8525	11285	9211	4624	7120	9609	9673.67	7117.67	29.6105	40.3168	31.4034	16.2001	21.1757	29.8862	33.7769	22.4207	63.7626	76.9996	69.0529	32.8304	45.4623	60.3251	69.9383	46.2059	protein_coding	BTBD1	chr15	83685174	83736106
ENSG00000064763	-0.3358	0.6426	0.7374	FALSE	11	8	19	4	16	9	12.6667	9.66667	0.032502	0.025116	0.056583	0.012157	0.040232	0.165535	0.038067	0.0726413	0.069989	0.047968	0.124421	0.024637	0.086375	0.334131	0.0807927	0.148381	protein_coding	FAR2	chr12	29302036	29493913
ENSG00000064787	1.47	3.613e-10	5.898e-09	up	85	112	134	305	298	295	110.333	299.333	0.284715	0.491356	0.38182	1.20653	0.850703	0.91901	0.385964	0.99208	0.613096	0.938421	0.839583	2.44509	1.82638	1.85501	0.797033	2.04216	protein_coding	BCAS1	chr20	52553316	52687304
ENSG00000064835	0.03691	0.9838	NA	FALSE	0	0	0	0	0	0	0	0	0	0	0	0	0	0	0	0	0	0	0	0	0	0	0	0	protein_coding	POU1F1	chr3	87308554	87325737
ENSG00000064886	-0.491	0.2474	0.3606	FALSE	32	34	54	32	27	23	40	27.3333	0.226305	0.178915	0.326394	0.266628	0.206449	0.103702	0.243871	0.19226	0.487321	0.341703	0.717706	0.540334	0.443228	0.209321	0.515577	0.397628	protein_coding	CHI3L2	chr1	111743393	111786062
ENSG00000064932	0.2849	0.07893	0.1449	FALSE	15467	11715	15281	14998	17433	18119	14154.3	16850	38.7487	30.3709	37.2948	38.5973	37.2627	42.0419	35.4714	39.3006	83.4404	58.0041	82.0074	78.2194	79.9997	84.8612	74.484	81.0268	protein_coding	SBNO2	chr19	1107636	1174282
ENSG00000064933	-0.8518	0.002275	0.007718	FALSE	1123	1224	988	370	628	820	1111.67	606	4.22256	4.55029	3.95875	1.34033	2.01904	2.81323	4.24387	2.05753	9.09276	8.69042	8.70489	2.71625	4.3347	5.67847	8.82936	4.24314	protein_coding	PMS1	chr2	190649107	190742355
ENSG00000064961	0.4234	0.001942	0.006749	FALSE	9418	10671	8974	12491	13573	11915	9687.67	12659.7	61.766	72.0494	57.3567	82.6183	74.6387	67.3052	63.724	74.8541	133.005	137.604	126.121	167.43	160.243	135.855	132.244	154.509	protein_coding	HMG20B	chr19	3572775	3579086
ENSG00000064989	-0.4945	0.4573	0.5755	FALSE	12	26	12	6	10	18	16.6667	11.3333	0.025171	0.05724	0.123293	0.012272	0.017248	0.035145	0.068568	0.021555	0.054203	0.10932	0.271109	0.024869	0.03703	0.07094	0.144877	0.0442797	protein_coding	CALCRL	chr2	188207856	188313187
ENSG00000064995	-0.4525	0.0002577	0.001191	FALSE	2287	2462	2386	1466	1816	1815	2378.33	1699	16.2682	18.0458	16.6955	10.6957	11.0899	11.7214	17.0032	11.169	35.0314	34.4651	36.7117	21.6753	23.8089	23.6595	35.4027	23.0479	protein_coding	TAF11	chr6	34845555	34855866
ENSG00000064999	0.2443	0.2139	0.3211	FALSE	2156	1626	2317	2133	2739	2183	2033	2351.67	3.82482	2.97147	4.12607	3.88001	4.22246	3.52252	3.64078	3.875	8.23627	5.67509	9.0728	7.86303	9.06525	7.11019	7.66139	8.01282	protein_coding	ANKS1A	chr6	34857042	35059179
ENSG00000065000	0.4783	0.01337	0.03422	FALSE	16105	11154	16469	17971	21508	20014	14576	19831	36.3529	26.1475	36.7559	41.629	41.752	41.2743	33.0854	41.5517	78.2814	49.9382	80.8224	84.3632	89.6378	83.3118	69.6807	85.7709	protein_coding	AP3D1	chr19	2100988	2164464
ENSG00000065029	-0.08503	0.3743	0.4931	FALSE	4054	3867	3958	3423	3796	3708	3959.67	3642.33	18.0432	18.2295	17.7565	15.207	14.1467	14.6628	18.0097	14.6722	38.8537	34.8157	39.0447	30.8177	30.3718	29.5967	37.5714	30.2621	protein_coding	ZNF76	chr6	35226686	35263762
ENSG00000065054	-0.1367	0.3114	0.4275	FALSE	4861	4124	4775	3678	4495	4051	4586.67	4074.67	32.3564	25.4537	33.4274	22.7026	24.0301	24.9329	30.4125	23.8885	69.6756	48.613	73.5035	46.008	51.5904	50.3269	63.9307	49.3084	protein_coding	SLC9A3R2	chr16	2075357	2089027
ENSG00000065057	0.299	0.09689	0.1714	FALSE	2204	2494	1900	2822	2721	2349	2199.33	2630.67	23.4576	27.2866	20.3308	31.034	24.8316	23.0921	23.6917	26.3192	50.513	52.1135	44.7054	62.8919	53.3113	46.6111	49.1106	54.2714	protein_coding	NTHL1	chr16	2089816	2097867
ENSG00000065060	-0.5773	0.02105	0.04985	FALSE	6583	4387	7247	2951	4477	4550	6072.33	3992.67	7.73355	5.30847	8.37097	3.55504	4.5151	4.85693	7.13766	4.30903	16.6532	10.1384	18.4069	7.20448	9.69353	9.80367	15.0662	8.90056	protein_coding	UHRF1BP1	chr6	34759857	34850915
ENSG00000065135	-0.8994	0.004023	0.01243	FALSE	12397	13867	13298	3945	6505	10465	13187.3	6971.67	43.474	50.094	45.8566	14.1815	19.5827	33.3106	46.4749	22.3583	93.6158	95.6725	100.834	28.7395	42.0423	67.2373	96.7075	46.0063	protein_coding	GNAI3	chr1	110091233	110136975
ENSG00000065150	-0.1474	0.5553	0.6627	FALSE	7864	7856	7969	4351	7765	8940	7896.33	7018.67	17.76	16.2361	17.7972	10.7987	16.3577	17.1217	17.2645	14.7594	38.2439	31.0087	39.1343	21.8841	35.1186	34.5599	36.129	30.5209	protein_coding	IPO5	chr13	98605912	98676551
ENSG00000065154	0.1539	0.294	0.4089	FALSE	7239	8120	7445	6750	8988	9102	7601.33	8280	39.8966	46.3217	40.9961	38.4698	42.6463	45.722	42.4048	42.2794	85.9122	88.4681	90.1463	77.9609	91.5578	92.2895	88.1756	87.2694	protein_coding	OAT	chr10	126085872	126107545
ENSG00000065183	-1.105	3.293e-09	4.6e-08	down	4194	4185	4489	1438	2129	2300	4289.33	1955.67	5.03586	5.15146	5.33347	1.84348	2.34469	2.53889	5.1736	2.24235	10.8441	9.83858	11.7278	3.73591	5.03383	5.12473	10.8035	4.63149	protein_coding	WDR3	chr1	118472343	118509165
ENSG00000065243	-0.7624	0.01386	0.03524	FALSE	4060	3724	3373	1132	2559	2800	3719	2163.67	7.52202	7.14204	6.2645	2.15592	4.09071	4.77359	6.97619	3.67341	16.1977	13.6403	13.775	4.36909	8.78239	9.63546	14.5377	7.59565	protein_coding	PKN2	chr1	89149905	89301938
ENSG00000065268	0.3727	0.002302	0.007785	FALSE	6187	6207	5553	7010	8309	7361	5982.33	7560	47.191	47.9671	40.8469	54.4628	54.7289	51.3401	45.335	53.5106	101.62	91.6104	89.8181	110.372	117.498	103.63	94.3495	110.5	protein_coding	WDR18	chr19	983174	994569
ENSG00000065308	-0.8894	5.08e-05	0.0002925	FALSE	18647	13266	20997	7881	10953	9104	17636.7	9312.67	30.3476	22.2401	33.6037	13.1504	15.3028	13.4495	28.7305	13.9676	65.3497	42.4755	73.8911	26.65	32.8538	27.1478	60.5721	28.8839	protein_coding	TRAM2	chr6	52362200	52441713
ENSG00000065320	-0.3612	0.1513	0.2445	FALSE	714	428	753	472	483	482	631.667	479	1.3749	0.882679	1.45891	0.918778	0.787344	0.969391	1.23883	0.891838	2.96067	1.68579	3.208	1.86195	1.69036	1.95671	2.61816	1.83634	protein_coding	NTN1	chr17	8924859	9147317
ENSG00000065325	0.05477	0.75	0.8226	FALSE	498	532	454	536	507	456	494.667	499.667	1.30871	1.43787	1.20563	1.45335	1.1948	1.0372	1.3174	1.22845	2.81814	2.74613	2.65105	2.94528	2.56512	2.09357	2.73844	2.53465	protein_coding	GLP2R	chr17	9725523	9795419
ENSG00000065328	0.6132	0.004418	0.01346	FALSE	987	920	1022	1039	1830	1531	976.333	1466.67	2.63314	2.43567	2.53164	2.97607	4.37696	3.85676	2.53349	3.7366	5.67014	4.65179	5.56682	6.03116	9.39694	7.78485	5.29625	7.73765	protein_coding	MCM10	chr10	13203554	13253104
ENSG00000065357	-0.2059	0.2844	0.3993	FALSE	1180	799	1086	805	896	892	1021.67	864.333	5.50391	3.43302	4.90666	3.59232	3.41207	3.74095	4.61453	3.58178	11.852	6.55659	10.7892	7.28003	7.32542	7.55108	9.73261	7.38551	protein_coding	DGKA	chr12	56321103	56347811
ENSG00000065361	1.263	0.02138	0.05056	FALSE	42	13	18	41	86	49	24.3333	58.6667	0.101089	0.024159	0.032774	0.199747	0.456136	0.287942	0.052674	0.314608	0.217682	0.04614	0.072067	0.404797	0.979286	0.581209	0.111963	0.655097	protein_coding	ERBB3	chr12	56473641	56497289
ENSG00000065371	-1.186	0.4709	NA	NA	0	4	0	0	0	0	1.33333	0	0	0.022458	0	0	0	0	0.007486	0	0	0.042891	0	0	0	0	0.014297	0	protein_coding	ROPN1	chr3	123687368	123711025
ENSG00000065413	-0.4248	0.02824	0.06365	FALSE	243	222	251	142	187	192	238.667	173.667	1.1826	1.12048	1.70899	0.939508	0.931503	1.1169	1.33736	0.995969	2.54657	2.13997	3.75789	1.90396	1.99986	2.25445	2.81481	2.05275	protein_coding	ANKRD44	chr2	197831741	198175897
ENSG00000065427	-0.0777	0.531	0.6421	FALSE	15751	17736	16859	14169	17284	15127	16782	15526.7	86.1977	101.1	92.8744	81.5255	78.928	74.2718	93.3908	78.2417	185.616	193.088	204.221	165.215	169.451	149.917	194.308	161.528	protein_coding	KARS	chr16	75661622	75682541
ENSG00000065457	-0.02383	0.8788	0.9173	FALSE	1500	1403	1755	1304	1663	1511	1552.67	1492.67	14.7652	13.8702	16.6293	13.0732	12.8582	13.3204	15.0883	13.0839	31.795	26.4902	36.5662	26.4935	27.6055	26.8871	31.6171	26.9954	protein_coding	ADAT1	chr16	75630879	75657198
ENSG00000065485	0.1883	0.1038	0.1811	FALSE	5511	5638	5904	5890	6968	6104	5684.33	6320.67	34.479	36.402	36.3001	37.8398	37.5235	34.6441	35.7271	36.6692	74.2463	69.5228	79.8203	76.6843	80.5597	69.9289	74.5298	75.7243	protein_coding	PDIA5	chr3	122785909	122944074
ENSG00000065491	-0.2886	0.009377	0.02555	FALSE	3249	3306	3292	2622	2510	2721	3282.33	2617.67	10.5486	11.0577	10.5111	8.73065	6.99516	8.01823	10.7058	7.91468	22.7152	21.1187	23.1129	17.6931	15.018	16.1847	22.3156	16.2986	protein_coding	TBC1D22B	chr6	37225548	37300746
ENSG00000065518	0.07994	0.6663	0.7579	FALSE	7679	10834	7882	9160	9220	8788	8798.33	9056	133.244	188.692	130.179	158.577	133.217	132.811	150.705	141.535	286.925	360.375	286.25	321.364	286.006	268.077	311.183	291.816	protein_coding	NDUFB4	chr3	120315156	120321347
ENSG00000065526	0.1961	0.5779	0.6823	FALSE	5256	2469	4735	2780	5915	5366	4153.33	4687	5.04934	2.49371	4.65879	2.78155	4.79997	4.68107	4.06728	4.08753	10.8731	4.76264	10.2442	5.63696	10.3051	9.4487	8.62665	8.46359	protein_coding	SPEN	chr1	16174359	16266955
ENSG00000065534	-0.7899	0.005935	0.01731	FALSE	8603	5723	9695	2943	5212	5511	8007	4555.33	17.5582	8.48312	19.9746	4.43354	6.57853	7.11651	15.3387	6.04286	37.8094	16.2016	43.9222	8.98479	14.1235	14.3646	32.6444	12.491	protein_coding	MYLK	chr3	123328896	123603178
ENSG00000065548	-0.7747	0.01654	0.0409	FALSE	6062	9079	5990	2544	3593	6022	7043.67	4053	32.1841	49.6954	31.2566	13.7722	16.6031	28.9313	37.712	19.7689	69.3045	94.9114	68.73	27.9101	35.6455	58.3976	77.6486	40.651	protein_coding	ZC3H15	chr2	187350883	187374090
ENSG00000065559	-0.6633	0.05181	0.1038	FALSE	1984	1828	2311	635	1336	1847	2041	1272.67	5.85951	5.72183	7.14023	2.25827	3.61685	5.10181	6.24052	3.65898	12.6177	10.9279	15.7006	4.57648	7.76507	10.298	13.0821	7.5465	protein_coding	MAP2K4	chr17	11924141	12047147
ENSG00000065600	-0.6942	0.0001022	0.0005319	FALSE	1446	2005	1579	1013	1035	979	1676.67	1009	6.60171	9.40687	7.1108	4.74896	4.08976	4.09275	7.70646	4.31049	14.216	17.9658	15.6359	9.62401	8.78035	8.26118	15.9392	8.88851	protein_coding	TMEM206	chr1	212537273	212588243
ENSG00000065609	0.03691	0.9838	NA	FALSE	0	0	0	0	0	0	0	0	0	0	0	0	0	0	0	0	0	0	0	0	0	0	0	0	protein_coding	SNAP91	chr6	84262599	84419410
ENSG00000065613	-0.4518	0.1989	0.3038	FALSE	2874	2567	1869	886	1883	2509	2436.67	1759.33	4.26022	3.88901	2.7001	1.32783	2.37269	3.33954	3.61644	2.34668	9.17385	7.42747	5.93724	2.69091	5.09394	6.74084	7.51286	4.8419	protein_coding	SLK	chr10	105726959	105788991
ENSG00000065615	-0.02725	0.9252	0.9501	FALSE	1433	2223	1556	1154	1547	2325	1737.33	1675.33	1.89267	2.78263	1.95035	1.43738	1.64747	2.73076	2.20855	1.93854	4.07563	5.31444	4.28862	2.91293	3.53698	5.51201	4.55956	3.98731	protein_coding	CYB5R4	chr6	84569362	84677143
ENSG00000065618	1.694	0.0003308	0.001478	up	114	28	114	242	263	311	85.3333	272	0.221126	0.055559	0.28204	0.530276	0.54222	0.550783	0.186242	0.541093	0.476166	0.10611	0.620176	1.07463	1.1641	1.11175	0.400817	1.11683	protein_coding	COL17A1	chr10	105791044	105845760
ENSG00000065621	-1.227	1.492e-05	9.806e-05	down	138	194	143	50	78	69	158.333	65.6667	0.595319	1.36312	0.879708	0.269628	0.341663	0.384257	0.946048	0.331849	1.28195	2.60336	1.93438	0.546413	0.73352	0.775621	1.9399	0.685185	protein_coding	GSTO2	chr10	106028631	106064703
ENSG00000065665	0.3209	0.01362	0.03473	FALSE	1320	1421	1500	1512	1866	1800	1413.67	1726	7.6687	8.48457	8.33592	8.85828	9.43097	9.49257	8.16306	9.26061	16.5136	16.2044	18.3298	17.9518	20.2475	19.1607	17.0159	19.12	protein_coding	SEC61A2	chr10	12171636	12211960
ENSG00000065675	-0.2421	0.2549	0.3684	FALSE	562	621	652	411	651	456	611.667	506	1.92044	2.24556	2.1934	1.44107	1.91137	1.42958	2.1198	1.59401	4.13542	4.28871	4.82305	2.9204	4.10355	2.88559	4.41573	3.30318	protein_coding	PRKCQ	chr10	6469105	6622263
ENSG00000065717	0.1166	0.65	0.7437	FALSE	206	132	165	143	203	188	167.667	178	0.985962	0.681602	0.772655	0.621098	0.797208	0.759609	0.813406	0.725972	2.12315	1.30177	1.69899	1.25869	1.71153	1.53327	1.70797	1.50116	protein_coding	TLE2	chr19	2997636	3047633
ENSG00000065802	-0.2886	0.02397	0.05552	FALSE	6392	5623	6598	4866	4771	5214	6204.33	4950.33	12.5411	11.9095	13.163	11.1686	10.4521	12.0511	12.5379	11.2239	27.0056	22.7455	28.9442	22.6337	22.4397	24.3251	26.2318	23.1328	protein_coding	ASB1	chr2	239335383	239360891
ENSG00000065809	-0.8358	0.003464	0.01098	FALSE	9710	9076	11353	3282	5697	7658	10046.3	5545.67	37.0852	33.593	42.276	13.5727	20.5929	25.7207	37.6514	19.9621	79.8584	64.1579	92.9606	27.5058	44.2112	51.9171	78.9923	41.2114	protein_coding	FAM107B	chr10	14560556	14816896
ENSG00000065833	0.1515	0.5105	0.6237	FALSE	5628	5272	6206	4157	6767	7757	5702	6227	19.0426	18.3117	20.5931	14.4753	19.434	23.5551	19.3158	19.1548	41.0058	34.9727	45.2822	29.335	41.7231	47.5458	40.4202	39.5346	protein_coding	ME1	chr6	83920108	84140797
ENSG00000065882	0.02085	0.8765	0.9157	FALSE	5423	5370	5699	4533	5848	5994	5497.33	5458.33	12.5214	13.2132	14.0445	13.0169	11.7652	12.6814	13.2597	12.4878	26.9632	25.2353	30.8825	26.3794	25.2588	25.5972	27.6937	25.7451	protein_coding	TBC1D1	chr4	37892708	38140796
ENSG00000065883	-0.2735	0.2901	0.4047	FALSE	3718	2722	3766	1805	3096	3403	3402	2768	6.0924	4.59162	6.07308	3.17799	4.3249	5.03507	5.5857	4.17932	13.1192	8.76936	13.3541	6.44035	9.28518	10.1632	11.7476	8.62959	protein_coding	CDK13	chr7	39989636	40136733
ENSG00000065911	-1.012	3.04e-06	2.358e-05	down	27960	33334	33755	10984	15880	19418	31683	15427.3	73.9985	95.8677	90.3751	29.5734	34.4871	46.0264	86.7471	36.6957	159.346	183.094	198.726	59.9321	74.0408	92.904	180.389	75.6256	protein_coding	MTHFD2	chr2	74425689	74444692
ENSG00000065923	-0.2908	0.07763	0.1429	FALSE	1569	1497	1781	1065	1494	1318	1615.67	1292.33	4.93631	4.80918	5.42345	3.45906	4.04898	3.7016	5.05631	3.73655	10.6297	9.18486	11.9256	7.00997	8.69281	7.47166	10.5801	7.72481	protein_coding	SLC9A7	chrX	46464753	46618490
ENSG00000065970	-0.2138	0.3236	0.4401	FALSE	6079	4134	6449	3969	5365	4719	5554	4684.33	12.4019	8.73682	12.9447	8.32558	9.41527	8.75128	11.3612	8.83071	26.706	16.6861	28.4641	16.8722	20.2137	17.6644	23.9521	18.2501	protein_coding	FOXJ2	chr12	8185299	8208099
ENSG00000065978	-0.1462	0.2537	0.3672	FALSE	84512	101372	93119	73121	86067	87140	93001	82109.3	628.025	775.619	683.183	557.116	548.896	587.876	695.609	564.629	1352.37	1481.32	1502.25	1129.02	1178.43	1186.62	1445.32	1164.69	protein_coding	YBX1	chr1	43148098	43168020
ENSG00000065989	0.7128	0.003576	0.01127	FALSE	404	291	241	451	575	474	312	500	1.14785	0.796364	0.730776	1.30822	1.36213	1.1386	0.891662	1.26965	2.47174	1.52094	1.6069	2.65118	2.92436	2.29825	1.86653	2.6246	protein_coding	PDE4A	chr19	10527449	10580305
ENSG00000066027	-0.4274	0.1511	0.2442	FALSE	3093	2767	3365	1329	2177	3253	3075	2253	11.1325	10.2598	11.9318	4.90257	6.7269	10.6566	11.108	7.4287	23.9724	19.5948	26.2369	9.9353	14.4421	21.5103	23.268	15.2959	protein_coding	PPP2R5A	chr1	212458879	212535200
ENSG00000066032	0.03691	0.9838	NA	FALSE	0	0	0	0	0	0	0	0	0	0	0	0	0	0	0	0	0	0	0	0	0	0	0	0	protein_coding	CTNNA2	chr2	79412357	80875905
ENSG00000066044	0.6301	0.0001199	0.0006123	FALSE	8674	7199	9806	11463	14014	13360	8559.67	12945.7	18.6631	16.4927	19.6517	27.1581	25.4255	25.1457	18.2692	25.9098	40.1886	31.4988	43.212	55.0373	54.5862	50.7564	38.2998	53.46	protein_coding	ELAVL1	chr19	8023463	8070543
ENSG00000066056	0.871	0.003324	0.01061	FALSE	94	75	107	168	123	203	92	164.667	0.277649	0.319979	0.312724	0.676266	0.347403	0.66988	0.303451	0.564516	0.597882	0.611116	0.687649	1.37049	0.745842	1.35215	0.632216	1.15616	protein_coding	TIE1	chr1	43766664	43788779
ENSG00000066084	-0.4132	0.1477	0.24	FALSE	2346	1563	2559	1027	1852	1898	2156	1592.33	3.09389	2.1162	3.30705	1.39158	2.0981	2.26541	2.83905	1.91836	6.6623	4.04165	7.27187	2.8201	4.50443	4.57271	5.99194	3.96575	protein_coding	DIP2B	chr12	50898768	51142450
ENSG00000066117	0.7991	2.216e-05	0.000139	FALSE	4739	3372	4855	6663	8082	7289	4322	7344.67	15.497	10.9181	15.6907	23.179	22.5996	21.7802	14.0353	22.5196	33.3709	20.8521	34.5023	46.9734	48.5193	43.9631	29.5751	46.4852	protein_coding	SMARCD1	chr12	50478755	50494495
ENSG00000066135	0.3038	0.05434	0.1078	FALSE	4383	3601	4646	4670	5657	4892	4210	5073	11.436	9.85906	11.9788	12.2898	12.6847	11.3077	11.0913	12.0941	24.626	18.8294	26.3401	24.9058	27.233	22.8245	23.2652	24.9878	protein_coding	KDM4A	chr1	44115829	44171186
ENSG00000066136	0.5465	0.0001572	0.000776	FALSE	2712	2181	2461	3127	3844	3523	2451.33	3498	14.8726	12.3694	13.7388	18.8514	18.7796	18.6303	13.6603	18.7538	32.0263	23.6237	30.2102	38.2033	40.3181	37.6051	28.6201	38.7088	protein_coding	NFYC	chr1	41157320	41237275
ENSG00000066185	-1.211	0.3888	0.508	FALSE	0	21	4	0	0	9	8.33333	3	0	0.13765	0.019018	0	0	0.046408	0.0522227	0.0154693	0	0.262893	0.041818	0	0	0.093674	0.10157	0.0312247	protein_coding	ZMYND12	chr1	42896000	42921938
ENSG00000066230	-0.3816	0.2528	0.3662	FALSE	157	90	91	71	80	102	112.667	84.3333	0.680444	0.402512	0.386282	0.316481	0.298302	0.400114	0.489746	0.338299	1.46525	0.768742	0.849396	0.641366	0.640427	0.807628	1.0278	0.696474	protein_coding	SLC9A3	chr5	473425	524447
ENSG00000066248	-0.2464	0.3333	0.4505	FALSE	274	207	274	199	257	164	251.667	206.667	1.45861	1.18606	1.46918	0.997252	1.42992	0.622054	1.37128	1.01641	3.14095	2.26521	3.23058	2.02098	3.0699	1.25561	2.87891	2.1155	protein_coding	NGEF	chr2	233743396	233877982
ENSG00000066279	-0.533	0.128	0.2143	FALSE	3332	2997	1850	1066	2695	1808	2726.33	1856.33	3.54858	3.18753	1.98231	1.14668	2.50416	1.69952	2.90614	1.78345	7.64141	6.08774	4.35889	2.3238	5.37622	3.43047	6.02935	3.71016	protein_coding	ASPM	chr1	197053258	197115824
ENSG00000066294	0.03691	0.9838	NA	FALSE	0	0	0	0	0	0	0	0	0	0	0	0	0	0	0	0	0	0	0	0	0	0	0	0	protein_coding	CD84	chr1	160510885	160549306
ENSG00000066322	0.4128	2.415e-05	0.00015	FALSE	13514	13891	13643	17486	18317	17450	13682.7	17751	119.2	127.841	114.371	156.925	133.279	138.878	120.47	143.027	256.682	244.158	251.489	318.015	286.138	280.325	250.776	294.826	protein_coding	ELOVL1	chr1	43829068	43833696
ENSG00000066336	1.293	0.4317	NA	NA	0	0	0	4	0	0	0	1.33333	0	0	0	0.024869	0	0	0	0.00828967	0	0	0	0.050397	0	0	0	0.016799	protein_coding	SPI1	chr11	47376411	47400127
ENSG00000066379	-0.3182	0.08431	0.153	FALSE	2019	2417	1945	1849	1470	1651	2127	1656.67	27.7939	34.7283	25.9298	25.5981	16.9378	20.2919	29.484	20.9426	59.8506	66.3263	57.017	51.8758	36.3639	40.9591	61.0646	43.0663	protein_coding	ZNRD1	chr6	30026676	30032686
ENSG00000066382	0.03691	0.9838	NA	FALSE	0	0	0	0	0	0	0	0	0	0	0	0	0	0	0	0	0	0	0	0	0	0	0	0	protein_coding	MPPED2	chr11	30406040	30608419
ENSG00000066405	0.4462	0.5212	0.6335	FALSE	23	8	5	13	19	17	12	16.3333	0.070567	0.024567	0.012856	0.040784	0.051953	0.047935	0.0359967	0.0468907	0.151958	0.04692	0.02827	0.08265	0.111538	0.096756	0.075716	0.0969813	protein_coding	CLDN18	chr3	137717577	137752494
ENSG00000066422	-0.5804	0.07409	0.1375	FALSE	1385	1232	1134	416	1019	1041	1250.33	825.333	2.68571	2.3788	2.1754	0.877476	1.70192	1.79178	2.4133	1.45706	5.78334	4.54318	4.78349	1.77825	3.65387	3.6167	5.03667	3.01627	protein_coding	ZBTB11	chr3	101367733	101396339
ENSG00000066427	-0.882	0.008332	0.02311	FALSE	1134	880	1045	285	564	788	1019.67	545.667	3.54551	3.25925	3.06613	0.87341	1.84531	2.3975	3.2903	1.70541	7.63481	6.22471	6.7421	1.77001	3.96171	4.83934	6.86721	3.52369	protein_coding	ATXN3	chr14	92524896	92572965
ENSG00000066455	-0.5394	0.1079	0.1871	FALSE	3191	3087	3409	1147	2085	3348	3229	2193.33	12.1691	12.1118	12.7925	4.45434	6.81991	11.7222	12.3578	7.66549	26.2047	23.1318	28.1295	9.02695	14.6417	23.6612	25.822	15.7766	protein_coding	GOLGA5	chr14	93260576	93306308
ENSG00000066468	-1.184	9.729e-06	6.761e-05	down	601	384	685	195	255	268	556.667	239.333	1.59563	1.13773	2.57362	0.53355	0.73848	0.817134	1.76899	0.696388	3.43598	2.1729	5.65914	1.08127	1.58545	1.64938	3.75601	1.4387	protein_coding	FGFR2	chr10	123237848	123357972
ENSG00000066557	-1.737	2.141e-06	1.716e-05	down	2444	3200	1787	397	691	1109	2477	732.333	9.52638	12.8502	6.84665	1.58633	2.31081	3.92329	9.74108	2.60681	20.5139	24.5421	15.0551	3.21478	4.9611	7.91913	20.037	5.365	protein_coding	LRRC40	chr1	70610488	70671303
ENSG00000066583	0.02466	0.8903	0.9261	FALSE	1671	1823	1722	1340	1772	2089	1738.67	1733.67	9.68113	11.0594	9.95645	8.14361	9.0332	11.0699	10.2323	9.41556	20.8471	21.1218	21.8932	16.5034	19.3935	22.3444	21.2874	19.4138	protein_coding	ISOC1	chr5	128430444	128449721
ENSG00000066629	-0.3101	0.2503	0.3637	FALSE	1575	1283	1798	790	1298	1606	1552	1231.33	3.99471	3.45631	4.46523	2.09882	2.91953	3.70582	3.97208	2.90806	8.6021	6.60107	9.81858	4.25337	6.26797	7.48018	8.34059	6.00051	protein_coding	EML1	chr14	100204030	100408397
ENSG00000066651	-1.16	5.275e-05	0.0003021	down	1339	1445	1136	348	585	793	1306.67	575.333	7.87683	8.81894	6.65004	2.07115	2.94106	4.25252	7.78194	3.08824	16.9618	16.843	14.6228	4.1973	6.3142	8.58367	16.1425	6.36506	protein_coding	TRMT11	chr6	126307576	126360422
ENSG00000066654	-0.5084	0.1996	0.3046	FALSE	2109	1467	1772	509	1422	1791	1782.67	1240.67	6.2117	4.39247	5.06299	1.56681	3.57056	4.96428	5.22239	3.36722	13.3761	8.38901	11.133	3.17522	7.66568	10.0204	10.966	6.95376	protein_coding	THUMPD1	chr16	20744986	20753406
ENSG00000066697	-0.3524	0.09143	0.1636	FALSE	4925	5722	5906	3077	4379	5271	5517.67	4242.33	41.38	52.2584	48.1762	26.7417	32.501	40.9545	47.2716	33.3991	89.1066	99.8063	105.935	54.1935	69.7768	82.6663	98.2825	68.8789	protein_coding	MSANTD3	chr9	103189438	103213511
ENSG00000066735	1.297	0.03643	0.07846	FALSE	49	18	28	24	93	119	31.6667	78.6667	0.080692	0.033245	0.045931	0.048405	0.133295	0.180296	0.0532893	0.120665	0.17376	0.063492	0.100998	0.098095	0.286172	0.363927	0.11275	0.249398	protein_coding	KIF26A	chr14	104605060	104647231
ENSG00000066739	-0.8876	0.04937	0.09991	FALSE	1688	1034	1542	259	953	1073	1421.33	761.667	1.66494	1.02789	1.46706	0.254709	0.794138	0.966138	1.38663	0.671662	3.58524	1.96313	3.22591	0.516179	1.70494	1.95014	2.92476	1.39042	protein_coding	ATG2B	chr14	96747595	96830207
ENSG00000066777	-0.6255	0.1366	0.2259	FALSE	4915	3181	4224	987	3174	3754	4106.67	2638.33	7.7602	5.26662	6.59291	1.69541	4.3376	5.44858	6.53991	3.8272	16.7106	10.0585	14.4972	3.43583	9.31243	10.9979	13.7554	7.91539	protein_coding	ARFGEF1	chr8	68085747	68255912
ENSG00000066813	0.03691	0.9838	NA	FALSE	0	0	0	0	0	0	0	0	0	0	0	0	0	0	0	0	0	0	0	0	0	0	0	0	protein_coding	ACSM2B	chr16	20547548	20587749
ENSG00000066827	0.7511	0.0009179	0.003562	FALSE	647	462	671	826	1202	904	593.333	977.333	1.59315	1.22227	1.66708	2.12149	2.61733	2.02244	1.49417	2.25375	3.43064	2.33436	3.66574	4.2993	5.61917	4.08228	3.14358	4.66692	protein_coding	ZFAT	chr8	135490031	135725292
ENSG00000066855	-0.4621	0.07357	0.1368	FALSE	6096	7573	7809	3394	5019	6919	7159.33	5110.67	26.5072	34.4417	33.1265	15.1064	18.6614	27.7869	31.3585	20.5182	57.08	65.7788	72.8419	30.6139	40.0643	56.0876	65.2336	42.2553	protein_coding	MTFR1	chr8	66556969	66683496
ENSG00000066923	0.7215	0.1354	0.2244	FALSE	43	22	64	45	69	97	43	70.3333	0.147208	0.07678	0.201506	0.168157	0.242998	0.300193	0.141831	0.237116	0.316993	0.146639	0.44309	0.340778	0.521697	0.605939	0.302241	0.489471	protein_coding	STAG3	chr7	99775186	99819111
ENSG00000066926	-0.2759	0.04577	0.09412	FALSE	3347	3137	3566	2279	2882	2959	3350	2706.67	10.5493	10.4708	12.9708	7.27472	8.18257	8.13371	11.3303	7.86367	22.7166	19.9978	28.5215	14.7426	17.5673	16.4178	23.7453	16.2426	protein_coding	FECH	chr18	55215515	55254004
ENSG00000066933	-1	0.01719	0.04219	down	2024	1372	1906	333	1002	1290	1767.33	875	1.98849	1.58561	1.86907	0.316594	0.829032	1.17674	1.81439	0.774122	4.28197	3.02831	4.10989	0.641595	1.77986	2.37525	3.80672	1.5989	protein_coding	MYO9A	chr15	72114632	72410918
ENSG00000067048	-0.514	0.08928	0.1603	FALSE	2767	2406	2156	960	1735	2364	2443	1686.33	7.32237	6.42057	5.46054	2.5338	3.94482	5.71538	6.40116	4.06467	15.7678	12.2624	12.0072	5.13487	8.46919	11.5364	13.3458	8.38016	protein_coding	DDX3Y	chrY	15016019	15032390
ENSG00000067057	-0.1355	0.3091	0.4251	FALSE	95130	79530	94492	77211	84525	77138	89717.3	79624.7	407.356	350.279	397.062	338.077	310.404	299.52	384.899	316.001	877.191	668.985	873.099	685.131	666.411	604.579	806.425	652.04	protein_coding	PFKP	chr10	3108525	3179904
ENSG00000067064	1.009	0.0002821	0.001291	up	2327	2560	2069	3061	4070	6635	2318.67	4588.67	11.817	13.1598	10.3936	15.9417	17.5292	30.6983	11.7901	21.3897	25.4463	25.1334	22.8544	32.3066	37.6336	61.9642	24.478	43.9681	protein_coding	IDI1	chr10	1085848	1095110
ENSG00000067066	-0.5977	0.009647	0.02613	FALSE	5112	5069	5307	2242	3483	4336	5162.67	3353.67	27.596	24.2628	26.6241	12.1127	15.2944	19.6153	26.161	15.6741	59.4246	46.3386	58.5437	24.5469	32.8356	39.5934	54.7689	32.3253	protein_coding	SP100	chr2	231280657	231408805
ENSG00000067082	-0.7293	0.008007	0.02234	FALSE	19557	14649	21860	7230	11228	14808	18688.7	11088.7	48.1028	37.5037	53.0508	19.6439	24.477	39.0017	46.2191	27.7075	103.583	71.6268	116.653	39.8093	52.55	78.7247	97.2878	57.028	protein_coding	KLF6	chr10	3818188	3827473
ENSG00000067113	-0.3074	0.06529	0.1244	FALSE	565	471	574	369	434	468	536.667	423.667	4.04448	3.4474	4.14149	2.6888	2.65796	3.13075	3.87779	2.82584	8.70929	6.58406	9.1067	5.449	5.70641	6.3194	8.13335	5.82494	protein_coding	PPAP2A	chr5	54720682	54830878
ENSG00000067141	0.7518	0.001537	0.00552	FALSE	1766	1214	2125	2438	3191	2776	1701.67	2801.67	3.25513	2.378	3.88573	4.77232	5.15881	4.753	3.17295	4.89471	7.00952	4.54165	8.54432	9.67135	11.0755	9.59389	6.6985	10.1136	protein_coding	NEO1	chr15	73344051	73597547
ENSG00000067167	-0.6222	0.01347	0.03441	FALSE	25784	31987	27324	12122	17710	24526	28365	18119.3	104.111	132.839	108.123	50.1677	61.3094	90.0134	115.025	67.1635	224.191	253.704	237.752	101.667	131.626	181.691	238.549	138.328	protein_coding	TRAM1	chr8	71485677	71520622
ENSG00000067177	-0.3532	0.04745	0.09682	FALSE	2827	2418	2936	1633	2392	2250	2727	2091.67	5.2236	4.59537	5.34293	3.10063	3.81454	3.74798	5.05397	3.55438	11.2484	8.77652	11.7486	6.28359	8.18948	7.56527	10.5912	7.34611	protein_coding	PHKA1	chrX	71798664	71934167
ENSG00000067182	0.446	0.0003956	0.001728	FALSE	28200	23445	27309	33089	36552	35289	26318	34976.7	152.556	139.745	161.102	184.195	174.098	177.824	151.134	178.706	328.511	266.893	354.247	373.28	373.772	358.936	316.551	368.663	protein_coding	TNFRSF1A	chr12	6437923	6451280
ENSG00000067191	-0.6266	0.0006453	0.002635	FALSE	1871	1358	1807	984	1011	1188	1678.67	1061	5.90598	4.33945	5.88417	3.35448	2.65588	3.19926	5.37654	3.06987	12.7178	8.28775	12.9387	6.79802	5.70194	6.45768	11.3147	6.31922	protein_coding	CACNB1	chr17	37329709	37353956
ENSG00000067208	-0.193	0.6626	0.7547	FALSE	403	767	869	250	656	859	679.667	588.333	2.72867	2.4641	1.67621	0.613292	1.62521	2.6922	2.28966	1.64357	5.87585	4.70608	3.68581	1.24287	3.48918	5.43419	4.75591	3.38875	protein_coding	EVI5	chr1	92974253	93257961
ENSG00000067221	-0.4813	0.0004503	0.001925	FALSE	3169	3538	3050	2276	2408	2123	3252.33	2269	20.0073	22.8156	18.1305	14.5305	12.094	12.0827	20.3178	12.9024	43.0832	43.5746	39.8671	29.4468	25.9647	24.3888	42.175	26.6001	protein_coding	STOML1	chr15	74275547	74286963
ENSG00000067225	1.104	1.311e-17	6.019e-16	up	453562	377458	423341	854604	925749	847913	418120	876089	2207.78	1890.95	2026.21	4266.84	3866.77	3744.66	2041.65	3959.42	4754.17	3611.44	4455.44	8646.97	8301.61	7558.57	4273.68	8169.05	protein_coding	PKM	chr15	72491370	72524164
ENSG00000067248	-0.9284	0.01791	0.0436	FALSE	959	881	634	210	384	689	824.667	427.667	2.39422	2.27659	1.55616	0.528732	0.822718	1.56001	2.07566	0.970488	5.15565	4.34797	3.42183	1.0715	1.7663	3.14888	4.30849	1.99556	protein_coding	DHX29	chr5	54552073	54603550
ENSG00000067334	-0.7739	0.01448	0.03659	FALSE	3392	3908	2224	1168	1760	2552	3174.67	1826.67	9.19981	10.5708	5.77623	3.15062	4.01825	6.19296	8.51562	4.45394	19.8106	20.1888	12.7014	6.3849	8.62683	12.5004	17.5669	9.17072	protein_coding	DNTTIP2	chr1	94333373	94345474
ENSG00000067365	0.1823	0.1065	0.1851	FALSE	2313	2278	2087	2378	2435	2576	2226	2463	19.0363	19.2621	17.4908	18.7845	16.4033	17.955	18.5964	17.7143	40.9924	36.7879	38.4605	38.0677	35.2165	36.242	38.7469	36.5087	protein_coding	METTL22	chr16	8715540	8740081
ENSG00000067369	0.5648	0.01974	0.04718	FALSE	2949	2103	2993	2774	4835	4075	2681.67	3894.67	5.42882	4.00356	5.45101	5.25081	7.56133	6.75962	4.96113	6.52392	11.6903	7.64623	11.9862	10.641	16.2335	13.6442	10.4409	13.5063	protein_coding	TP53BP1	chr15	43699407	43802926
ENSG00000067445	0.9881	8.937e-12	1.938e-10	FALSE	754	686	843	1328	1596	1502	761	1475.33	3.07707	2.44701	3.19886	3.90377	4.03795	3.88733	2.90765	3.94302	6.62609	4.67345	7.03397	7.91119	8.66911	7.84654	6.11117	8.14228	protein_coding	TRO	chrX	54946895	54957864
ENSG00000067533	-0.4999	0.1388	0.2287	FALSE	941	1101	858	371	624	1027	966.667	674	1.37878	1.66969	1.24005	0.579535	0.788293	1.3676	1.42951	0.911809	2.96902	3.18888	2.72675	1.17446	1.6924	2.76049	2.96155	1.87578	protein_coding	RRP15	chr1	218458629	218511325
ENSG00000067560	0.06736	0.4724	0.589	FALSE	64661	66083	69515	64006	70746	69999	66753	68250.3	363.759	381.755	383.525	365.853	339.096	355.672	376.347	353.541	783.31	729.099	843.333	741.42	728.01	717.921	785.247	729.117	protein_coding	RHOA	chr3	49396578	49450431
ENSG00000067596	0.575	0.001088	0.004111	FALSE	3059	2511	3382	3817	5011	4206	2984	4344.67	6.19948	5.50888	6.99365	8.45219	11.5195	9.74885	6.23401	9.90685	13.3498	10.5212	15.3783	17.1288	24.7314	19.678	13.0831	20.5127	protein_coding	DHX8	chr17	41561233	41621831
ENSG00000067606	-0.1963	0.1713	0.2698	FALSE	1110	1263	1385	1003	1073	1124	1252.67	1066.67	5.56209	6.33936	6.63592	5.06818	4.57914	5.11544	6.17912	4.92092	11.9773	12.1073	14.5917	10.2709	9.831	10.3255	12.8921	10.1425	protein_coding	PRKCZ	chr1	1981909	2116834
ENSG00000067646	-0.3162	0.3295	0.4462	FALSE	655	563	455	263	416	644	557.667	441	1.4172	1.27184	0.972738	0.615581	0.83992	1.26985	1.22059	0.908452	3.05175	2.42903	2.13895	1.24751	1.80323	2.56319	2.53991	1.87131	protein_coding	ZFY	chrY	2803112	2850547
ENSG00000067704	-0.4001	0.161	0.2571	FALSE	7695	6978	9136	3467	6453	7860	7936.33	5926.67	24.4647	22.7736	28.5343	11.2724	17.5761	22.6362	25.2575	17.1616	52.6816	43.4944	62.7441	22.8441	37.7344	45.6909	52.9734	35.4231	protein_coding	IARS2	chr1	220267444	220321380
ENSG00000067715	0.02435	0.9665	0.9785	FALSE	135	30	105	45	129	97	90	90.3333	0.313814	0.111514	0.240092	0.106742	0.257442	0.204393	0.221807	0.189526	0.67576	0.212977	0.527939	0.216318	0.552705	0.412566	0.472225	0.393863	protein_coding	SYT1	chr12	79257773	79845788
ENSG00000067798	-0.2361	0.4432	0.5618	FALSE	816	523	950	411	747	753	763	637	1.44966	0.84141	1.58485	0.722247	1.04119	0.976596	1.29197	0.913346	3.12166	1.60698	3.48493	1.46367	2.23535	1.97125	2.73786	1.89009	protein_coding	NAV3	chr12	78224685	78606790
ENSG00000067829	0.5431	8.075e-07	7.131e-06	FALSE	2778	3008	2857	4011	4277	3988	2881	4092	21.1042	23.5886	21.5588	31.1015	26.7167	27.6049	22.0839	28.4744	45.4453	45.051	47.4056	63.0287	57.3584	55.7202	45.9673	58.7024	protein_coding	IDH3G	chrX	153051221	153059978
ENSG00000067836	0.2928	0.01341	0.03431	FALSE	1571	1497	1456	1631	1968	1814	1508	1804.33	10.3575	10.1046	9.50627	11.3061	11.4444	10.9813	9.98946	11.2439	22.3036	19.2984	20.9033	22.9124	24.5702	22.1656	20.8351	23.2161	protein_coding	ROGDI	chr16	4846969	4852951
ENSG00000067840	0.03691	0.9838	NA	FALSE	0	0	0	0	0	0	0	0	0	0	0	0	0	0	0	0	0	0	0	0	0	0	0	0	protein_coding	PDZD4	chrX	153067621	153096020
ENSG00000067842	-1.186	0.4709	NA	NA	0	0	4	0	0	0	1.33333	0	0	0	0.066497	0	0	0	0.0221657	0	0	0	0.14622	0	0	0	0.04874	0	protein_coding	ATP2B3	chrX	152783134	152848397
ENSG00000067900	-0.9224	0.003054	0.00988	FALSE	3117	2564	2212	758	1496	1852	2631	1368.67	3.85479	3.23469	2.72343	0.928073	1.56408	2.18706	3.27097	1.55974	8.3008	6.17781	5.98855	1.88079	3.35794	4.41456	6.82239	3.21776	protein_coding	ROCK1	chr18	18526867	18691812
ENSG00000067955	-0.1699	0.423	0.5417	FALSE	4096	3629	4259	2439	3841	4183	3994.67	3487.67	15.4111	13.8646	15.7171	9.44034	12.2812	14.3322	14.9976	12.0179	33.1858	26.4795	34.5604	19.1313	26.3667	28.9295	31.4086	24.8092	protein_coding	CBFB	chr16	67063019	67134961
ENSG00000067992	1.122	2.975e-12	6.956e-11	up	466	595	481	990	1121	1170	514	1093.67	2.75624	3.63071	2.80183	6.12478	5.73441	6.3301	3.06293	6.0631	5.93521	6.93416	6.16094	12.4122	12.3113	12.7773	6.34344	12.5002	protein_coding	PDK3	chrX	24483338	24557954
ENSG00000068001	0.9632	1.829e-09	2.637e-08	FALSE	2178	2780	2204	4215	5025	4391	2387.33	4543.67	11.4496	13.3166	10.3191	20.9772	15.8352	20.3039	11.6951	19.0388	24.6554	25.4329	22.6907	42.5113	33.9968	40.9833	24.2596	39.1638	protein_coding	HYAL2	chr3	50355221	50360337
ENSG00000068024	0.03896	0.869	0.9103	FALSE	1985	1265	2094	1507	2053	1811	1781.33	1790.33	2.7407	1.73797	3.02	2.05127	2.4118	2.32582	2.49956	2.26296	5.90175	3.31928	6.64067	4.157	5.17791	4.69465	5.28723	4.67652	protein_coding	HDAC4	chr2	239969864	240323348
ENSG00000068028	-0.4002	7.735e-05	0.0004197	FALSE	4345	4486	4568	3014	3506	3393	4466.33	3304.33	27.825	29.5651	28.7722	19.7551	19.2677	19.701	28.7208	19.5746	59.9176	56.4651	63.2672	40.0348	41.366	39.7664	59.8833	40.389	protein_coding	RASSF1	chr3	50367219	50378411
ENSG00000068078	0.6287	0.002626	0.008688	FALSE	132	138	123	163	227	206	131	198.667	0.378258	0.40318	0.324816	0.454935	0.523487	0.486453	0.368751	0.488292	0.814533	0.770017	0.714238	0.92195	1.12388	0.981902	0.766263	1.00924	protein_coding	FGFR3	chr4	1795034	1810599
ENSG00000068079	1.133	1.72e-14	5.369e-13	up	2431	2674	2536	5668	5793	4842	2547	5434.33	22.3231	25.5706	23.1669	53.6011	45.8501	40.8714	23.6869	46.7742	48.07	48.8363	50.9416	108.625	98.436	82.4986	49.2826	96.52	protein_coding	IFI35	chr17	41158742	41166473
ENSG00000068097	0.1656	0.3821	0.5013	FALSE	1545	1162	1624	1373	1803	1573	1443.67	1583	4.57741	3.45805	4.85438	4.26079	4.54568	4.60318	4.29661	4.46988	9.85688	6.60438	10.6743	8.63471	9.75918	9.29147	9.04518	9.22845	protein_coding	HEATR6	chr17	58120555	58156292
ENSG00000068120	0.9455	1.467e-11	3.079e-10	FALSE	9025	7046	8045	14386	15529	15390	8038.67	15101.7	43.0828	34.8402	37.6368	69.5974	62.7503	65.9979	38.5199	66.1152	92.7734	66.5399	82.7596	141.043	134.719	133.216	80.6909	136.326	protein_coding	COASY	chr17	40713485	40718295
ENSG00000068137	0.02505	0.9005	0.933	FALSE	3300	2308	3489	2656	3278	3112	3032.33	3015.33	12.3726	9.41763	12.9392	10.3022	10.7354	10.5526	11.5765	10.5301	26.6429	17.9864	28.452	20.8779	23.0479	21.3004	24.3604	21.7421	protein_coding	PLEKHH3	chr17	40819932	40829048
ENSG00000068305	-0.8671	0.003171	0.01019	FALSE	3774	3045	3821	1097	2055	2597	3546.67	1916.33	8.23623	6.92672	8.16356	2.83827	4.12261	5.5589	7.7755	4.17326	17.7357	13.2291	17.9508	5.7519	8.85088	11.2206	16.3052	8.60779	protein_coding	MEF2A	chr15	100017370	100256671
ENSG00000068308	0.7094	3.19e-07	3.114e-06	FALSE	6690	5532	6296	9622	10593	9299	6172.67	9838	28.9805	24.3692	26.9464	42.5295	38.7957	36.5948	26.7654	39.3067	62.4058	46.5418	59.2524	86.1883	83.2909	73.8662	56.0667	81.1151	protein_coding	OTUD5	chrX	48779305	48815648
ENSG00000068323	-0.1611	0.2814	0.3965	FALSE	15853	12791	16481	11868	13941	13607	15041.7	13138.7	53.9006	44.9276	55.1477	40.6477	40.0376	42.1576	51.3253	40.9476	116.068	85.8054	121.264	82.3747	85.9572	85.0947	107.713	84.4755	protein_coding	TFE3	chrX	48886242	48901012
ENSG00000068354	0.3332	0.02352	0.05465	FALSE	1988	1575	1888	2044	2250	2412	1817	2235.33	5.97331	4.98166	5.86603	6.4942	5.88141	7.15507	5.607	6.51023	12.8628	9.51427	12.8988	13.1608	12.6269	14.4425	11.7586	13.4101	protein_coding	TBC1D25	chrX	48397845	48420997
ENSG00000068366	-0.4877	0.1163	0.199	FALSE	6360	6174	5997	2287	4708	6050	6177	4348.33	14.404	14.2071	13.2418	5.3525	9.02024	12.2556	13.951	8.87611	31.0172	27.1337	29.1175	10.8471	19.3657	24.7378	29.0894	18.3169	protein_coding	ACSL4	chrX	108867473	108976632
ENSG00000068383	-0.3742	0.0003509	0.001554	FALSE	2955	2936	3150	2087	2351	2371	3013.67	2269.67	11.5552	11.8743	12.297	8.40196	7.98199	8.54271	11.9089	8.30889	24.8828	22.6782	27.04	17.027	17.1366	17.2434	24.867	17.1357	protein_coding	INPP5A	chr10	134351324	134596979
ENSG00000068394	0.7504	6.263e-06	4.542e-05	FALSE	2175	1714	2108	3293	3559	2975	1999	3275.67	14.0929	11.4381	13.4276	21.8762	19.7984	17.4977	12.9862	19.7241	30.3472	21.8453	29.5259	44.3333	42.5053	35.3189	27.2394	40.7192	protein_coding	GPKOW	chrX	48970334	48980151
ENSG00000068400	0.1669	0.2999	0.4151	FALSE	3503	2829	3519	3453	4016	3315	3283.67	3594.67	13.0752	11.0129	13.1003	13.1602	12.8135	11.1526	12.3961	12.3754	28.1558	21.0332	28.8062	26.6697	27.5095	22.5115	25.9984	25.5636	protein_coding	GRIPAP1	chrX	48830134	48858675
ENSG00000068438	-0.2176	0.0843	0.153	FALSE	10289	11736	10468	8704	9870	8676	10831	9083.33	68.5659	78.6934	67.0673	56.6752	53.0937	51.673	71.4422	53.814	147.648	150.294	147.474	114.855	113.987	104.301	148.472	111.048	protein_coding	FTSJ1	chrX	48334541	48344752
ENSG00000068489	-0.3783	0.03817	0.08133	FALSE	6616	5835	7297	3825	5620	5447	6582.67	4964	32.0994	29.2478	34.8179	19.0787	23.4519	23.8799	32.0551	22.1368	69.1221	55.8592	76.5611	38.664	50.3491	48.2013	67.1808	45.7381	protein_coding	PRR11	chr17	57232860	57282066
ENSG00000068615	0.03691	0.9838	NA	FALSE	0	0	0	0	0	0	0	0	0	0	0	0	0	0	0	0	0	0	0	0	0	0	0	0	protein_coding	REEP1	chr2	86441116	86565206
ENSG00000068650	0.1478	0.59	0.6934	FALSE	970	649	1024	645	1145	1088	881	959.333	1.77838	1.09591	1.87476	1.03502	1.49718	1.62888	1.58301	1.38703	3.82951	2.09303	4.1224	2.09751	3.21431	3.28789	3.34832	2.86657	protein_coding	ATP11A	chr13	113344643	113541482
ENSG00000068654	0.8143	0.0006449	0.002635	FALSE	3320	1989	3387	4439	5560	4943	2898.67	4980.67	2.95377	1.89403	2.94842	4.03488	4.22546	4.00769	2.59874	4.08934	6.36058	3.61733	6.48328	8.17689	9.07169	8.08949	5.48706	8.44602	protein_coding	POLR1A	chr2	86247339	86333278
ENSG00000068697	0.02998	0.8354	0.888	FALSE	18521	22413	21188	20047	22648	19131	20707.3	20608.7	118.022	147.19	132.729	130.942	123.866	110.631	132.647	121.813	254.145	281.112	291.857	265.361	265.93	223.307	275.705	251.533	protein_coding	LAPTM4A	chr2	20232411	20251789
ENSG00000068724	0.1363	0.3117	0.4278	FALSE	4492	3847	4659	4250	4661	5039	4332.67	4650	10.1699	9.26642	11.7207	10.3323	9.25812	10.498	10.3856	10.0295	21.8995	17.6976	25.7725	20.9389	19.8764	21.1901	21.7899	20.6685	protein_coding	TTC7A	chr2	47143296	47303276
ENSG00000068745	-0.2183	0.05023	0.1013	FALSE	3646	3551	3825	3078	3141	3010	3674	3076.33	28.6379	28.7215	28.904	22.3714	18.8724	19.8807	28.7545	20.3748	61.6681	54.8541	63.557	45.3369	40.5173	40.129	60.0264	41.9944	protein_coding	IP6K2	chr3	48725436	48777786
ENSG00000068781	0.03691	0.9838	NA	FALSE	0	0	0	0	0	0	0	0	0	0	0	0	0	0	0	0	0	0	0	0	0	0	0	0	protein_coding	STON1-GTF2A1L	chr2	48757064	49003654
ENSG00000068784	-0.834	0.004748	0.01431	FALSE	869	775	653	247	464	557	765.667	422.667	2.66623	2.43827	1.96077	0.771566	1.21417	1.54183	2.35509	1.17586	5.7414	4.65676	4.31155	1.56362	2.60671	3.11218	4.90323	2.4275	protein_coding	SRBD1	chr2	45615819	45839304
ENSG00000068793	0.3832	0.008282	0.02301	FALSE	14367	12334	15104	16651	19739	16807	13935	17732.3	25.4957	22.3391	25.7065	29.5576	29.7932	26.7133	24.5138	28.688	54.9018	42.6645	56.526	59.9	63.9634	53.9206	51.3641	59.2613	protein_coding	CYFIP1	chr15	22892005	23006016
ENSG00000068796	-0.4223	0.1742	0.2734	FALSE	1431	1018	1175	509	921	1235	1208	888.333	6.24776	4.36365	4.83585	2.28377	3.3266	4.66512	5.14909	3.42517	13.4538	8.33397	10.6336	4.62817	7.14192	9.41652	10.8071	7.06221	protein_coding	KIF2A	chr5	61601989	61833076
ENSG00000068831	-0.6616	0.5905	0.6938	FALSE	0	11	4	4	4	0	5	2.66667	0	0.100864	0.013293	0.013551	0.010225	0	0.0380523	0.00792533	0	0.192636	0.02923	0.027463	0.021952	0	0.0739553	0.0164717	protein_coding	RASGRP2	chr11	64494383	64512928
ENSG00000068878	-0.4854	0.1542	0.2484	FALSE	4016	3093	4143	1352	2713	3872	3750.67	2645.67	6.52563	5.11609	6.5499	2.24768	3.73616	5.71225	6.06387	3.89869	14.0521	9.77102	14.4026	4.55503	8.0212	11.5301	12.7419	8.03545	protein_coding	PSME4	chr2	54091204	54197977
ENSG00000068885	-0.8829	0.0003829	0.001679	FALSE	1533	1570	1143	528	766	966	1415.33	753.333	4.60047	4.98157	3.51799	1.58224	1.96127	2.82802	4.36668	2.12384	9.90653	9.51411	7.73571	3.20648	4.21067	5.70833	9.05212	4.37516	protein_coding	IFT80	chr3	159974774	160117668
ENSG00000068903	0.1547	0.2301	0.3402	FALSE	2808	2602	2396	2709	3036	2729	2602	2824.67	15.2472	14.5327	12.9582	14.9584	14.2491	13.6388	14.2461	14.2821	32.833	27.7555	28.4937	30.314	30.5916	27.5298	29.6941	29.4785	protein_coding	SIRT2	chr19	39369197	39390502
ENSG00000068912	-0.1702	0.5555	0.6629	FALSE	2586	2519	2733	1309	2406	3152	2612.67	2289	12.2295	12.1727	12.6406	6.32272	9.83317	13.4213	12.3476	9.85908	26.3347	23.2481	27.7955	12.8133	21.1109	27.0909	25.7928	20.3384	protein_coding	ERLEC1	chr2	54014181	54045956
ENSG00000068971	-0.1907	0.1285	0.2151	FALSE	2414	2031	2226	1821	1945	1934	2223.67	1900	10.4207	9.0788	9.67245	7.83161	7.10133	7.46762	9.72399	7.46685	22.4397	17.3392	21.2687	15.8712	15.2459	15.0733	20.3492	15.3968	protein_coding	PPP2R5B	chr11	64685025	64701945
ENSG00000068976	-0.7617	0.4283	0.5471	FALSE	19	6	18	0	7	17	14.3333	8	0.087612	0.021102	0.079774	0	0.068044	0.051059	0.0628293	0.039701	0.188661	0.040301	0.175415	0	0.146086	0.103063	0.134792	0.0830497	protein_coding	PYGM	chr11	64513861	64527769
ENSG00000068985	-0.9796	0.4619	0.58	FALSE	5	8	0	0	5	0	4.33333	1.66667	0.070783	0.127255	0	0	0.058058	0	0.0660127	0.0193527	0.152423	0.243038	0	0	0.124644	0	0.13182	0.041548	protein_coding	PAGE1	chrX	49452053	49460596
ENSG00000069011	0.2458	0.02323	0.05408	FALSE	2890	2819	2955	3216	3565	3237	2888	3339.33	13.7537	14.0056	14.1271	15.6309	14.8404	14.0408	13.9621	14.8374	29.6169	26.7488	31.064	31.6769	31.8611	28.3412	29.1432	30.6264	protein_coding	PITX1	chr5	134363425	134370503
ENSG00000069018	0.03691	0.9838	NA	FALSE	0	0	0	0	0	0	0	0	0	0	0	0	0	0	0	0	0	0	0	0	0	0	0	0	protein_coding	TRPC7	chr5	135548999	135732730
ENSG00000069020	0.5517	0.2471	0.3602	FALSE	172	103	119	80	169	324	131.333	191	0.222064	0.110556	0.153647	0.119154	0.211615	0.334828	0.162089	0.221866	0.478185	0.211146	0.337855	0.241471	0.454321	0.67585	0.342395	0.457214	protein_coding	MAST4	chr5	65892176	66465423
ENSG00000069122	0.03691	0.9838	NA	FALSE	0	0	0	0	0	0	0	0	0	0	0	0	0	0	0	0	0	0	0	0	0	0	0	0	protein_coding	GPR116	chr6	46820249	46922680
ENSG00000069188	1.572	0.0007377	0.002952	up	16	8	12	37	34	39	12	36.6667	0.016203	0.00831	0.01196	0.038745	0.030328	0.036712	0.0121577	0.0352617	0.034891	0.01587	0.026299	0.078518	0.065112	0.074102	0.0256867	0.0725773	protein_coding	SDK2	chr17	71330523	71640228
ENSG00000069206	0.03691	0.9838	NA	FALSE	0	0	0	0	0	0	0	0	0	0	0	0	0	0	0	0	0	0	0	0	0	0	0	0	protein_coding	ADAM7	chr8	24298443	24384483
ENSG00000069248	-0.146	0.536	0.6465	FALSE	2843	2291	2857	1579	2745	2775	2663.67	2366.33	7.7663	6.54123	7.70995	4.51519	6.3784	6.92521	7.33916	5.9396	16.7238	12.4928	16.9534	9.15026	13.6938	13.9785	15.39	12.2742	protein_coding	NUP133	chr1	229577045	229644103
ENSG00000069275	-0.495	0.05462	0.1083	FALSE	30540	27280	33458	13272	22920	27565	30426	21252.3	52.8618	48.645	56.9574	23.5648	34.0621	43.3127	52.8214	33.6465	113.831	92.9051	125.244	47.7553	73.1282	87.4264	110.66	69.4366	protein_coding	NUCKS1	chr1	205681947	205719404
ENSG00000069329	-0.6367	0.02044	0.04865	FALSE	12053	13922	12276	4831	8447	10959	12750.3	8079	21.3591	24.1189	21.5858	8.32997	12.2844	17.3893	22.3546	12.6679	45.9942	46.0637	47.465	16.8811	26.3735	35.1001	46.5076	26.1183	protein_coding	VPS35	chr16	46690054	46723430
ENSG00000069345	-0.1842	0.2487	0.362	FALSE	6792	7607	7720	5119	6563	7384	7373	6355.33	24.6943	28.4778	27.6043	19.075	21.6475	24.3528	26.9255	21.6918	53.176	54.3887	60.6991	38.6565	46.4754	49.1559	56.0879	44.7626	protein_coding	DNAJA2	chr16	46989299	47007699
ENSG00000069399	-0.04767	0.7843	0.8487	FALSE	6274	4604	5847	4794	5948	5058	5575	5266.67	35.8605	26.9388	32.7828	28.3003	28.9655	26.1774	31.8607	27.8144	77.221	51.4494	72.0861	57.352	62.1863	52.839	66.9188	57.4591	protein_coding	BCL3	chr19	45250962	45263301
ENSG00000069424	0.801	5.827e-07	5.284e-06	FALSE	1751	1333	1717	2476	2802	2893	1600.33	2723.67	6.51387	5.80612	5.82161	8.5985	8.17493	9.04067	6.0472	8.6047	14.0268	11.0889	12.8011	17.4253	17.5509	18.2485	12.6389	17.7416	protein_coding	KCNAB2	chr1	6051526	6161253
ENSG00000069431	-1.068	0.01315	0.03378	down	82	142	186	36	67	88	136.667	63.6667	0.110664	0.197494	0.246684	0.04906	0.077189	0.107392	0.184947	0.0778803	0.238301	0.377187	0.542433	0.099422	0.165717	0.21677	0.385974	0.160636	protein_coding	ABCC9	chr12	21950335	22094336
ENSG00000069482	0.03691	0.9838	NA	FALSE	0	0	0	0	0	0	0	0	0	0	0	0	0	0	0	0	0	0	0	0	0	0	0	0	protein_coding	GAL	chr11	68451247	68458643
ENSG00000069493	-1.758	9.106e-08	9.871e-07	down	369	353	358	63	89	160	360	104	3.02522	2.98897	3.20142	0.800834	0.74526	1.14846	3.07187	0.898184	6.51442	5.70852	7.03958	1.62293	1.60001	2.31815	6.42084	1.84703	protein_coding	CLEC2D	chr12	9817565	9848413
ENSG00000069509	-0.4592	0.004791	0.01442	FALSE	1074	1394	1178	784	852	953	1215.33	863	10.1242	13.5182	10.934	7.57951	6.89358	8.15949	11.5255	7.54419	21.8012	25.8178	24.0428	15.3603	14.7999	16.4699	23.8873	15.5433	protein_coding	FUNDC1	chrX	44382885	44402247
ENSG00000069535	0.1535	0.8353	0.8879	FALSE	26	15	3	15	18	15	14.6667	16	0.113745	0.065898	0.011489	0.065171	0.067607	0.056848	0.0637107	0.0632087	0.244936	0.125856	0.025264	0.132073	0.145146	0.114746	0.132019	0.130655	protein_coding	MAOB	chrX	43625858	43741693
ENSG00000069667	-1.191	0.1914	0.2948	FALSE	18	16	9	0	4	13	14.3333	5.66667	0.026966	0.04	0.104048	0	0.066868	0.017962	0.0570047	0.0282767	0.058067	0.076394	0.228792	0	0.14356	0.036257	0.121084	0.059939	protein_coding	RORA	chr15	60780483	61521518
ENSG00000069696	-0.158	0.7891	0.8523	FALSE	18	22	51	28	15	36	30.3333	26.3333	0.551461	0.202892	0.403956	0.228934	0.133359	0.260073	0.386103	0.207455	1.1875	0.387497	0.888258	0.463947	0.286311	0.524956	0.821085	0.425071	protein_coding	DRD4	chr11	637293	640706
ENSG00000069702	1.119	0.008511	0.02354	up	188	113	166	155	323	528	155.667	335.333	0.363109	0.203331	0.284595	0.284477	0.48752	0.877726	0.283678	0.549908	0.781911	0.388334	0.625796	0.576509	1.04666	1.77168	0.59868	1.13162	protein_coding	TGFBR3	chr1	92145902	92371892
ENSG00000069712	-0.9772	0.06743	0.1275	FALSE	89	137	93	17	90	52	106.333	53	0.214418	0.34296	0.220859	0.040671	0.186136	0.112992	0.259412	0.113266	0.461722	0.655006	0.485647	0.082421	0.399618	0.228074	0.534125	0.236704	protein_coding	KIAA1107	chr1	92632542	92650280
ENSG00000069764	1.753	0.2806	NA	NA	0	0	0	0	7	0	0	2.33333	0	0	0	0	0.065315	0	0	0.0217717	0	0	0	0	0.140226	0	0	0.046742	protein_coding	PLA2G10	chr16	14766405	14788526
ENSG00000069812	0.2154	0.7111	0.7929	FALSE	20	10	11	12	21	14	13.6667	15.6667	0.085295	0.026704	0.065643	0.031413	0.047437	0.145234	0.059214	0.0746947	0.183671	0.051	0.144342	0.06366	0.101844	0.293154	0.126338	0.152886	protein_coding	HES2	chr1	6472478	6484730
ENSG00000069849	0.4615	0.0004124	0.001792	FALSE	10932	10535	11820	12926	16725	15163	11095.7	14938	68.5941	68.1738	73.5639	83.0134	91.8547	86.8262	70.1106	87.2314	147.709	130.203	161.759	168.231	197.204	175.258	146.557	180.231	protein_coding	ATP1B3	chr3	141594966	141645356
ENSG00000069869	-0.668	0.0494	0.09993	FALSE	1712	1425	1460	486	956	1414	1532.33	952	3.27649	2.87245	2.76318	0.951769	1.57505	2.48487	2.97071	1.67057	7.0555	5.48598	6.07596	1.92881	3.3815	5.0157	6.20581	3.442	protein_coding	NEDD4	chr15	56119120	56285944
ENSG00000069943	-0.7352	0.0005391	0.00225	FALSE	1422	1799	1499	678	984	1119	1573.33	927	7.73377	10.2613	8.32103	3.86609	4.69224	5.52097	8.77203	4.6931	16.6537	19.5976	18.2971	7.83483	10.0738	11.144	18.1828	9.68423	protein_coding	PIGB	chr15	55611158	55647846
ENSG00000069956	-0.9717	0.01221	0.03176	FALSE	3679	3414	3217	708	1915	2582	3436.67	1735	9.83195	9.7741	8.49683	1.96994	4.493	6.26633	9.36762	4.24309	21.1719	18.6672	18.6837	3.99218	9.64607	12.6485	19.5076	8.76226	protein_coding	MAPK6	chr15	52244303	52358462
ENSG00000069966	0.156	0.2279	0.3377	FALSE	3639	4053	4175	4028	4742	4132	3955.67	4300.67	20.5362	23.8352	23.3065	23.5051	23.3766	20.919	22.5593	22.6002	44.2222	45.5219	51.2487	47.6343	50.1875	42.2249	46.9976	46.6822	protein_coding	GNB5	chr15	52413117	52483566
ENSG00000069974	-0.4482	0.04692	0.09603	FALSE	2365	1980	2332	1098	1742	1968	2225.67	1602.67	8.6571	7.6463	8.68039	4.46023	5.59947	7.09788	8.32793	5.71919	18.642	14.6034	19.0873	9.03888	12.0216	14.327	17.4442	11.7958	protein_coding	RAB27A	chr15	55495164	55611311
ENSG00000069998	0.4033	0.00145	0.005265	FALSE	3641	3598	3283	4347	4955	4268	3507.33	4523.33	23.5028	24.0712	21.0336	28.9385	27.5499	25.47	22.8692	27.3195	50.6103	45.9726	46.2507	58.6454	59.1473	51.4109	47.6112	56.4012	protein_coding	CECR5	chr22	17618401	17646177
ENSG00000070010	0.3346	0.0361	0.07789	FALSE	6670	8714	6779	8952	9369	8914	7387.67	9078.33	39.8228	47.6725	34.4529	53.4044	52.0404	47.607	40.6494	51.0173	85.7534	91.0479	75.7585	108.227	111.726	96.0944	84.1866	105.349	protein_coding	UFD1L	chr22	19437433	19466738
ENSG00000070018	-0.1867	0.5644	0.6703	FALSE	2144	1585	2026	867	2209	1914	1918.33	1663.33	3.00181	2.22056	2.64746	1.23143	2.78971	2.12764	2.62328	2.04959	6.46402	4.24096	5.8215	2.49555	5.98926	4.29464	5.50882	4.25982	protein_coding	LRP6	chr12	12268959	12419946
ENSG00000070019	-1.186	0.4709	NA	NA	4	0	0	0	0	0	1.33333	0	0.02903	0	0	0	0	0	0.00967667	0	0.062513	0	0	0	0	0	0.0208377	0	protein_coding	GUCY2C	chr12	14765576	14849519
ENSG00000070031	-2.819	0.009562	0.02598	down	4	11	18	0	0	2	11	0.666667	0.09871	0.323193	0.521975	0	0	0.048704	0.314626	0.0162347	0.212559	0.617254	1.14777	0	0	0.098308	0.659194	0.0327693	protein_coding	SCT	chr11	626431	627143
ENSG00000070047	1.067	7.635e-08	8.433e-07	up	3287	2202	3244	5398	6445	6034	2911	5959	6.78719	4.67888	6.58846	11.3781	11.3998	11.4582	6.01818	11.4121	14.6154	8.936	14.4874	23.0583	24.4744	23.1284	12.6796	23.5537	protein_coding	PHRF1	chr11	576486	612222
ENSG00000070061	-0.381	0.06839	0.129	FALSE	3555	3269	3867	1893	3169	2999	3563.67	2687	6.7719	6.41047	7.23956	3.695	5.18234	5.18223	6.80731	4.68652	14.5824	12.2431	15.919	7.48811	11.126	10.4603	14.2482	9.69148	protein_coding	IKBKAP	chr9	111629797	111696396
ENSG00000070081	-1.432	2.89e-06	2.255e-05	down	4458	5425	3767	1011	1567	2404	4550	1660.67	25.9092	31.4756	20.5797	6.00699	7.25796	12.1425	25.9882	8.46916	55.7923	60.114	45.2527	12.1735	15.5822	24.5096	53.7197	17.4217	protein_coding	NUCB2	chr11	17229700	17371521
ENSG00000070087	-1.163	2.276e-13	6.178e-12	down	27980	37995	32644	13243	15326	14412	32873	14327	165.786	272.923	188.69	79.7223	77.6258	73.7179	209.133	77.022	357	521.246	414.91	161.561	166.656	148.799	431.052	159.005	protein_coding	PFN2	chr3	149682691	149768575
ENSG00000070159	0.08117	0.7035	0.7871	FALSE	1670	1502	2029	1328	2079	1991	1733.67	1799.33	2.82014	2.3961	3.39102	2.25206	2.89296	2.97661	2.86909	2.70721	6.07282	4.57622	7.4565	4.56391	6.21093	6.00828	6.03518	5.59437	protein_coding	PTPN3	chr9	112137746	112260590
ENSG00000070182	-0.1872	0.4638	0.5813	FALSE	546	351	534	309	439	484	477	410.667	0.610014	0.432724	0.603792	0.352423	0.420522	0.505782	0.548843	0.426242	1.31359	0.826443	1.32768	0.714203	0.902823	1.02092	1.1559	0.879314	protein_coding	SPTB	chr14	65213002	65346601
ENSG00000070190	2.129	0.1429	NA	NA	0	0	0	0	6	4	0	3.33333	0	0	0	0	0.018727	0.014409	0	0.0110453	0	0	0	0	0.040205	0.029085	0	0.0230967	protein_coding	DAPP1	chr4	100737990	100791311
ENSG00000070193	0.03691	0.9838	NA	FALSE	0	0	0	0	0	0	0	0	0	0	0	0	0	0	0	0	0	0	0	0	0	0	0	0	protein_coding	FGF10	chr5	44303646	44389808
ENSG00000070214	-0.2	0.5393	0.6496	FALSE	6837	6039	7449	2997	6167	8308	6775	5824	8.66633	7.09922	8.50945	4.11891	6.59805	10.0952	8.09167	6.93737	18.6619	13.5585	18.7114	8.34719	14.1654	20.377	16.9773	14.2965	protein_coding	SLC44A1	chr9	108006903	108201452
ENSG00000070269	-0.2724	0.2785	0.3938	FALSE	857	866	821	432	813	827	848	690.667	2.43988	2.5632	2.68628	1.22803	2.03787	2.32009	2.56312	1.86199	5.25398	4.89535	5.90685	2.48867	4.37512	4.68307	5.35206	3.84895	protein_coding	TMEM260	chr14	56955072	57117324
ENSG00000070366	0.2758	0.1778	0.2779	FALSE	3673	2404	3393	3369	4216	3613	3156.67	3732.67	6.92472	4.72645	6.27582	6.39582	6.79882	6.04472	5.97566	6.41312	14.9115	9.02686	13.7999	12.9614	14.5965	12.2012	12.5794	13.253	protein_coding	SMG6	chr17	1963133	2207065
ENSG00000070367	-0.4498	0.142	0.2329	FALSE	4834	4844	3691	1872	3161	4614	4456.33	3215.67	8.343	7.86064	5.90618	3.04039	4.3026	6.60004	7.36994	4.64768	17.9656	15.0127	12.9871	6.16151	9.23731	13.3221	15.3218	9.57365	protein_coding	EXOC5	chr14	57670518	57735726
ENSG00000070371	-0.5322	0.002702	0.008904	FALSE	6964	4996	6887	3854	4499	4373	6282.33	4242	15.124	11.2444	14.714	8.56947	8.44558	8.709	13.6941	8.57469	32.5677	21.4752	32.3545	17.3665	18.1319	17.5791	28.7991	17.6925	protein_coding	CLTCL1	chr22	19166986	19279239
ENSG00000070388	-1.233	0.2743	0.3891	FALSE	9	11	17	13	0	0	12.3333	4.33333	0.101666	0.196932	0.227344	0.17225	0	0	0.175314	0.0574167	0.218925	0.376114	0.499907	0.349073	0	0	0.364982	0.116358	protein_coding	FGF22	chr19	639879	643703
ENSG00000070404	-0.6645	3.724e-13	9.81e-12	FALSE	18289	18218	18414	10649	11892	11261	18307	11267.3	82.9986	85.1405	82.1967	49.6983	46.8129	47.3333	83.4453	47.9482	178.727	162.606	180.742	100.716	100.503	95.5418	174.025	98.9204	protein_coding	FSTL3	chr19	676392	683385
ENSG00000070413	0.663	9.005e-05	0.0004774	FALSE	6890	4997	6612	8781	10168	9646	6166.33	9531.67	17.8932	13.1491	16.6004	22.0368	22.0225	22.2806	15.8809	22.1133	38.5308	25.1129	36.5026	44.6586	47.2804	44.9733	33.3821	45.6374	protein_coding	DGCR2	chr22	19023795	19109967
ENSG00000070423	0.07023	0.5607	0.6674	FALSE	7471	6276	6954	6663	7229	7313	6900.33	7068.33	53.8156	46.9669	51.2002	49.4742	48.8285	48.1771	50.6609	48.8266	115.885	89.7002	112.584	100.262	104.831	97.2452	106.056	100.779	protein_coding	RNF126	chr19	647526	663277
ENSG00000070444	0.4429	0.04128	0.08659	FALSE	2224	1445	2313	2423	2870	2647	1994	2646.67	5.34595	3.63683	5.51611	6.00447	5.86412	5.75874	4.83296	5.87577	11.5118	6.94584	12.1294	12.1684	12.5897	11.624	10.1957	12.1274	protein_coding	MNT	chr17	2287354	2304412
ENSG00000070476	0.3827	0.06947	0.1307	FALSE	1223	791	1121	1141	1393	1464	1045	1332.67	4.07167	2.67928	3.75112	3.87718	3.98899	4.52631	3.50069	4.13083	8.76782	5.11705	8.24832	7.85731	8.56402	9.13631	7.37773	8.51921	protein_coding	ZXDC	chr3	126156444	126194762
ENSG00000070495	-0.27	0.01044	0.02789	FALSE	3749	3517	3756	2866	3114	2932	3674	2970.67	23.7558	20.2069	17.0476	18.8058	17.7884	17.0316	20.3368	17.8752	51.1551	38.5924	37.4859	38.1108	38.1901	34.3782	42.4112	36.893	protein_coding	JMJD6	chr17	74708919	74722866
ENSG00000070501	-0.5772	0.0006848	0.002772	FALSE	1386	1857	1661	1023	1007	1175	1634.67	1068.33	13.0818	18.4908	16.9204	10.7182	8.69666	11.3851	16.1643	10.2667	28.17	35.3148	37.2063	21.721	18.671	22.9807	33.5637	21.1242	protein_coding	POLB	chr8	42195972	42229326
ENSG00000070526	0.03691	0.9838	NA	FALSE	0	0	0	0	0	0	0	0	0	0	0	0	0	0	0	0	0	0	0	0	0	0	0	0	protein_coding	ST6GALNAC1	chr17	74620843	74639920
ENSG00000070540	0.5526	0.0009708	0.003734	FALSE	1685	2228	1776	2416	2715	3024	1896.33	2718.33	10.7322	14.4785	11.24	15.8936	14.7272	17.6919	12.1502	16.1042	23.1105	27.652	24.7156	32.2092	31.618	35.711	25.1593	33.1794	protein_coding	WIPI1	chr17	66417089	66453654
ENSG00000070601	0.03691	0.9838	NA	FALSE	0	0	0	0	0	0	0	0	0	0	0	0	0	0	0	0	0	0	0	0	0	0	0	0	protein_coding	FRMPD1	chr9	37650997	37746901
ENSG00000070610	-0.216	0.07107	0.1331	FALSE	3178	2887	3181	2361	2572	2840	3082	2591	13.5477	12.6849	12.9537	10.31	9.43469	11.2642	13.0621	10.3363	29.1734	24.2263	28.4838	20.8937	20.2554	22.7366	27.2945	21.2953	protein_coding	GBA2	chr9	35736863	35749983
ENSG00000070614	-0.05	0.806	0.8661	FALSE	45725	31375	48314	34910	43308	40160	41804.7	39459.3	68.5573	48.6327	71.4541	54.9633	56.4491	54.4752	62.8814	55.2959	147.63	92.8817	157.12	111.386	121.191	109.958	132.544	114.178	protein_coding	NDST1	chr5	149865381	149937773
ENSG00000070669	-1.053	5.873e-22	3.985e-20	down	36084	38282	38797	16093	19392	17784	37721	17756.3	205.368	222.486	216.782	92.33	93.303	90.9344	214.878	92.1891	442.234	424.917	476.681	187.111	200.313	183.55	447.944	190.325	protein_coding	ASNS	chr7	97481430	97501854
ENSG00000070718	-0.5496	0.01033	0.02764	FALSE	1488	1171	1623	720	1041	1107	1427.33	956	4.80639	3.88167	5.04171	2.46679	2.92088	3.26818	4.57659	2.88528	10.35	7.41344	11.0862	4.99908	6.27087	6.5968	9.61653	5.95558	protein_coding	AP3M2	chr8	42010464	42029191
ENSG00000070729	0.607	0.3189	0.4352	FALSE	18	10	9	24	21	11	12.3333	18.6667	0.046065	0.05626	0.020436	0.062059	0.045297	0.024352	0.0409203	0.0439027	0.099194	0.107448	0.044937	0.125766	0.097248	0.049155	0.0838597	0.090723	protein_coding	CNGB1	chr16	57917503	58005020
ENSG00000070731	-0.6216	0.5184	0.6309	FALSE	46	24	26	15	45	0	32	20	0.131644	0.184889	0.051648	0.049042	0.075352	0	0.122727	0.0414647	0.283477	0.353113	0.113569	0.099386	0.161774	0	0.250053	0.0870533	protein_coding	ST6GALNAC2	chr17	74559792	74583038
ENSG00000070748	-0.3782	0.8264	NA	FALSE	0	0	1	0	0	0	0.333333	0	0	0	0.000583	0	0	0	0.000194333	0	0	0	0.001282	0	0	0	0.000427333	0	protein_coding	CHAT	chr10	50817141	50901925
ENSG00000070756	-0.4178	0.1339	0.2224	FALSE	132713	87545	139838	57726	96698	110704	120032	88376	469.787	347.213	532.194	207.817	284.059	327.317	449.731	273.064	1011.63	663.128	1170.24	421.152	609.849	660.688	948.332	563.896	protein_coding	PABPC1	chr8	101698044	101735037
ENSG00000070759	0.4502	0.009402	0.02561	FALSE	324	317	375	468	469	415	338.667	450.667	1.1829	1.1926	1.34649	1.81191	1.52349	1.4449	1.24066	1.59344	2.54722	2.27771	2.96079	3.67193	3.27081	2.91652	2.59524	3.28642	protein_coding	TESK2	chr1	45809555	45956872
ENSG00000070761	-0.3118	0.01398	0.03553	FALSE	3433	3898	4007	2761	2932	3222	3779.33	2971.67	28.6395	32.2264	32.2981	23.507	21.1079	24.6787	31.0547	23.0979	61.6715	61.548	71.0203	47.6381	45.3169	49.8138	64.7466	47.5896	protein_coding	C16orf80	chr16	58147496	58163354
ENSG00000070770	-0.3296	0.1503	0.2432	FALSE	6737	4720	6939	3553	5268	5540	6132	4787	24.7874	18.0942	24.2146	14.801	17.0915	18.4043	22.3654	16.7656	53.3765	34.5574	53.2455	29.995	36.6939	37.149	47.0598	34.6126	protein_coding	CSNK2A2	chr16	58191811	58231824
ENSG00000070778	-0.1824	0.5119	0.6249	FALSE	2552	1641	2838	1396	2322	2369	2343.67	2029	4.69956	3.15216	5.11897	2.84456	3.89976	4.23912	4.32356	3.66115	10.1199	6.02018	11.2561	5.76464	8.37243	8.55664	9.13206	7.56457	protein_coding	PTPN21	chr14	88932122	89021077
ENSG00000070785	-1.166	5.157e-08	5.902e-07	down	2450	3237	2437	924	1160	1462	2708	1182	17.234	23.8574	17.0929	6.45066	7.77648	9.81491	19.3948	8.01402	37.1112	45.5643	37.5855	13.0726	16.6954	19.8113	40.087	16.5264	protein_coding	EIF2B3	chr1	45316450	45452282
ENSG00000070808	-0.2187	0.8758	0.9152	FALSE	9	0	0	3	4	0	3	2.33333	0.016901	0	0	0.006065	0.005634	0	0.00563367	0.00389967	0.036393	0	0	0.012291	0.012096	0	0.012131	0.008129	protein_coding	CAMK2A	chr5	149599054	149669854
ENSG00000070814	1.201	1.089e-07	1.16e-06	up	9108	5733	9127	17106	20214	16424	7989.33	17914.7	22.2332	15.1281	21.7284	42.8274	41.7615	36.2813	19.6966	40.2901	47.8765	28.8926	47.7786	86.7918	89.6582	73.2336	41.5159	83.2279	protein_coding	TCOF1	chr5	149737202	149779871
ENSG00000070831	-0.3506	0.02867	0.06446	FALSE	23639	30449	27010	17690	21090	23429	27032.7	20736.3	123.034	163.623	138.836	94.3031	93.1202	111.138	141.831	99.5204	264.939	312.497	305.287	191.11	199.921	224.331	294.241	205.121	protein_coding	CDC42	chr1	22379120	22419437
ENSG00000070882	-0.4308	0.08083	0.1478	FALSE	3453	2624	3781	1650	2572	2963	3286	2395	6.05119	4.98844	6.63141	3.24713	4.02849	5.08167	5.89035	4.1191	13.0305	9.52723	14.5818	6.58047	8.64881	10.2573	12.3798	8.49553	protein_coding	OSBPL3	chr7	24836158	25021253
ENSG00000070886	-1.186	0.4709	NA	NA	0	0	4	0	0	0	1.33333	0	0	0	0.006799	0	0	0	0.00226633	0	0	0	0.014951	0	0	0	0.00498367	0	protein_coding	EPHA8	chr1	22890057	22930087
ENSG00000070915	2.377	0.001244	0.004623	up	13	0	7	30	34	50	6.66667	38	0.024235	0	0.013663	0.06009	0.057676	0.088501	0.0126327	0.0687557	0.052187	0	0.030044	0.121775	0.123824	0.17864	0.0274103	0.141413	protein_coding	SLC12A3	chr16	56899119	56949762
ENSG00000070950	-0.9484	0.0009173	0.003561	FALSE	1750	2091	2144	630	976	1446	1995	1017.33	3.36705	4.16764	4.0805	1.25903	1.62195	2.51896	3.87173	1.79998	7.25051	7.95962	8.9726	2.55148	3.48218	5.08451	8.06091	3.70606	protein_coding	RAD18	chr3	8817088	9005457
ENSG00000070961	-0.2696	0.4352	0.554	FALSE	5080	4192	4821	1826	4275	5456	4697.67	3852.33	8.41609	7.08109	7.7146	3.05668	5.94805	8.08953	7.73726	5.69809	18.123	13.5239	16.9636	6.19452	12.7699	16.3286	16.2035	11.7644	protein_coding	ATP2B1	chr12	89981828	90103077
ENSG00000070985	0.03691	0.9838	NA	FALSE	0	0	0	0	0	0	0	0	0	0	0	0	0	0	0	0	0	0	0	0	0	0	0	0	protein_coding	TRPM5	chr11	2425745	2444275
ENSG00000071051	-0.3307	0.08916	0.1601	FALSE	8191	6210	8658	4794	6653	6511	7686.33	5986	35.3702	28.6693	37.6246	21.778	24.7814	25.8704	33.888	24.1433	76.1654	54.7544	82.7326	44.1343	53.2035	52.2192	71.2175	49.8523	protein_coding	NCK2	chr2	106361354	106510730
ENSG00000071054	0.2138	0.3527	0.4706	FALSE	18899	12880	19301	14526	21847	21732	17026.7	19368.3	40.4694	28.4924	42.075	32.8303	42.6085	44.928	37.0123	40.1222	87.1457	54.4166	92.5188	66.5322	91.4767	90.6867	78.027	82.8985	protein_coding	MAP4K4	chr2	102313312	102511149
ENSG00000071073	0.06706	0.8743	0.914	FALSE	53	46	50	25	61	68	49.6667	51.3333	0.070029	0.061993	0.064404	0.033176	0.069057	0.17519	0.0654753	0.0924743	0.150799	0.118398	0.141618	0.067233	0.148258	0.353619	0.136938	0.189703	protein_coding	MGAT4A	chr2	99235569	99347589
ENSG00000071082	-0.3349	0.1983	0.3031	FALSE	47064	81579	49241	49552	47552	39948	59294.7	45684	331.453	606.798	375.308	413.663	310.782	276.446	437.853	333.63	713.743	1158.9	825.265	838.309	667.221	558.005	899.302	687.845	protein_coding	RPL31	chr2	101618177	101640494
ENSG00000071127	0.1936	0.1095	0.1893	FALSE	67656	60981	68445	71377	78530	69779	65694	73228.7	243.894	224.873	241.2	264.203	244.687	227.586	236.656	245.492	525.195	429.475	530.374	535.42	525.322	459.38	495.015	506.707	protein_coding	WDR1	chr4	10075963	10118573
ENSG00000071189	-0.4098	0.224	0.3333	FALSE	1596	1455	1299	611	932	1685	1450	1076	2.88839	2.73671	2.48964	1.42726	1.43405	2.78714	2.70491	1.88282	6.21979	5.22673	5.47446	2.89241	3.07877	5.62583	5.64033	3.86567	protein_coding	SNX13	chr7	17830385	17980124
ENSG00000071203	0.03691	0.9838	NA	FALSE	0	0	0	0	0	0	0	0	0	0	0	0	0	0	0	0	0	0	0	0	0	0	0	0	protein_coding	MS4A12	chr11	60260251	60274903
ENSG00000071205	-0.4646	0.01826	0.04421	FALSE	1123	989	1285	632	820	959	1132.33	803.667	3.90605	3.5023	4.39923	2.14594	2.44888	3.02045	3.93586	2.53842	8.41118	6.6889	9.67346	4.34885	5.25753	6.09675	8.25785	5.23437	protein_coding	ARHGAP10	chr4	148653214	148993931
ENSG00000071242	0.2854	0.1333	0.2216	FALSE	3220	2422	3492	3280	4112	3480	3044.67	3624	6.34887	4.81603	6.6273	6.51745	6.81314	6.16162	5.93073	6.4974	13.6715	9.19795	14.5728	13.2079	14.6272	12.4372	12.4807	13.4241	protein_coding	RPS6KA2	chr6	166822852	167319939
ENSG00000071243	-0.9025	0.0004341	0.001869	FALSE	624	752	682	235	377	469	686	360.333	2.72556	3.82473	3.78604	1.33665	1.88393	2.10664	3.44544	1.77574	5.86915	7.3047	8.32511	2.70879	4.04462	4.25224	7.16632	3.66855	protein_coding	ING3	chr7	120590803	120617270
ENSG00000071246	0.5541	0.0006192	0.002544	FALSE	495	426	536	610	746	736	485.667	697.333	0.990604	0.865959	1.05423	1.23436	1.26677	1.35706	0.970265	1.28606	2.13314	1.65386	2.31815	2.50149	2.71964	2.73922	2.03505	2.65345	protein_coding	VASH1	chr14	77228532	77249354
ENSG00000071282	-0.06591	0.6239	0.7221	FALSE	5153	5695	5165	5164	5084	4637	5337.67	4961.67	32.2336	36.2981	31.9331	33.4093	27.1634	26.4328	33.4882	29.0018	69.4109	69.3243	70.2176	67.7055	58.3173	53.3545	69.651	59.7925	protein_coding	LMCD1	chr3	8543393	8609805
ENSG00000071462	0.01665	0.8663	0.9086	FALSE	10365	10567	10241	10183	10354	10187	10391	10241.3	94.243	100.002	92.2363	95.5114	81.5346	84.0563	95.4939	87.0341	202.941	190.991	202.818	193.559	175.048	169.667	198.917	179.424	protein_coding	WBSCR22	chr7	73097355	73119491
ENSG00000071537	-0.1009	0.7482	0.821	FALSE	5579	3948	5718	2560	5436	6026	5081.67	4674	7.93957	5.7854	8.00225	3.74378	6.73535	7.79008	7.24241	6.08974	17.0969	11.0493	17.5961	7.58696	14.4602	15.7242	15.2474	12.5905	protein_coding	SEL1L	chr14	81937893	82000205
ENSG00000071539	-0.0007942	0.9955	0.9969	FALSE	5849	5711	6454	4957	6648	6007	6004.67	5870.67	24.9183	25.071	26.8582	21.5232	24.3311	23.0454	25.6159	22.9666	53.6585	47.8822	59.0585	43.6179	52.2368	46.517	53.5331	47.4572	protein_coding	TRIP13	chr5	892758	919472
ENSG00000071553	0.9229	4.796e-07	4.443e-06	FALSE	9503	6666	9421	14856	16827	15656	8530	15779.7	38.0096	36.0699	46.9127	81.5695	77.6453	51.5636	40.3307	70.2594	81.8489	68.8884	103.156	165.305	166.698	104.081	84.6312	145.361	protein_coding	ATP6AP1	chrX	153656978	153664862
ENSG00000071564	0.2849	0.09485	0.1685	FALSE	13829	10421	14245	13520	16229	16081	12831.7	15276.7	43.6309	35.3909	40.4669	42.8872	41.6369	41.7057	39.8296	42.0766	93.9538	67.5916	88.9827	86.9131	89.3907	84.1826	83.5094	86.8288	protein_coding	TCF3	chr19	1609291	1652604
ENSG00000071575	0.528	0.06477	0.1236	FALSE	535	386	704	542	886	874	541.667	767.333	1.48463	1.01802	1.85995	1.49683	2.12454	2.1901	1.4542	1.93716	3.19697	1.94427	4.08984	3.03339	4.56121	4.42071	3.07703	4.0051	protein_coding	TRIB2	chr2	12857015	12882860
ENSG00000071626	0.1821	0.08087	0.1479	FALSE	19422	19853	19055	20481	23214	20850	19443.3	21515	89.3752	99.5435	88.8269	101.518	92.8133	85.9107	92.5819	93.4139	192.458	190.114	195.321	205.731	199.262	173.41	192.631	192.801	protein_coding	DAZAP1	chr19	1407568	1435719
ENSG00000071655	0.5558	1.048e-07	1.121e-06	FALSE	14846	15616	14790	20689	23166	21021	15084	21625.3	67.9547	72.4893	66.5284	94.002	88.1479	84.2009	68.9908	88.7836	146.332	138.444	146.289	190.5	189.246	169.959	143.689	183.235	protein_coding	MBD3	chr19	1576639	1592882
ENSG00000071677	0.03691	0.9838	NA	FALSE	0	0	0	0	0	0	0	0	0	0	0	0	0	0	0	0	0	0	0	0	0	0	0	0	protein_coding	PRLH	chr2	238475217	238475818
ENSG00000071794	-0.8611	0.009183	0.02511	FALSE	5849	6552	5220	1619	3412	4549	5873.67	3193.33	13.3686	15.7185	11.5688	3.77105	6.66036	9.67186	13.5519	6.70109	28.7876	30.0201	25.4385	7.64222	14.2992	19.5226	28.0821	13.8213	protein_coding	HLTF	chr3	148747914	148804341
ENSG00000071859	0.6838	3.576e-07	3.438e-06	FALSE	8223	8305	7562	13010	13078	11571	8030	12553	68.3002	71.8074	62.0559	109.963	91.8427	86.1369	67.3879	95.9809	147.076	137.142	136.455	222.846	197.178	173.867	140.224	197.963	protein_coding	FAM50A	chrX	153672473	153679002
ENSG00000071889	0.2986	0.00684	0.01958	FALSE	4869	4634	4339	5349	5769	5482	4614	5533.33	29.7456	31.9654	26.5808	35.2157	30.6463	32.9952	29.4306	32.9524	64.0534	61.0494	58.4485	71.3664	65.7948	66.6006	61.1838	67.9206	protein_coding	FAM3A	chrX	153733350	153744566
ENSG00000071894	0.6802	0.0001001	0.0005225	FALSE	8795	6236	8185	11464	13037	11789	7738.67	12096.7	25.4419	18.2644	23.4685	32.9729	30.9933	31.0371	22.3916	31.6678	54.786	34.8824	51.6048	66.8212	66.54	62.6481	47.0911	65.3364	protein_coding	CPSF1	chr8	145618444	145634753
ENSG00000071909	0.7912	0.5554	NA	FALSE	4	0	0	0	4	5	1.33333	3	0.006677	0	0	0	0.005183	0.00671	0.00222567	0.00396433	0.014379	0	0	0	0.011126	0.013544	0.004793	0.00822333	protein_coding	MYO3B	chr2	171034655	171511681
ENSG00000071967	0.4	0.5499	0.6583	FALSE	22	39	28	15	80	22	29.6667	39	0.055945	0.101923	0.070885	0.039403	0.176398	0.050813	0.076251	0.0888713	0.12047	0.194659	0.155869	0.079852	0.378711	0.102566	0.156999	0.187043	protein_coding	CYBRD1	chr2	172378757	172414643
ENSG00000071991	0.03691	0.9838	NA	FALSE	0	0	0	0	0	0	0	0	0	0	0	0	0	0	0	0	0	0	0	0	0	0	0	0	protein_coding	CDH19	chr18	64168320	64271375
ENSG00000071994	-0.3254	0.009689	0.02622	FALSE	7057	8425	7276	5684	5999	6027	7586	5903.33	36.2486	35.0492	44.0161	23.4449	21.6795	29.743	38.4379	24.9558	78.0568	66.9391	96.7868	47.5124	46.544	60.0361	80.5942	51.3641	protein_coding	PDCD2	chr6	170884383	170893780
ENSG00000072041	0.03691	0.9838	NA	FALSE	0	0	0	0	0	0	0	0	0	0	0	0	0	0	0	0	0	0	0	0	0	0	0	0	protein_coding	SLC6A15	chr12	85253492	85307394
ENSG00000072042	0.5481	0.01195	0.03118	FALSE	4825	4365	5618	5014	7714	8537	4936	7088.33	21.5572	19.7959	24.5974	23.5181	29.3484	34.9955	21.9835	29.2873	46.4207	37.8074	54.0872	47.6606	63.0084	70.6382	46.1051	60.4357	protein_coding	RDH11	chr14	68143518	68162531
ENSG00000072062	0.5775	0.0009569	0.003686	FALSE	8266	6140	8084	9928	12347	10499	7496.67	10924.7	35.0356	26.7489	33.7597	43.0081	44.6671	40.3534	31.8481	42.6762	75.4448	51.0867	74.2341	87.158	95.8963	81.4531	66.9219	88.1691	protein_coding	PRKACA	chr19	14202500	14228896
ENSG00000072071	-0.01644	0.9487	0.9662	FALSE	1197	663	1160	926	1033	953	1006.67	970.667	2.59894	1.45672	2.53554	2.08032	1.92718	1.94655	2.19707	1.98469	5.59649	2.78212	5.5754	4.21588	4.1375	3.92909	4.65134	4.09416	protein_coding	LPHN1	chr19	14260750	14316999
ENSG00000072080	-1.186	0.4709	NA	NA	0	0	4	0	0	0	1.33333	0	0	0	0.035989	0	0	0	0.0119963	0	0	0	0.079136	0	0	0	0.0263787	0	protein_coding	SPP2	chr2	234959323	234985778
ENSG00000072110	0.5093	0.007073	0.02013	FALSE	58076	41926	58527	68723	83298	68141	52843	73387.3	179.212	133.685	173.673	212.413	225.984	195.436	162.19	211.278	385.91	255.32	381.89	430.466	485.168	394.487	341.04	436.707	protein_coding	ACTN1	chr14	69340860	69446157
ENSG00000072121	1.205	5.234e-06	3.855e-05	up	1372	741	1324	2154	2823	2779	1145.67	2585.33	1.92161	1.21782	1.61214	2.96647	3.30867	3.34712	1.58386	3.20742	4.13794	2.32587	3.54493	6.0117	7.10342	6.75613	3.33625	6.62375	protein_coding	ZFYVE26	chr14	68194091	68283307
ENSG00000072133	0.03691	0.9838	NA	FALSE	0	0	0	0	0	0	0	0	0	0	0	0	0	0	0	0	0	0	0	0	0	0	0	0	protein_coding	RPS6KA6	chrX	83318984	83442933
ENSG00000072134	-0.4201	0.045	0.09279	FALSE	2452	1767	2559	1420	1967	1565	2259.33	1650.67	6.16019	4.87817	6.4548	3.91428	4.43011	3.74242	5.83105	4.02894	13.2652	9.31663	14.1934	7.93249	9.51106	7.55403	12.2584	8.33253	protein_coding	EPN2	chr17	19118928	19240028
ENSG00000072135	0.4941	0.0001015	0.0005287	FALSE	3583	3012	3543	4334	4810	4792	3379.33	4645.33	12.4729	11.5569	12.685	15.6876	15.128	16.1553	12.2382	15.657	26.8588	22.072	27.893	31.7917	32.4785	32.6093	25.6079	32.2932	protein_coding	PTPN18	chr2	131113580	131132982
ENSG00000072163	-0.6603	0.0001873	0.0009004	FALSE	794	619	672	377	487	424	695	429.333	4.39228	3.52959	3.56165	2.11974	2.09857	2.04797	3.82784	2.08876	9.45823	6.74102	7.8317	4.29577	4.50545	4.1338	8.01032	4.31167	protein_coding	LIMS2	chr2	128395956	128439360
ENSG00000072182	0.5215	0.599	0.7009	FALSE	8	6	4	0	14	13	6	9	0.028056	0.0197	0.014686	0	0.040103	0.038062	0.020814	0.026055	0.060415	0.037624	0.032292	0	0.086097	0.076828	0.0434437	0.0543083	protein_coding	ASIC4	chr2	220378892	220403494
ENSG00000072195	-0.6731	0.1253	0.2109	FALSE	45	54	60	47	26	22	53	31.6667	0.176406	0.395211	0.227597	0.159983	0.071887	0.042788	0.266405	0.0915527	0.379868	0.754797	0.500463	0.324215	0.154333	0.086366	0.545043	0.188305	protein_coding	SPEG	chr2	220299568	220363009
ENSG00000072201	0.2415	0.4889	0.6046	FALSE	56	70	104	66	109	92	76.6667	89	0.238987	0.215777	0.303199	0.201577	0.279967	0.318711	0.252654	0.266752	0.51463	0.412103	0.666704	0.408506	0.601065	0.643316	0.531146	0.550962	protein_coding	LNX1	chr4	54325468	54567572
ENSG00000072210	-0.09851	0.6067	0.7077	FALSE	1719	1803	1699	1165	1739	1881	1740.33	1595	5.18414	5.63136	4.95165	3.48805	4.35419	5.10891	5.25572	4.31705	11.1634	10.7551	10.8882	7.06872	9.34807	10.3123	10.9356	8.90969	protein_coding	ALDH3A2	chr17	19551449	19580911
ENSG00000072274	1.151	2.174e-05	0.0001367	up	11193	10190	12000	14356	27329	31384	11127.7	24356.3	24.7478	23.2369	26.2461	32.6514	52.0071	63.766	24.7436	49.4748	53.2914	44.3793	57.7125	66.1697	111.655	128.711	51.7944	102.179	protein_coding	TFRC	chr3	195754054	195809060
ENSG00000072310	1.758	1.781e-19	9.808e-18	up	4776	3331	4981	13284	15653	14282	4362.67	14406.3	14.0695	10.0544	14.6086	41.3766	39.0832	37.8283	12.9109	39.4294	30.297	19.2026	32.1228	83.8517	83.9083	76.3561	27.2075	81.372	protein_coding	SREBF1	chr17	17713713	17740325
ENSG00000072315	0.03691	0.9838	NA	FALSE	0	0	0	0	0	0	0	0	0	0	0	0	0	0	0	0	0	0	0	0	0	0	0	0	protein_coding	TRPC5	chrX	111017543	111326004
ENSG00000072364	-0.6337	0.06558	0.1249	FALSE	7618	5357	7403	2146	4816	6013	6792.67	4325	9.07255	6.49664	8.5952	2.58877	4.89409	6.57842	8.0548	4.68709	19.5366	12.4077	18.9	5.24627	10.5072	13.2785	16.9481	9.67731	protein_coding	AFF4	chr5	132211071	132299326
ENSG00000072401	0.02992	0.9006	0.933	FALSE	1420	1834	1660	1097	1849	1986	1638	1644	6.16188	8.04475	7.00324	4.82742	6.86641	7.70488	7.06996	6.46624	13.2688	15.3644	15.3994	9.78301	14.7416	15.5522	14.6775	13.3589	protein_coding	UBE2D1	chr10	60094735	60130513
ENSG00000072415	-0.5537	0.1007	0.1769	FALSE	2915	2668	2790	911	2055	2670	2791	1878.67	6.08666	5.95795	5.71924	2.0456	3.67739	5.09878	5.92128	3.60726	13.1069	11.3789	12.576	4.14552	7.89503	10.2918	12.3539	7.44413	protein_coding	MPP5	chr14	67707826	67802536
ENSG00000072422	-0.6346	0.003897	0.01211	FALSE	1182	985	1317	532	854	815	1161.33	733.667	3.01133	2.60284	3.35644	1.4582	1.86864	1.86211	2.99021	1.72965	6.48452	4.97107	7.38048	2.95511	4.01181	3.75865	6.27869	3.57519	protein_coding	RHOBTB1	chr10	62629196	62761198
ENSG00000072444	-0.4139	0.5556	0.663	FALSE	26	25	7	8	23	11	19.3333	14	0.139695	0.136634	0.033509	0.044337	0.106722	0.052416	0.103279	0.067825	0.300815	0.260951	0.073682	0.08985	0.229123	0.105801	0.211816	0.141591	protein_coding	ASAH2C	chr10	48001603	48055018
ENSG00000072501	0.6234	0.008385	0.02323	FALSE	4657	3426	5182	5182	8445	6400	4421.67	6675.67	5.45403	4.08293	5.89387	6.16232	8.41167	6.72945	5.14361	7.10114	11.7446	7.79783	12.96	12.4882	18.0591	13.5833	10.8341	14.7102	protein_coding	SMC1A	chrX	53401070	53449677
ENSG00000072506	0.6909	7.337e-09	9.621e-08	FALSE	6737	7150	6256	10310	11181	10206	6714.33	10565.7	79.5817	86.8894	72.5493	124.366	113.214	109.585	79.6735	115.722	171.369	165.947	159.529	252.034	243.06	221.196	165.615	238.763	protein_coding	HSD17B10	chrX	53458206	53461320
ENSG00000072518	0.293	0.15	0.2429	FALSE	4220	2765	4145	4121	4751	4438	3710	4436.67	12.6915	8.52127	10.5651	11.5159	10.5203	10.3657	10.5926	10.8006	27.3296	16.2744	23.2316	23.3376	22.5861	20.923	22.2786	22.2822	protein_coding	MARK2	chr11	63606400	63678491
ENSG00000072571	-1.386	0.0001191	0.0006087	down	5474	7565	4721	1370	1728	3592	5920	2230	20.3504	29.0774	17.1879	5.11785	5.55833	11.9931	22.2052	7.55644	43.822	55.5337	37.7945	10.3716	11.9332	24.208	45.7167	15.5043	protein_coding	HMMR	chr5	162887209	162918947
ENSG00000072609	-1.144	0.06615	0.1258	FALSE	30	53	21	17	21	6	34.6667	14.6667	0.113889	0.185149	0.101187	0.055364	0.071068	0.017208	0.133408	0.04788	0.245246	0.353609	0.222499	0.112197	0.152577	0.034733	0.273785	0.0998357	protein_coding	CHFR	chr12	133398773	133532890
ENSG00000072657	-0.712	0.1149	0.197	FALSE	97	86	89	21	65	77	90.6667	54.3333	0.191018	0.217006	0.173447	0.041572	0.111218	0.138397	0.193824	0.0970623	0.411333	0.414451	0.381394	0.084247	0.238774	0.279354	0.402393	0.200792	protein_coding	TRHDE	chr12	72481046	73059422
ENSG00000072682	0.3543	0.01107	0.02932	FALSE	21600	17619	22006	23535	26523	26347	20408.3	25468.3	94.2178	78.9451	91.7148	105.46	103.916	107.038	88.2926	105.471	202.886	150.774	201.672	213.719	223.099	216.055	185.111	217.624	protein_coding	P4HA2	chr5	131527531	131631008
ENSG00000072694	1.753	0.2806	NA	NA	0	0	0	0	7	0	0	2.33333	0	0	0	0	0.012374	0	0	0.00412467	0	0	0	0	0.026567	0	0	0.00885567	protein_coding	FCGR2B	chr1	161551101	161648444
ENSG00000072736	-0.1456	0.5576	0.6646	FALSE	2046	1623	2289	1184	2007	2103	1986	1764.67	4.07686	3.09118	4.13824	2.52669	3.14212	3.73756	3.76876	3.13546	8.77902	5.90372	9.09958	5.12047	6.74586	7.54424	7.92744	6.47019	protein_coding	NFATC3	chr16	68118654	68263162
ENSG00000072756	-0.2373	0.376	0.4949	FALSE	898	884	839	440	810	939	873.667	729.667	4.91532	5.2911	4.95155	2.71613	4.04468	4.60669	5.05266	3.78917	10.5845	10.1053	10.888	5.50438	8.68356	9.29857	10.5259	7.82884	protein_coding	TRNT1	chr3	3168600	3192563
ENSG00000072778	0.008366	0.9411	0.9607	FALSE	23074	21203	21668	20881	23149	20634	21981.7	21554.7	153.344	148.859	130.957	130.899	118.14	106.261	144.386	118.433	330.206	284.3	287.961	265.273	253.636	214.487	300.822	244.466	protein_coding	ACADVL	chr17	7120444	7128592
ENSG00000072786	0.9704	1.872e-11	3.85e-10	FALSE	6628	5247	6425	11070	12403	11507	6100	11660	12.6408	10.3271	12.5462	21.5519	20.2855	20.1077	11.838	20.6484	27.2204	19.7233	27.5877	43.6759	43.5511	40.5873	24.8438	42.6048	protein_coding	STK10	chr5	171469077	171615390
ENSG00000072803	-0.6729	0.002327	0.007859	FALSE	4644	4610	5891	2192	3597	3539	5048.33	3109.33	12.2108	12.4903	16.1756	6.16184	8.0195	8.778	13.6256	7.65311	26.2945	23.8548	35.5685	12.4873	17.2172	17.7183	28.5726	15.8076	protein_coding	FBXW11	chr5	171288553	171433877
ENSG00000072818	-0.5633	0.03275	0.07178	FALSE	181	251	277	175	157	133	236.333	155	4.33832	6.31866	6.0328	4.76296	3.08444	2.69625	5.56326	3.51455	9.34204	12.0678	13.2655	9.65238	6.62202	5.44237	11.5584	7.23892	protein_coding	ACAP1	chr17	7239848	7254797
ENSG00000072832	0.8274	0.004297	0.01315	FALSE	275	189	366	409	440	594	276.667	481	0.980908	0.692792	1.2849	1.49568	1.34936	1.92489	0.9862	1.58997	2.11226	1.32313	2.82536	3.03106	2.89695	3.88537	2.08692	3.27113	protein_coding	CRMP1	chr4	5749811	5894785
ENSG00000072840	0.1203	0.5961	0.6987	FALSE	6343	4088	6868	5363	6698	6318	5766.33	6126.33	10.6308	7.82992	11.2974	10.7755	10.6274	10.6194	9.9194	10.6741	22.8922	14.9541	24.8419	21.8372	22.816	21.4352	20.896	22.0295	protein_coding	EVC	chr4	5712924	5830772
ENSG00000072849	-0.04222	0.7489	0.8215	FALSE	3569	4324	3836	3419	3973	3727	3909.67	3706.33	16.6218	18.0231	15.5906	13.2011	14.4306	12.1571	16.7452	13.2629	35.793	34.4216	34.2822	26.7527	30.9812	24.5391	34.8323	27.4243	protein_coding	DERL2	chr17	5374571	5390131
ENSG00000072858	1.242	0.4489	NA	NA	0	0	0	0	0	4	0	1.33333	0	0	0	0	0	0.008036	0	0.00267867	0	0	0	0	0	0.01622	0	0.00540667	protein_coding	SIDT1	chr3	113251143	113348425
ENSG00000072864	0.1003	0.4558	0.5741	FALSE	6894	5599	6665	6304	6713	7021	6386	6679.33	36.9655	29.9719	37.0604	33.823	31.6201	35.5074	34.6659	33.6502	79.6006	57.2421	81.4921	68.5439	67.8856	71.6715	72.7783	69.367	protein_coding	NDE1	chr16	15737124	15820210
ENSG00000072952	-1.383	0.2672	0.3817	FALSE	7	7	38	0	0	18	17.3333	6	0.012185	0.013059	0.066463	0	0	0.028648	0.030569	0.00954933	0.026239	0.024941	0.146144	0	0	0.057825	0.0657747	0.019275	protein_coding	MRVI1	chr11	10594638	10715535
ENSG00000072954	1.084	1.997e-10	3.406e-09	up	245	230	257	421	560	540	244	507	1.09689	1.16332	1.15891	2.05792	2.33277	2.40416	1.13971	2.26495	2.36201	2.22177	2.54834	4.17048	5.00826	4.85277	2.37737	4.67717	protein_coding	TMEM38A	chr19	16771938	16800840
ENSG00000072958	0.7756	2.331e-06	1.854e-05	FALSE	8503	6202	8008	12155	13126	12637	7571	12639.3	36.8362	28.3967	34.5082	54.4466	49.425	53.6589	33.247	52.5102	79.3222	54.2338	75.8799	110.339	106.111	108.31	69.812	108.253	protein_coding	AP1M1	chr19	16308389	16346160
ENSG00000073008	-0.4919	0.003819	0.01191	FALSE	17742	13735	19289	11012	12471	11739	16922	11740.7	65.8657	51.5148	68.994	40.2049	38.6598	38.1478	62.1248	39.0042	141.834	98.386	151.711	81.4772	82.9992	77.0011	130.643	80.4925	protein_coding	PVR	chr19	45147098	45166850
ENSG00000073009	1.036	3.069e-12	7.154e-11	up	1913	1616	2061	3319	3912	3971	1863.33	3734	10.5459	9.95127	11.1583	20.01	19.9878	20.3649	10.5518	20.1209	22.7093	19.0055	24.5359	40.5512	42.912	41.1065	22.0836	41.5232	protein_coding	IKBKG	chrX	153769414	153796782
ENSG00000073050	0.41	0.01406	0.03569	FALSE	4186	3130	3922	4536	5395	4641	3746	4857.33	17.72	13.6589	16.6846	19.5847	19.6596	17.6887	16.0211	18.9777	38.1577	26.0865	36.6877	39.6893	42.2074	35.7045	33.644	39.2004	protein_coding	XRCC1	chr19	44047192	44084625
ENSG00000073060	0.7775	4.808e-05	0.000279	FALSE	6890	4745	6890	9258	10934	10832	6175	10341.3	27.8197	19.6721	28.0118	39.4537	39.0533	40.8055	25.1679	39.7708	59.9062	37.5709	61.5952	79.9549	83.844	82.3655	53.0241	82.0548	protein_coding	SCARB1	chr12	125261402	125367214
ENSG00000073067	0.03691	0.9838	NA	FALSE	0	0	0	0	0	0	0	0	0	0	0	0	0	0	0	0	0	0	0	0	0	0	0	0	protein_coding	CYP2W1	chr7	1022835	1029276
ENSG00000073111	1.413	1.185e-23	9.785e-22	up	7802	6353	7817	17820	20452	18830	7324	19034	24.5602	20.3575	24.076	57.1096	54.9287	53.932	22.9979	55.3234	52.8874	38.8799	52.9407	115.735	117.927	108.861	48.236	114.175	protein_coding	MCM2	chr3	127317066	127341276
ENSG00000073146	-5.333	3.45e-08	4.071e-07	down	33	52	36	0	0	0	40.3333	0	0.093427	0.150836	0.107286	0	0	0	0.117183	0	0.201184	0.288076	0.235912	0	0	0	0.241724	0	protein_coding	MOV10L1	chr22	50528308	50600119
ENSG00000073150	0.9651	6.253e-06	4.536e-05	FALSE	691	483	731	1054	1393	1191	635	1212.67	2.54824	1.85665	2.67206	3.99215	4.42151	3.99234	2.35898	4.13533	5.48731	3.54594	5.87559	8.09029	9.49259	8.0585	4.96961	8.54713	protein_coding	PANX2	chr22	50609160	50618723
ENSG00000073169	1.292	6.54e-24	5.492e-22	up	1733	1604	1509	3748	4145	3682	1615.33	3858.33	8.41581	8.02033	7.27176	18.6733	17.3014	16.228	7.90263	17.4009	18.1224	15.3177	15.9899	37.8425	37.1445	32.7562	16.4767	35.9144	protein_coding	SELO	chr22	50639408	50656045
ENSG00000073282	-1.117	0.0611	0.1183	FALSE	26	21	22	16	6	7	23	9.66667	0.058021	0.055051	0.047415	0.035694	0.01122	0.012695	0.0534957	0.0198697	0.124941	0.105139	0.10426	0.072336	0.024089	0.025626	0.111447	0.0406837	protein_coding	TP63	chr3	189349205	189615068
ENSG00000073331	-0.2084	0.3294	0.4461	FALSE	1862	1393	1857	1082	1674	1583	1704	1446.33	5.13393	3.95121	4.95584	2.70824	3.46907	3.77481	4.68033	3.31737	11.0553	7.54625	10.8974	5.48838	7.44778	7.61943	9.83297	6.85186	protein_coding	ALPK1	chr4	113206665	113363776
ENSG00000073350	-0.2901	0.1544	0.2485	FALSE	259	256	278	228	224	178	264.333	210	1.06188	1.53765	1.08352	0.992991	0.832047	0.755495	1.22769	0.860178	2.28664	2.93669	2.38256	2.01234	1.78633	1.52496	2.5353	1.77454	protein_coding	LLGL2	chr17	73521161	73571289
ENSG00000073417	-0.7697	0.01223	0.0318	FALSE	3248	3177	3563	1055	1981	2742	3329.33	1926	10.0107	9.96789	10.7242	3.23317	4.97232	7.53991	10.2343	5.24847	21.5567	19.0373	23.5815	6.55217	10.6751	15.2193	21.3918	10.8155	protein_coding	PDE8A	chr15	85523671	85682376
ENSG00000073464	0.1356	0.5354	0.6462	FALSE	462	506	708	523	608	669	558.667	600	0.769481	0.868091	1.15836	0.892858	0.868085	1.01022	0.931976	0.923721	1.65698	1.65793	2.54711	1.80942	1.8637	2.03912	1.95401	1.90408	protein_coding	CLCN4	chrX	10125024	10205700
ENSG00000073536	-0.1075	0.2975	0.4126	FALSE	3477	3306	3255	2881	3190	3017	3346	3029.33	9.19723	11.8927	9.52368	9.94754	8.22338	7.8242	10.2045	8.66504	19.8051	22.7135	20.9416	20.1592	17.6549	15.7931	21.1534	17.869	protein_coding	NLE1	chr17	33455772	33469334
ENSG00000073578	0.2181	0.1201	0.204	FALSE	25465	21012	25539	26165	29296	26223	24005.3	27228	126.406	105.486	123.784	133.125	123.602	119.063	118.559	125.263	272.2	201.463	272.187	269.785	265.362	240.327	248.617	258.491	protein_coding	SDHA	chr5	218356	256815
ENSG00000073584	-0.2343	0.275	0.3899	FALSE	4494	4744	4580	2648	4124	4770	4606	3847.33	11.3024	12.1494	10.8299	5.94733	7.68641	12.367	11.4272	8.6669	24.3384	23.2037	23.8138	12.0526	16.502	24.9626	23.7853	17.8391	protein_coding	SMARCE1	chr17	38781214	38804760
ENSG00000073598	0.7798	0.4623	0.5803	FALSE	3	3	0	5	3	4	2	4	0.023458	0.021912	0	0.041466	0.020109	0.026312	0.0151233	0.0292957	0.050515	0.041849	0	0.084034	0.043172	0.053111	0.030788	0.0601057	protein_coding	FNDC8	chr17	33448598	33457751
ENSG00000073605	-0.9996	0.001671	0.005932	FALSE	451	244	376	141	147	235	357	174.333	2.49699	1.06763	1.7576	0.839835	0.532668	0.808198	1.77407	0.7269	5.37695	2.03902	3.86477	1.70197	1.14359	1.63134	3.76025	1.4923	protein_coding	GSDMB	chr17	38060848	38076107
ENSG00000073614	-0.2446	0.3882	0.5073	FALSE	2403	1695	2604	1158	2216	2193	2234	1855.67	2.8397	2.04398	3.26097	1.39475	2.23363	2.54219	2.71488	2.05686	6.11494	3.90372	7.17053	2.82654	4.7954	5.13139	5.72973	4.25111	protein_coding	KDM5A	chr12	389295	498620
ENSG00000073670	-0.1388	0.649	0.743	FALSE	86	76	59	54	63	79	73.6667	65.3333	0.225528	0.192329	0.141282	0.133898	0.166454	0.175755	0.18638	0.158702	0.485647	0.367322	0.310665	0.271351	0.357362	0.35476	0.387878	0.327824	protein_coding	ADAM11	chr17	42836399	42859214
ENSG00000073711	-0.8161	0.01578	0.03933	FALSE	3147	2416	3286	813	2018	2133	2949.67	1654.67	5.20571	4.14241	5.41123	1.37826	2.88028	3.50836	4.91978	2.58897	11.2098	7.91142	11.8987	2.79312	6.1837	7.0816	10.34	5.35281	protein_coding	PPP2R3A	chr3	135684515	135866733
ENSG00000073712	-1.228	0.0001134	0.0005833	down	8607	7471	8112	1785	3539	4868	8063.33	3397.33	28.8149	25.9503	27.7196	6.14779	10.3131	14.9298	27.4949	10.4636	62.0492	49.5615	60.9527	12.4588	22.1413	30.1357	57.5211	21.5786	protein_coding	FERMT2	chr14	53323986	53419153
ENSG00000073734	0.03691	0.9838	NA	FALSE	0	0	0	0	0	0	0	0	0	0	0	0	0	0	0	0	0	0	0	0	0	0	0	0	protein_coding	ABCB11	chr2	169779448	169887832
ENSG00000073737	0.5984	0.08697	0.1569	FALSE	95	69	45	99	120	91	69.6667	103.333	0.556152	0.412039	0.221953	0.469437	0.53263	0.484029	0.396715	0.495365	1.1976	0.786937	0.488052	0.951337	1.14351	0.97701	0.824197	1.02395	protein_coding	DHRS9	chr2	169921299	169952677
ENSG00000073754	2.098	0.008302	0.02305	up	4	11	0	25	28	19	5	24	0.017242	0.054834	0	0.129922	0.122703	0.086451	0.0240253	0.113025	0.037128	0.104726	0	0.263293	0.263432	0.174501	0.0472847	0.233742	protein_coding	CD5L	chr1	157800704	157868046
ENSG00000073756	0.675	0.1315	0.2192	FALSE	63	73	145	82	154	208	93.6667	148	0.155254	0.23561	0.369323	0.208865	0.328008	0.544497	0.253396	0.360457	0.334321	0.449982	0.812103	0.423276	0.704204	1.09906	0.532135	0.742182	protein_coding	PTGS2	chr1	186640923	186649559
ENSG00000073792	-0.5513	0.02098	0.04973	FALSE	7623	5984	8345	3370	5391	5958	7317.33	4906.33	26.1966	21.1349	26.9858	11.1034	15.4375	18.1972	24.7724	14.9127	56.4111	40.3647	59.3391	22.5017	33.143	36.7308	52.0383	30.7918	protein_coding	IGF2BP2	chr3	185361527	185542844
ENSG00000073803	-0.4337	0.08148	0.1488	FALSE	969	1069	1041	471	872	899	1026.33	747.333	6.26476	6.76494	6.28144	2.84079	4.39838	4.54847	6.43705	3.92921	13.4904	12.9201	13.8122	5.75702	9.44294	9.18104	13.4076	8.127	protein_coding	MAP3K13	chr3	185000729	185206885
ENSG00000073849	0.934	2.018e-05	0.0001283	FALSE	629	489	662	830	1311	1197	593.333	1112.67	1.61045	1.22448	1.61844	2.10561	2.72373	2.63232	1.48446	2.48722	3.46791	2.33858	3.55878	4.26712	5.8476	5.31332	3.12176	5.14268	protein_coding	ST6GAL1	chr3	186648274	186796341
ENSG00000073861	1.293	0.4317	NA	NA	0	0	0	4	0	0	0	1.33333	0	0	0	0.017629	0	0	0	0.00587633	0	0	0	0.035727	0	0	0	0.011909	protein_coding	TBX21	chr17	45810610	45823485
ENSG00000073910	-0.4506	0.6586	0.7511	FALSE	22	5	8	9	15	0	11.6667	8	0.022832	0.00433	0.007951	0.009307	0.012804	0	0.0117043	0.00737033	0.049165	0.008269	0.017483	0.018861	0.027488	0	0.0249723	0.0154497	protein_coding	FRY	chr13	32605437	32870794
ENSG00000073921	-0.6641	0.02161	0.05098	FALSE	10743	8822	11449	3640	7680	7976	10338	6432	37.1633	31.0887	39.6724	12.8782	22.4342	24.7254	35.9748	20.0126	80.0265	59.375	87.2357	26.0984	48.1641	49.9081	75.5457	41.3902	protein_coding	PICALM	chr11	85668727	85780924
ENSG00000073969	0.06951	0.7308	0.8075	FALSE	1779	1580	1876	1298	2027	2067	1745	1797.33	5.12151	4.6684	5.2341	3.77753	4.93802	5.30815	5.008	4.67456	11.0285	8.91599	11.5093	7.65535	10.6015	10.7145	10.4846	9.6571	protein_coding	NSF	chr17	44668035	44834830
ENSG00000074047	0.1598	0.5621	0.6686	FALSE	787	435	805	606	774	837	675.667	739	1.49542	0.813699	1.44896	1.0516	1.1416	1.38527	1.25269	1.19283	3.2202	1.55405	3.18612	2.13113	2.45092	2.79615	2.65346	2.4594	protein_coding	GLI2	chr2	121493199	121750229
ENSG00000074054	-0.3764	0.1972	0.3018	FALSE	4421	2914	4871	1952	3715	3585	4068.67	3084	6.47715	4.46128	7.14789	2.91202	4.68121	4.60079	6.02877	4.06467	13.9477	8.52042	15.7175	5.90136	10.0501	9.28667	12.7285	8.41272	protein_coding	CLASP1	chr2	122095352	122407163
ENSG00000074071	0.7591	3.454e-07	3.333e-06	FALSE	8088	10045	8145	14315	15202	13818	8759.33	14445	89.1465	114.009	88.3437	161.467	143.503	137.852	97.1665	147.607	191.966	217.742	194.259	327.22	308.089	278.254	201.322	304.521	protein_coding	MRPS34	chr16	1821891	1823156
ENSG00000074181	2.618	0.03808	0.08118	FALSE	0	0	0	4	7	4	0	5	0	0	0	0.005713	0.008005	0.004147	0	0.005955	0	0	0	0.011578	0.017185	0.008371	0	0.012378	protein_coding	NOTCH3	chr19	15270444	15311792
ENSG00000074201	-0.6578	0.003655	0.01147	FALSE	6229	6865	6168	2719	4165	5115	6420.67	3999.67	25.2218	28.4196	23.8518	10.8228	14.1876	18.0608	25.8311	14.3571	54.3121	54.2774	52.4477	21.933	30.4595	36.4556	53.6791	29.616	protein_coding	CLNS1A	chr11	77225981	77348850
ENSG00000074211	-1.908	0.03273	0.07176	FALSE	24	7	20	4	7	0	17	3.66667	0.065502	0.018416	0.052811	0.011193	0.015002	0	0.0455763	0.00873167	0.141051	0.035172	0.116126	0.022684	0.032207	0	0.0974497	0.018297	protein_coding	PPP2R2C	chr4	6322305	6565327
ENSG00000074219	0.3575	0.1656	0.2629	FALSE	148	193	119	190	211	174	153.333	191.667	0.786103	1.01953	0.697588	0.930963	1.01274	0.724831	0.834407	0.88951	1.69277	1.94716	1.53392	1.88664	2.17426	1.46307	1.72462	1.84132	protein_coding	TEAD2	chr19	49843852	49865714
ENSG00000074266	-0.2022	0.2929	0.4079	FALSE	1292	1379	1234	840	1127	1361	1301.67	1109.33	7.37045	8.13139	7.4909	4.61076	5.83835	7.52953	7.66425	5.99288	15.8713	15.5298	16.4717	9.34394	12.5344	15.1983	15.9576	12.3589	protein_coding	EED	chr11	85955586	85989855
ENSG00000074276	0.5814	0.3839	0.5033	FALSE	16	5	14	9	19	25	11.6667	17.6667	0.039774	0.011648	0.078979	0.022172	0.06145	0.055678	0.043467	0.0464333	0.085648	0.022246	0.173666	0.044933	0.131928	0.112386	0.0938533	0.0964157	protein_coding	CDHR2	chr5	175969512	176022975
ENSG00000074317	0.03691	0.9838	NA	FALSE	0	0	0	0	0	0	0	0	0	0	0	0	0	0	0	0	0	0	0	0	0	0	0	0	protein_coding	SNCB	chr5	176047085	176057530
ENSG00000074319	-0.382	0.0009282	0.003595	FALSE	6496	6586	7145	5015	5232	4874	6742.33	5040.33	40.9038	45.2212	45.0405	34.2187	29.219	28.1563	43.7218	30.5313	88.0812	86.3662	99.0394	69.3458	62.7306	56.8333	91.1623	62.9699	protein_coding	TSG101	chr11	18489883	18548779
ENSG00000074356	-0.6459	0.001367	0.005012	FALSE	3032	2771	3385	1393	2174	2195	3062.67	1920.67	11.0306	11.8238	13.6283	5.59742	7.08577	7.82892	12.1609	6.83737	23.7529	22.5818	29.9673	11.3435	15.2125	15.8026	25.434	14.1195	protein_coding	C17orf85	chr17	3714460	3749545
ENSG00000074370	1.293	0.4317	NA	NA	0	0	0	4	0	0	0	1.33333	0	0	0	0.007911	0	0	0	0.002637	0	0	0	0.016032	0	0	0	0.005344	protein_coding	ATP2A3	chr17	3827169	3867736
ENSG00000074410	0.3421	0.07251	0.1353	FALSE	18220	14240	19761	18107	25394	21261	17407	21587.3	36.2713	28.7311	39.2391	34.9405	40.7148	37.2161	34.7472	37.6238	78.1057	54.8724	86.2827	70.8086	87.411	75.1205	73.087	77.78	protein_coding	CA12	chr15	63613577	63674360
ENSG00000074416	0.2992	0.06661	0.1264	FALSE	28051	21432	28180	28944	34009	30309	25887.7	31087.3	72.1794	57.3231	71.3778	76.6847	76.2107	72.0663	66.9601	74.9872	155.429	109.479	156.952	155.405	163.618	145.465	140.62	154.829	protein_coding	MGLL	chr3	127407909	127542051
ENSG00000074527	-0.4259	0.1267	0.2127	FALSE	1413	1310	1668	633	1268	1318	1463.67	1073	4.50273	4.19383	5.24582	2.09542	3.40366	3.80994	4.64746	3.10301	9.69607	8.00963	11.535	4.24648	7.30735	7.69033	9.74691	6.41472	protein_coding	NTN4	chr12	96051583	96184930
ENSG00000074582	-0.173	0.2883	0.4025	FALSE	3328	3342	2970	2999	2877	2434	3213.33	2770	24.469	25.6118	19.6695	20.9295	17.5596	16.3496	23.2501	18.2796	52.6909	48.915	43.2512	42.4148	37.699	33.0014	48.2857	37.7051	protein_coding	BCS1L	chr2	219523487	219528166
ENSG00000074590	-0.1172	0.4941	0.6089	FALSE	4427	3620	4979	3479	4353	3901	4342	3911	7.30523	6.17216	8.06528	5.8949	6.15878	5.84103	7.18089	5.96491	15.7309	11.788	17.7347	11.9463	13.2224	11.7901	15.0845	12.3196	protein_coding	NUAK1	chr12	106457118	106533811
ENSG00000074603	-0.2924	0.4212	0.54	FALSE	1670	1255	1547	558	1304	1748	1490.67	1203.33	2.95109	2.67764	3.05452	1.33892	2.07168	3.65834	2.89442	2.35631	6.35481	5.11391	6.71657	2.71339	4.44771	7.38432	6.06177	4.84847	protein_coding	DPP8	chr15	65734801	65810042
ENSG00000074621	-0.4602	0.1007	0.1768	FALSE	818	510	888	379	624	577	738.667	526.667	2.38627	1.15484	3.11063	1.07872	2.1941	1.23462	2.21725	1.50248	5.13853	2.20559	6.83995	2.18609	4.71054	2.49207	4.72802	3.12957	protein_coding	SLC24A1	chr15	65903704	65953333
ENSG00000074657	-1.007	0.006729	0.01933	down	2136	1303	2205	455	1019	1299	1881.33	924.333	4.53824	2.97106	4.6225	1.10905	1.86513	2.57292	4.04394	1.84903	9.77254	5.67432	10.1644	2.24755	4.00428	5.19341	8.53709	3.81508	protein_coding	ZNF532	chr18	56529832	56653712
ENSG00000074660	0.3055	0.5193	0.6316	FALSE	42	25	63	68	37	51	43.3333	52	0.132529	0.082706	0.221957	0.279355	0.103538	0.150183	0.145731	0.177692	0.285385	0.157957	0.488062	0.566128	0.222288	0.303143	0.310468	0.363853	protein_coding	SCARF1	chr17	1537152	1549041
ENSG00000074695	-0.7965	0.01147	0.03013	FALSE	13242	11546	12505	3627	8018	9556	12431	7067	27.1692	24.4554	25.0808	7.70182	14.1817	17.714	25.5685	13.1992	58.5056	46.7064	55.1501	15.6081	30.4469	35.7555	53.454	27.2702	protein_coding	LMAN1	chr18	56995055	57027194
ENSG00000074696	-0.7219	0.0008958	0.003489	FALSE	10500	12126	12044	4804	7215	8630	11556.7	6883	36.7246	44.1046	41.4567	17.1695	21.6338	27.5599	40.762	22.1211	79.0819	84.2336	91.1591	34.7949	46.4459	55.6294	84.8249	45.6234	protein_coding	PTPLAD1	chr15	65822756	65870687
ENSG00000074706	-2.06	0.003056	0.009884	down	14	47	31	10	4	5	30.6667	6.33333	0.02203	0.087262	0.050973	0.017096	0.00558	0.006103	0.0534217	0.009593	0.047439	0.166658	0.112085	0.034646	0.011979	0.012319	0.108727	0.019648	protein_coding	IPCEF1	chr6	154475631	154677926
ENSG00000074755	-0.08919	0.6941	0.7802	FALSE	2013	1430	2194	1377	2063	1750	1879	1730	2.09045	1.61485	2.30222	1.45606	1.79039	1.6598	2.00251	1.63542	4.50153	3.08414	5.06234	2.95079	3.84381	3.3503	4.216	3.38163	protein_coding	ZZEF1	chr17	3907739	4046314
ENSG00000074771	0.03691	0.9838	NA	FALSE	0	0	0	0	0	0	0	0	0	0	0	0	0	0	0	0	0	0	0	0	0	0	0	0	protein_coding	NOX3	chr6	155716504	155777037
ENSG00000074800	0.3125	0.003955	0.01227	FALSE	497670	450748	470689	556780	603870	557369	473036	572673	3131.93	2924.32	2916.15	3597.87	3267.79	3187.73	2990.8	3351.13	6744.22	5585.04	6412.33	7291.26	7015.66	6434.41	6247.19	6913.78	protein_coding	ENO1	chr1	8921061	8939308
ENSG00000074803	0.03691	0.9838	NA	FALSE	0	0	0	0	0	0	0	0	0	0	0	0	0	0	0	0	0	0	0	0	0	0	0	0	protein_coding	SLC12A1	chr15	48483861	48596275
ENSG00000074842	0.218	0.07213	0.1347	FALSE	16972	19219	16675	19906	20240	19759	17622	19968.3	187.554	218.699	181.11	225.484	191.951	198.116	195.788	205.184	403.875	417.686	398.243	456.955	412.102	399.895	406.601	422.984	protein_coding	C19orf10	chr19	4641386	4670382
ENSG00000074855	-0.2231	0.2817	0.3969	FALSE	1724	1189	1854	1268	1305	1410	1589	1327.67	4.68618	3.32879	4.92747	3.51921	3.04701	3.46743	4.31414	3.34455	10.0911	6.35753	10.835	7.13186	6.54166	6.99897	9.09454	6.89083	protein_coding	ANO8	chr19	17434032	17445638
ENSG00000074935	-1.331	2.661e-12	6.29e-11	down	2534	3331	2627	883	1269	1151	2830.67	1101	13.9357	19.5921	14.2795	5.27069	6.07552	5.67534	15.9358	5.67385	30.0088	37.4183	31.3992	10.6813	13.0436	11.4556	32.9421	11.7269	protein_coding	TUBE1	chr6	112391980	112408732
ENSG00000074964	0.3005	0.01317	0.03384	FALSE	3264	2961	3385	3449	3981	4133	3203.33	3854.33	10.4683	8.46586	9.07531	9.50409	9.23887	10.4727	9.33649	9.73855	22.5421	16.1686	19.9557	19.2605	19.835	21.1391	19.5555	20.0782	protein_coding	ARHGEF10L	chr1	17866330	18024369
ENSG00000074966	-0.6142	0.3559	0.4739	FALSE	23	15	9	7	7	15	15.6667	9.66667	0.08694	0.059247	0.03106	0.02611	0.020227	0.082171	0.0590823	0.042836	0.187215	0.113154	0.068298	0.052912	0.043426	0.165863	0.122889	0.0874003	protein_coding	TXK	chr4	48068410	48136273
ENSG00000075035	0.03691	0.9838	NA	FALSE	0	0	0	0	0	0	0	0	0	0	0	0	0	0	0	0	0	0	0	0	0	0	0	0	protein_coding	WSCD2	chr12	108523248	108644314
ENSG00000075043	0.03691	0.9838	NA	FALSE	0	0	0	0	0	0	0	0	0	0	0	0	0	0	0	0	0	0	0	0	0	0	0	0	protein_coding	KCNQ2	chr20	62037542	62103993
ENSG00000075073	-1.186	0.4709	NA	NA	4	0	0	0	0	0	1.33333	0	0.02159	0	0	0	0	0	0.00719667	0	0.046492	0	0	0	0	0	0.0154973	0	protein_coding	TACR2	chr10	71163659	71176623
ENSG00000075089	-0.4781	0.02406	0.05567	FALSE	1912	2909	1934	1437	1620	1678	2251.67	1578.33	10.1954	15.9365	9.82409	7.16081	7.24423	7.46844	11.9853	7.29116	21.9546	30.4364	21.6022	14.5118	15.5527	15.075	24.6644	15.0465	protein_coding	ACTR6	chr12	100592900	100635643
ENSG00000075131	-0.5189	0.01663	0.04106	FALSE	801	834	839	403	576	715	824.667	564.667	6.28036	6.83379	6.40571	2.69917	3.21042	4.22836	6.50662	3.37932	13.524	13.0516	14.0855	5.47001	6.8925	8.53491	13.5537	6.96581	protein_coding	TIPIN	chr15	66628544	66679084
ENSG00000075142	0.002773	0.9846	0.9906	FALSE	8577	10662	8720	8735	8901	9684	9319.67	9106.67	69.1075	78.2135	54.8536	76.2926	55.5697	57.9365	67.3915	63.2663	148.814	149.377	120.618	154.611	119.303	116.944	139.603	130.286	protein_coding	SRI	chr7	87834433	87856308
ENSG00000075151	-0.4885	0.1794	0.2798	FALSE	5509	3034	5346	1673	3794	4307	4629.67	3258	10.6126	6.08303	10.6064	3.31081	6.40306	8.23358	9.10067	5.98248	22.853	11.6177	23.3223	6.70952	13.7468	16.6194	19.2643	12.3586	protein_coding	EIF4G3	chr1	21132963	21503377
ENSG00000075188	-0.9354	2.289e-06	1.825e-05	FALSE	4319	6180	4639	2129	2710	2908	5046	2582.33	39.3469	56.701	41.7272	19.4159	21.0044	23.5204	45.925	21.3136	84.7287	108.291	91.7538	39.3472	45.0946	47.4757	94.9245	43.9725	protein_coding	NUP37	chr12	102467967	102513902
ENSG00000075213	-0.4928	0.1698	0.2681	FALSE	726	744	717	231	606	699	729	512	0.991614	1.41056	1.31412	0.32374	0.747207	1.09472	1.23876	0.72189	2.13532	2.69397	2.88963	0.656075	1.60419	2.20969	2.57297	1.48998	protein_coding	SEMA3A	chr7	83585093	84122040
ENSG00000075218	0.272	0.1327	0.2209	FALSE	5546	4288	5898	6046	6834	5633	5244	6171	20.8915	16.6908	21.6922	22.8774	21.3991	18.918	19.7582	21.0648	44.9873	31.8771	47.699	46.3621	45.9419	38.1857	41.5211	43.4966	protein_coding	GTSE1	chr22	46692638	46726707
ENSG00000075223	-0.7046	0.0381	0.0812	FALSE	9178	9092	8917	2593	6205	7693	9062.33	5497	20.1463	20.4482	19.1202	5.98983	11.6193	15.2902	19.9049	10.9664	43.3825	39.0533	42.0434	12.1387	24.9455	30.8631	41.4931	22.6491	protein_coding	SEMA3C	chr7	80371854	80551675
ENSG00000075234	1.014	2.773e-17	1.24e-15	up	1757	1543	1587	3153	3293	3178	1629	3208	9.01934	7.37846	7.94419	14.3608	12.9058	13.2293	8.11399	13.4986	19.422	14.0918	17.4685	29.1028	27.7076	26.7032	16.9941	27.8379	protein_coding	TTC38	chr22	46663858	46689905
ENSG00000075239	-0.4289	0.0164	0.04061	FALSE	5296	6107	6055	3220	4686	4810	5819.33	4238.67	34.2479	40.2842	38.1622	21.1434	25.9491	28.2126	37.5648	25.1017	73.7486	76.9373	83.9147	42.8481	55.7104	56.947	78.2002	51.8352	protein_coding	ACAT1	chr11	107992243	108018503
ENSG00000075240	0.04717	0.7905	0.8533	FALSE	2543	1853	2559	2112	2423	2484	2318.33	2339.67	8.64526	5.75761	8.77701	6.79426	7.35511	7.12021	7.72663	7.08986	18.6165	10.9962	19.2998	13.7689	15.7908	14.3721	16.3042	14.6439	protein_coding	GRAMD4	chr22	46971909	47075688
ENSG00000075275	-0.1529	0.5565	0.6637	FALSE	14971	9046	16318	9271	13513	12767	13445	11850.3	18.0781	11.9529	19.7236	11.7247	14.2924	14.2736	16.5849	13.4302	38.9289	22.8284	43.3702	23.7606	30.6845	28.8111	35.0425	27.7521	protein_coding	CELSR1	chr22	46756731	46933067
ENSG00000075290	0.9498	0.4833	0.5994	FALSE	6	0	0	4	0	10	2	4.66667	0.029598	0	0	0.016666	0	0.048193	0.009866	0.0216197	0.063736	0	0	0.033774	0	0.097277	0.0212453	0.0436837	protein_coding	WNT8B	chr10	102222798	102243501
ENSG00000075292	-1.048	0.002607	0.008641	down	3387	3225	2017	714	1753	1652	2876.33	1373	6.47722	9.47907	3.87089	1.88392	2.97721	2.95675	6.60906	2.60596	13.9479	18.1037	8.51169	3.81785	6.39181	5.96817	13.5211	5.39261	protein_coding	ZNF638	chr2	71503691	71662199
ENSG00000075303	-0.5713	0.0402	0.08474	FALSE	2144	2068	2445	886	1516	2010	2219	1470.67	6.86486	7.01329	7.56623	2.91498	4.13357	5.77668	7.14813	4.27508	14.7826	13.3944	16.6374	5.90736	8.8744	11.6602	14.9381	8.81398	protein_coding	SLC25A40	chr7	87462883	87505672
ENSG00000075336	-0.1334	0.475	0.5916	FALSE	723	642	701	484	616	745	688.667	615	5.42157	5.05058	5.55752	3.86663	4.02743	5.32341	5.34322	4.40582	11.6747	9.64591	12.2204	7.83593	8.64653	10.7453	11.1803	9.07591	protein_coding	TIMM21	chr18	71815746	71826197
ENSG00000075340	-0.374	0.7575	0.8281	FALSE	10	0	4	0	4	6	4.66667	3.33333	0.016912	0	0.003913	0	0.003944	0.005991	0.00694167	0.00331167	0.036417	0	0.008605	0	0.008467	0.012093	0.0150073	0.00685333	protein_coding	ADD2	chr2	70834750	70995357
ENSG00000075388	0.03691	0.9838	NA	FALSE	0	0	0	0	0	0	0	0	0	0	0	0	0	0	0	0	0	0	0	0	0	0	0	0	protein_coding	FGF4	chr11	69587797	69590171
ENSG00000075391	-0.3596	0.2318	0.3422	FALSE	2242	1312	1995	902	1524	1829	1849.67	1418.33	2.75725	1.60535	2.29295	1.20192	1.76648	1.80452	2.21852	1.59097	5.9374	3.066	5.04196	2.43576	3.79247	3.64241	4.68179	3.29021	protein_coding	RASAL2	chr1	178062864	178448644
ENSG00000075399	0.5557	0.007849	0.02198	FALSE	2165	1426	2219	2529	2907	2905	1936.67	2780.33	9.20124	6.22648	9.16967	11.0866	10.5732	11.1905	8.19913	10.9501	19.8137	11.8917	20.1632	22.4675	22.6998	22.5879	17.2895	22.5851	protein_coding	VPS9D1	chr16	89773542	89787394
ENSG00000075407	-0.8121	0.03693	0.07929	FALSE	1012	774	962	213	635	700	916	516	1.90631	1.95588	2.36097	0.482691	0.767837	1.51297	2.07439	0.921165	4.105	3.73546	5.19154	0.978199	1.64848	3.05391	4.344	1.89353	protein_coding	ZNF37A	chr10	38383264	38414472
ENSG00000075413	-0.5479	0.00983	0.02652	FALSE	5901	5698	6704	2910	4294	5089	6101	4097.67	26.0768	24.0907	28.9227	11.6864	13.3644	17.7323	26.3634	14.2611	56.153	46.0099	63.598	23.6831	28.6923	35.7925	55.2537	29.3893	protein_coding	MARK3	chr14	103851729	103970168
ENSG00000075415	0.1958	0.03065	0.06808	FALSE	34916	33136	34506	35642	39444	39552	34186	38212.7	254.35	249.514	259.197	216.161	253.982	263.391	254.354	244.511	547.711	476.538	569.947	438.062	545.276	531.653	531.398	504.997	protein_coding	SLC25A3	chr12	98987369	98995946
ENSG00000075420	-0.6486	0.02116	0.05008	FALSE	11413	8155	11057	3846	7531	7864	10208.3	6413.67	19.4777	15.2498	18.4663	7.89342	12.0816	12.8762	17.7313	10.9504	41.9427	29.125	40.6055	15.9964	25.9382	25.9906	37.2244	22.6417	protein_coding	FNDC3B	chr3	171757418	172119455
ENSG00000075426	-0.291	0.1788	0.2792	FALSE	31403	20409	32991	19976	23923	23836	28267.7	22578.3	52.7853	35.4558	54.4586	34.5675	34.5914	36.4469	47.5666	35.2019	113.667	67.7156	119.749	70.0528	74.2647	73.5677	100.377	72.6284	protein_coding	FOSL2	chr2	28615315	28640179
ENSG00000075429	0.03691	0.9838	NA	FALSE	0	0	0	0	0	0	0	0	0	0	0	0	0	0	0	0	0	0	0	0	0	0	0	0	protein_coding	CACNG5	chr17	64831235	64881603
ENSG00000075461	0.03691	0.9838	NA	FALSE	0	0	0	0	0	0	0	0	0	0	0	0	0	0	0	0	0	0	0	0	0	0	0	0	protein_coding	CACNG4	chr17	64961026	65029514
ENSG00000075539	-0.5653	0.04589	0.09432	FALSE	2562	2017	2115	861	1794	1802	2231.33	1485.67	4.49502	3.78797	3.5509	1.38402	2.35003	2.90789	3.94463	2.21398	9.67947	7.23449	7.80807	2.80478	5.04531	5.86956	8.24067	4.57322	protein_coding	FRYL	chr4	48499378	48782339
ENSG00000075568	-0.3064	0.385	0.5042	FALSE	4061	2245	4367	1578	3602	3330	3557.67	2836.67	6.87825	3.91667	7.26691	2.73897	5.23721	5.13186	6.02061	4.36935	14.8114	7.4803	15.9792	5.55067	11.2438	10.3586	12.757	9.05103	protein_coding	TMEM131	chr2	98372799	98612388
ENSG00000075618	0.7518	2.287e-06	1.824e-05	FALSE	51138	38893	49959	72293	82944	74738	46663.3	76658.3	207.894	162.733	199.798	301.037	289.386	275.533	190.142	288.652	447.674	310.798	439.334	610.067	621.286	556.162	399.269	595.838	protein_coding	FSCN1	chr7	5632439	5646286
ENSG00000075624	0.6788	4.989e-05	0.0002881	FALSE	465074	343574	457319	611385	712545	654107	421989	659346	2650.68	2071.01	2586.15	3602.14	3479.74	3422	2435.95	3501.29	5707.9	3955.34	5686.68	7299.92	7470.69	6907.28	5116.64	7225.96	protein_coding	ACTB	chr7	5566782	5603415
ENSG00000075643	0.2453	0.02163	0.05103	FALSE	6708	6546	7045	7257	8465	7763	6766.33	7828.33	12.448	12.4239	12.8345	13.6279	13.3225	12.9116	12.5688	13.2873	26.8052	23.728	28.2218	27.6177	28.6022	26.062	26.2517	27.4273	protein_coding	MOCOS	chr18	33767482	33852120
ENSG00000075651	-0.3023	0.2727	0.3875	FALSE	1402	1072	1557	684	1378	1153	1343.67	1071.67	3.27331	2.83971	3.84233	1.69292	2.66661	2.60587	3.31845	2.3218	7.04866	5.42345	8.44889	3.43079	5.72497	5.25993	6.97367	4.80523	protein_coding	PLD1	chr3	171318195	171528740
ENSG00000075673	0.03691	0.9838	NA	FALSE	0	0	0	0	0	0	0	0	0	0	0	0	0	0	0	0	0	0	0	0	0	0	0	0	protein_coding	ATP12A	chr13	25254549	25285921
ENSG00000075702	1.236	5.727e-10	9.02e-09	up	2289	1551	2252	4213	5218	4591	2030.67	4674	5.59316	3.84494	5.53806	10.4841	10.8393	10.2756	4.99205	10.533	12.0442	7.3433	12.1776	21.2466	23.2711	20.7412	10.5217	21.753	protein_coding	WDR62	chr19	36545783	36596008
ENSG00000075711	-0.4364	0.1416	0.2323	FALSE	6425	6097	6710	2574	5026	6419	6410.67	4673	16.018	15.7141	16.5138	6.61796	10.552	14.329	16.082	10.4997	34.4927	30.0118	36.3122	13.4116	22.6542	28.923	33.6055	21.663	protein_coding	DLG1	chr3	196769431	197026171
ENSG00000075785	0.1719	0.115	0.1971	FALSE	18329	19177	18896	18920	22767	20348	18800.7	20678.3	92.023	99.1419	93.7892	97.3623	97.9508	92.7198	94.9847	96.011	198.16	189.347	206.233	197.31	210.292	187.154	197.913	198.252	protein_coding	RAB7A	chr3	128444965	128533639
ENSG00000075790	-0.666	0.004515	0.01371	FALSE	4013	5438	3730	2063	2668	3415	4393.67	2715.33	12.4233	18.0132	15.5707	10.0789	7.51852	9.98841	15.3357	9.19528	26.7521	34.4026	34.2383	20.4254	16.1416	20.1615	31.7977	18.9095	protein_coding	BCAP29	chr7	107220422	107269615
ENSG00000075826	-0.8319	0.001897	0.006615	FALSE	324	208	323	123	184	162	285	156.333	0.902194	0.610126	0.96369	0.296797	0.492497	0.385536	0.825337	0.39161	1.94276	1.16526	2.11906	0.601473	1.05735	0.778202	1.74236	0.812341	protein_coding	SEC31B	chr10	102246399	102289628
ENSG00000075856	0.4878	0.01915	0.04595	FALSE	2839	2187	3345	3437	4458	3571	2790.33	3822	8.3261	6.48402	9.98067	10.5022	11.4671	9.63193	8.2636	10.5337	17.9292	12.3836	21.9465	21.2833	24.6188	19.442	17.4198	21.7814	protein_coding	SART3	chr12	108916357	108955176
ENSG00000075884	-3.549	0.00192	0.006685	down	10	7	16	0	0	0	11	0	0.061821	0.04814	0.095422	0	0	0	0.068461	0	0.133124	0.09194	0.209823	0	0	0	0.144962	0	protein_coding	ARHGAP15	chr2	143848931	144525921
ENSG00000075886	0.4991	0.4855	0.6013	FALSE	7	11	21	30	9	15	13	18	0.046155	0.080109	0.146075	0.369556	0.05211	0.093913	0.0907797	0.17186	0.09939	0.152997	0.321204	0.748922	0.111876	0.189564	0.191197	0.350121	protein_coding	TUBA3D	chr2	132233666	132240507
ENSG00000075891	0.3158	0.1821	0.2831	FALSE	2403	1377	2098	2085	2662	2405	1959.33	2384	7.58035	5.04512	6.61286	6.25399	7.07232	6.57545	6.41278	6.63392	16.3233	9.63548	14.541	12.674	15.1837	13.2725	13.4999	13.7101	protein_coding	PAX2	chr10	102495360	102589698
ENSG00000075914	-0.1011	0.4397	0.5584	FALSE	3829	4043	3572	3446	3713	3235	3814.67	3464.67	35.3341	41.6704	33.5669	31.0631	30.3067	27.816	36.8571	29.7286	76.0875	79.5846	73.8103	62.9509	65.0658	56.1465	76.4941	61.3877	protein_coding	EXOSC7	chr3	45016733	45077558
ENSG00000075945	-0.9448	0.0004322	0.001862	FALSE	1645	1488	1662	501	853	1097	1598.33	817	6.32592	5.82602	6.21077	1.95579	2.78993	3.7847	6.1209	2.84347	13.6221	11.1269	13.6568	3.9635	5.98974	7.63939	12.8019	5.86421	protein_coding	KIFAP3	chr1	169890467	170054349
ENSG00000075975	-0.6382	0.0004428	0.001896	FALSE	3000	2818	3511	1527	2109	2237	3109.67	1957.67	11.8419	11.583	13.6279	6.66307	7.21784	8.0145	12.3509	7.29847	25.5001	22.1219	29.9664	13.5031	15.4961	16.1772	25.8628	15.0588	protein_coding	MKRN2	chr3	12598513	12625212
ENSG00000076003	0.02539	0.8654	0.908	FALSE	4941	5141	5652	4300	5917	5457	5244.67	5224.67	14.8679	15.9365	16.7245	13.2674	15.2846	14.9073	15.8429	14.4864	32.0162	30.4364	36.7754	26.887	32.8146	30.0902	33.076	29.9306	protein_coding	MCM6	chr2	136597196	136633996
ENSG00000076043	-0.8297	7.013e-09	9.253e-08	FALSE	6917	7177	6977	3212	3898	4492	7023.67	3867.33	70.4644	73.2173	70.3131	32.649	33.7155	41.7367	71.3316	36.0337	151.736	139.835	154.611	66.1648	72.3841	84.2451	148.727	74.2647	protein_coding	REXO2	chr11	114310108	114321001
ENSG00000076053	-0.9099	1.287e-05	8.6e-05	FALSE	2711	3345	2588	1114	1608	1790	2881.33	1504	8.73695	12.765	8.3578	3.63049	4.4675	6.18839	9.95324	4.76213	18.8139	24.3793	18.378	7.35737	9.59132	12.4912	20.5237	9.8133	protein_coding	RBM7	chr11	114270752	114284925
ENSG00000076067	0.1167	0.5631	0.6693	FALSE	2033	1410	2092	1767	2183	1911	1845	1953.67	7.80979	5.42775	7.83269	6.58162	6.88218	6.56085	7.02341	6.67488	16.8174	10.3662	17.2233	13.338	14.7754	13.243	14.8023	13.7855	protein_coding	RBMS2	chr12	56915713	56984745
ENSG00000076108	0.3261	0.1488	0.2414	FALSE	8354	5367	8760	8279	10447	8800	7493.67	9175.33	12.126	7.75609	14.4237	14.4634	12.6316	12.8399	11.4353	13.3116	26.1118	14.813	31.7163	29.3108	27.1188	25.9172	24.2137	27.4489	protein_coding	BAZ2A	chr12	56989380	57030600
ENSG00000076201	1.51	2.48e-10	4.175e-09	up	3172	1896	3217	6989	8636	7424	2761.67	7683	6.94084	4.31237	6.8779	15.5977	16.406	14.6195	6.0437	15.541	14.9462	8.23603	15.1238	31.6095	35.2222	29.5093	12.7687	32.1136	protein_coding	PTPN23	chr3	47422501	47454931
ENSG00000076242	-0.1456	0.3672	0.4856	FALSE	3903	3402	3867	2628	3700	3564	3724	3297.33	16.5707	14.5186	16.7156	12.1677	13.5488	13.7102	15.9349	13.1422	35.6828	27.7284	36.7558	24.6585	29.0881	27.6739	33.389	27.1402	protein_coding	MLH1	chr3	37034823	37107380
ENSG00000076248	0.6596	5.626e-07	5.124e-06	FALSE	2774	2339	2663	3548	4274	4182	2592	4001.33	14.9278	12.9891	14.1545	19.7282	19.9315	20.5998	14.0238	20.0865	32.1452	24.8073	31.1243	39.9801	42.7912	41.5804	29.359	41.4506	protein_coding	UNG	chr12	109535379	109548797
ENSG00000076258	0.2823	0.4024	0.5214	FALSE	89	83	84	59	130	118	85.3333	102.333	0.593799	0.447677	0.474698	0.370375	0.590107	0.714049	0.505391	0.558177	1.27867	0.855001	1.04381	0.750583	1.26691	1.4413	1.05916	1.15293	protein_coding	FMO4	chr1	171283347	171311223
ENSG00000076321	-0.9624	9.352e-05	0.0004934	FALSE	1016	1111	1380	397	696	674	1169	589	3.63175	4.19051	5.0697	1.46425	2.15661	2.22286	4.29732	1.94791	7.82053	8.00329	11.1477	2.96738	4.63005	4.48682	8.99052	4.02808	protein_coding	KLHL20	chr1	173684080	173755840
ENSG00000076344	-3.022	0.06635	0.126	FALSE	0	0	22	0	0	0	7.33333	0	0	0	0.077501	0	0	0	0.0258337	0	0	0	0.170418	0	0	0	0.056806	0	protein_coding	RGS11	chr16	318300	325980
ENSG00000076351	0.7614	0.002577	0.008559	FALSE	778	494	823	1293	1015	1142	698.333	1150	1.36543	1.05265	1.42367	2.47218	1.74	2.0151	1.28058	2.07576	2.94027	2.01042	3.13051	5.01	3.73562	4.06746	2.69374	4.27103	protein_coding	SLC46A1	chr17	26721661	26734215
ENSG00000076356	0.04767	0.8361	0.8884	FALSE	899	682	1159	808	1013	947	913.333	922.667	0.912751	0.740001	1.19477	0.824752	0.874343	0.957723	0.949175	0.885606	1.9655	1.4133	2.62719	1.6714	1.87714	1.93315	2.00199	1.82723	protein_coding	PLXNA2	chr1	208195587	208417665
ENSG00000076382	0.1065	0.551	0.659	FALSE	5073	4536	5764	4416	6415	5371	5124.33	5400.67	14.8038	13.4833	16.1519	12.7766	15.6569	14.0369	14.813	14.1568	31.8781	25.7512	35.5164	25.8925	33.6139	28.3334	31.0485	29.2799	protein_coding	SPAG5	chr17	26904588	26926297
ENSG00000076513	-0.164	0.3591	0.4773	FALSE	2447	3020	3016	1957	2804	2656	2827.67	2472.33	6.93676	10.4555	8.7639	5.90302	7.4103	7.49937	8.71873	6.93756	14.9374	19.9686	19.2709	11.9628	15.9093	15.1374	18.059	14.3365	protein_coding	ANKRD13A	chr12	110436991	110477568
ENSG00000076554	-0.2992	0.2861	0.4006	FALSE	5613	5632	6168	2680	5053	6216	5804.33	4649.67	17.6147	17.088	17.4858	7.97676	12.6162	16.7349	17.3962	12.4426	37.931	32.6357	38.4496	16.1653	27.0859	33.7793	36.3388	25.6768	protein_coding	TPD52	chr8	80870571	81143467
ENSG00000076555	1.273	3.784e-07	3.622e-06	up	718	434	748	1431	1707	1345	633.333	1494.33	1.04242	0.705666	1.31281	2.39543	2.84575	2.29446	1.0203	2.51188	2.24472	1.34773	2.88673	4.85446	6.10956	4.63136	2.15973	5.19846	protein_coding	ACACB	chr12	109554400	109706031
ENSG00000076604	-0.06552	0.5507	0.6589	FALSE	6719	7336	6875	6396	6766	6329	6976.67	6497	29.4043	31.3252	28.6753	28.3663	24.7433	26.7702	29.8016	26.6266	63.3185	59.8268	63.0541	57.4857	53.1217	54.0354	62.0665	54.881	protein_coding	TRAF4	chr17	27071002	27077974
ENSG00000076641	-0.7059	0.02638	0.0601	FALSE	4944	3667	4882	1501	2796	3862	4497.67	2719.67	5.25094	3.96352	5.08434	1.61161	2.51165	3.69891	4.76626	2.60739	11.3072	7.56976	11.1799	3.26601	5.39228	7.46623	10.019	5.37484	protein_coding	PAG1	chr8	81880045	82024303
ENSG00000076650	0.1089	0.6109	0.7115	FALSE	681	499	774	596	763	701	651.333	686.667	2.2325	1.70922	2.52885	1.98095	2.14625	2.15181	2.15685	2.093	4.8074	3.26438	5.56067	4.01449	4.6078	4.34341	4.54415	4.3219	protein_coding	GPATCH1	chr19	33571786	33621448
ENSG00000076662	0.6073	0.001515	0.00546	FALSE	1178	1652	1222	1973	2187	1857	1350.67	2005.67	5.77973	8.49239	5.82158	11.1831	10.7442	8.31411	6.6979	10.0805	12.4459	16.2193	12.8011	22.6632	23.0668	16.782	13.8221	20.8373	protein_coding	ICAM3	chr19	10444452	10450499
ENSG00000076685	-0.2867	0.002438	0.008175	FALSE	6942	7136	6981	5177	5723	5953	7019.67	5617.67	30.5238	28.1806	30.7519	17.7963	19.8796	22.3435	29.8187	20.0064	65.7292	53.821	67.6203	36.065	42.6797	45.1002	62.3901	41.2816	protein_coding	NT5C2	chr10	104845940	104953056
ENSG00000076706	-0.4256	0.00215	0.00736	FALSE	4472	3804	4710	2895	3368	3175	4328.67	3146	15.4586	13.6633	15.9047	10.2413	10.2256	10.1707	15.0089	10.2125	33.2882	26.095	34.9728	20.7544	21.9534	20.5296	31.452	21.0791	protein_coding	MCAM	chr11	119179241	119192231
ENSG00000076716	0.593	0.006028	0.01755	FALSE	4212	2940	4323	4532	6653	5768	3825	5651	9.54701	6.86392	9.63433	10.5307	12.9447	11.8675	8.68175	11.781	20.5583	13.1091	21.1849	21.341	27.7911	23.9544	18.2841	24.3622	protein_coding	GPC4	chrX	132434131	132549518
ENSG00000076770	-0.1577	0.7351	0.811	FALSE	51	36	55	23	36	66	47.3333	41.6667	0.049465	0.036261	0.053213	0.02334	0.030652	0.091183	0.046313	0.0483917	0.106517	0.069254	0.11701	0.0473	0.065808	0.184052	0.0975937	0.0990533	protein_coding	MBNL3	chrX	131503345	131623996
ENSG00000076826	1.344	1.454e-05	9.591e-05	up	107	80	158	276	341	241	115	286	0.284321	0.216841	0.416927	0.890195	0.816699	0.670713	0.30603	0.792536	0.612251	0.414134	0.916781	1.80403	1.75338	1.35383	0.647722	1.63708	protein_coding	CAMSAP3	chr19	7660788	7683190
ENSG00000076864	1.228	6.183e-11	1.159e-09	up	335	240	299	613	652	737	291.333	667.333	1.06552	0.831723	0.887766	2.22813	1.87032	2.31667	0.928335	2.13837	2.29446	1.58847	1.95211	4.51542	4.01541	4.67617	1.94501	4.40233	protein_coding	RAP1GAP	chr1	21922708	21995801
ENSG00000076924	0.7891	2.061e-08	2.536e-07	FALSE	4310	3391	4006	6343	6726	6658	3902.33	6575.67	18.1078	14.6855	16.6194	27.3663	24.3271	25.3616	16.4709	25.685	38.9928	28.0473	36.5444	55.4592	52.2282	51.1922	34.5282	52.9599	protein_coding	XAB2	chr19	7684411	7694451
ENSG00000076928	0.6072	0.0001467	0.0007295	FALSE	6353	4794	6125	8206	9122	8330	5757.33	8552.67	22.3781	17.3584	21.0562	29.5232	27.4433	26.9975	20.2643	27.988	48.1885	33.1522	46.3004	59.8302	58.9184	54.4943	42.547	57.7476	protein_coding	ARHGEF1	chr19	42387228	42434302
ENSG00000076944	0.6797	6.996e-06	5.023e-05	FALSE	5552	4493	5891	7799	8743	8367	5312	8303	34.4491	28.4024	36.9499	51.2124	46.9041	46.1611	33.2671	48.0925	74.1818	54.2447	81.2491	103.785	100.699	93.1759	69.8919	99.2198	protein_coding	STXBP2	chr19	7701767	7712759
ENSG00000076984	0.4457	0.002215	0.007535	FALSE	3765	3204	3918	4458	5373	4643	3629	4824.67	12.6358	11.0998	12.9721	15.2303	15.4531	14.0928	12.2359	14.9254	27.2097	21.1991	28.5243	30.865	33.1765	28.4462	25.6443	30.8292	protein_coding	MAP2K7	chr19	7968728	7979363
ENSG00000077009	0.03691	0.9838	NA	FALSE	0	0	0	0	0	0	0	0	0	0	0	0	0	0	0	0	0	0	0	0	0	0	0	0	protein_coding	NMRK2	chr19	3933101	3942414
ENSG00000077044	-0.6039	0.002189	0.00747	FALSE	9452	6537	9955	5136	5846	5680	8648	5554	18.5152	13.5899	18.5119	9.89923	9.35096	9.7572	16.8723	9.66913	39.8701	25.9548	40.7058	20.0613	20.0757	19.6948	35.5102	19.9439	protein_coding	DGKD	chr2	234263153	234380750
ENSG00000077063	-0.1561	0.5353	0.6461	FALSE	540	339	539	341	492	412	472.667	415	1.20703	0.747773	1.1842	0.820923	0.877166	0.728597	1.04634	0.808895	2.59918	1.42814	2.60395	1.66364	1.8832	1.47067	2.21043	1.6725	protein_coding	CTTNBP2	chr7	117350705	117514193
ENSG00000077080	-1.186	0.4709	NA	NA	0	0	4	0	0	0	1.33333	0	0	0	0.031998	0	0	0	0.010666	0	0	0	0.07036	0	0	0	0.0234533	0	protein_coding	ACTL6B	chr7	100240720	100254084
ENSG00000077092	-1.437	0.0417	0.08734	FALSE	28	17	18	3	4	14	21	7	0.100765	0.06956	0.061946	0.010516	0.010349	0.043505	0.0774237	0.0214567	0.216984	0.13285	0.136214	0.021311	0.022218	0.087814	0.162016	0.043781	protein_coding	RARB	chr3	25215823	25639423
ENSG00000077097	-0.6154	0.07878	0.1447	FALSE	6053	4984	4592	1608	3647	4828	5209.67	3361	12.8852	10.8649	10.1335	3.51126	6.55032	9.26958	11.2945	6.44372	27.7466	20.7504	22.2825	7.11574	14.063	18.7106	23.5932	13.2964	protein_coding	TOP2B	chr3	25639475	25706398
ENSG00000077147	-0.3509	0.2838	0.399	FALSE	9705	7624	9365	3514	7527	9629	8898	6890	18.0449	14.606	17.197	6.67479	11.9418	16.3014	16.616	11.6393	38.8575	27.8955	37.8145	13.5268	25.6381	32.9042	34.8558	24.023	protein_coding	TM9SF3	chr10	98277866	98347209
ENSG00000077150	0.3613	0.06864	0.1294	FALSE	13753	9177	13035	13694	16827	14593	11988.3	15038	56.4256	38.4432	53.9804	58.3432	59.5445	53.9672	49.6164	57.285	121.506	73.4212	118.697	118.235	127.837	108.932	104.541	118.335	protein_coding	NFKB2	chr10	104153867	104162281
ENSG00000077152	0.2472	0.1233	0.2083	FALSE	2684	3414	2724	2999	3448	3788	2940.67	3411.67	32.9325	43.1285	32.7378	37.6345	36.1876	42.0072	36.2663	38.6098	70.916	82.3694	71.9871	76.2682	77.6915	84.7912	75.0909	79.5837	protein_coding	UBE2T	chr1	202300785	202311108
ENSG00000077157	-0.4861	0.1318	0.2196	FALSE	624	360	655	247	420	483	546.333	383.333	0.547456	0.454677	0.530645	0.207503	0.501001	0.454647	0.510926	0.387717	1.17888	0.868371	1.16683	0.420517	1.0756	0.917701	1.07136	0.804607	protein_coding	PPP1R12B	chr1	202317827	202561834
ENSG00000077232	-0.4891	0.1788	0.2792	FALSE	7529	7153	6696	2393	4733	7932	7126	5019.33	5.66414	5.51072	4.72098	1.72661	2.47563	4.56296	5.29861	2.92173	12.197	10.5247	10.381	3.49905	5.31495	9.2103	11.0342	6.0081	protein_coding	DNAJC10	chr2	183580999	183659191
ENSG00000077235	1.177	3.773e-07	3.614e-06	up	6158	3936	6081	10609	14319	10791	5391.67	11906.3	10.1499	6.7469	9.74786	17.6101	19.9772	15.9921	8.88155	17.8598	21.8565	12.8856	21.4345	35.6877	42.8894	32.28	18.7256	36.9524	protein_coding	GTF3C1	chr16	27470876	27561234
ENSG00000077238	0.3225	0.01095	0.02906	FALSE	5961	5213	6188	6752	7487	6936	5787.33	7058.33	20.1542	17.6901	20.847	22.8874	21.6922	20.8464	19.5638	21.8087	43.3995	33.7855	45.8405	46.3826	46.5713	42.0784	41.0085	45.0107	protein_coding	IL4R	chr16	27324989	27376099
ENSG00000077254	-0.8132	0.008849	0.02433	FALSE	4857	5189	5027	1523	2886	4055	5024.33	2821.33	12.7818	14.4969	15.3723	4.11807	6.687	10.0559	14.217	6.95367	27.524	27.6871	33.802	8.34549	14.3564	20.2978	29.671	14.3332	protein_coding	USP33	chr1	78161672	78225537
ENSG00000077264	-0.9525	0.0001258	0.0006386	FALSE	412	361	436	138	254	220	403	204	0.943076	0.713093	0.713635	0.284972	0.272488	0.520151	0.789935	0.359204	2.0308	1.36191	1.56921	0.577511	0.585009	1.04992	1.65397	0.73748	protein_coding	PAK3	chrX	110187513	110470589
ENSG00000077274	-0.2193	0.8609	0.9054	FALSE	3	11	0	7	4	0	4.66667	3.66667	0.008823	0.03272	0	0.020505	0.009053	0	0.0138477	0.00985267	0.018999	0.06249	0	0.041555	0.019437	0	0.027163	0.0203307	protein_coding	CAPN6	chrX	110488331	110513751
ENSG00000077279	0.03691	0.9838	NA	FALSE	0	0	0	0	0	0	0	0	0	0	0	0	0	0	0	0	0	0	0	0	0	0	0	0	protein_coding	DCX	chrX	110537007	110655603
ENSG00000077312	0.1302	0.3809	0.5002	FALSE	9881	7803	9674	8853	10559	9828	9119.33	9746.67	74.3293	58.109	69.6925	63.9822	64.8463	65.512	67.3769	64.7802	160.059	110.98	153.247	129.663	139.219	132.235	141.428	133.706	protein_coding	SNRPA	chr19	41256542	41271294
ENSG00000077327	0.03691	0.9838	NA	FALSE	0	0	0	0	0	0	0	0	0	0	0	0	0	0	0	0	0	0	0	0	0	0	0	0	protein_coding	SPAG6	chr10	22634399	22743153
ENSG00000077348	-0.7225	1.562e-06	1.295e-05	FALSE	2611	3001	2542	1574	1773	1468	2718	1605	26.5106	31.4035	25.5463	16.408	15.3847	13.6702	27.8201	15.1543	57.0873	59.9762	56.1738	33.2516	33.0296	27.5932	57.7458	31.2914	protein_coding	EXOSC5	chr19	41892279	41903384
ENSG00000077380	-0.3654	0.06326	0.1213	FALSE	7079	7924	7771	4147	6484	6724	7591.33	5785	33.6253	36.4462	36.5641	19.0519	24.714	27.2946	35.5452	23.6868	72.4079	69.6072	80.4007	38.6096	53.0587	55.0939	74.1386	48.9207	protein_coding	DYNC1I2	chr2	172543919	172604930
ENSG00000077420	0.6309	0.0009879	0.003786	FALSE	3191	2514	3411	3746	5405	4671	3038.67	4607.33	12.9733	10.5113	13.6115	15.5896	18.829	17.2051	12.3654	17.2079	27.9363	20.075	29.9304	31.5931	40.4242	34.7284	25.9806	35.5819	protein_coding	APBB1IP	chr10	26727132	26856732
ENSG00000077454	0.5627	0.00118	0.00442	FALSE	2044	1536	1969	2279	2957	2781	1849.67	2672.33	8.40766	6.3626	7.68063	9.46899	10.5876	10.3431	7.48363	10.1332	18.1049	12.1517	16.8889	19.1894	22.7306	20.8774	15.7151	20.9325	protein_coding	LRCH4	chr7	100169855	100183776
ENSG00000077458	-0.6812	0.01933	0.04632	FALSE	903	857	834	334	482	775	864.667	530.333	3.09367	2.97192	2.98592	1.33819	1.44459	2.4155	3.01717	1.73276	6.66183	5.67594	6.56573	2.71191	3.10141	4.87568	6.30117	3.563	protein_coding	FAM76B	chr11	95502106	95523573
ENSG00000077463	0.2673	0.06229	0.1199	FALSE	2481	1960	2150	2415	2737	2589	2197	2580.33	18.8061	15.5892	16.2212	19.2798	17.5286	18.3561	16.8722	18.3881	40.4965	29.7733	35.6688	39.0714	37.6323	37.0516	35.3129	37.9184	protein_coding	SIRT6	chr19	4174106	4182601
ENSG00000077498	0.03691	0.9838	NA	FALSE	0	0	0	0	0	0	0	0	0	0	0	0	0	0	0	0	0	0	0	0	0	0	0	0	protein_coding	TYR	chr11	88910620	89028927
ENSG00000077514	-0.1901	0.2776	0.3928	FALSE	2159	1967	2265	1407	2023	2061	2130.33	1830.33	7.55461	7.00003	6.93846	4.89067	5.6674	6.38938	7.16437	5.64915	16.2679	13.3691	15.257	9.9112	12.1674	12.8969	14.9647	11.6585	protein_coding	POLD3	chr11	74204896	74380162
ENSG00000077522	-0.1703	0.7726	0.84	FALSE	17	18	27	7	23	24	20.6667	18	0.064711	0.040932	0.059746	0.015361	0.043983	0.048856	0.0551297	0.0360667	0.139346	0.078175	0.131375	0.031129	0.094428	0.098614	0.116299	0.0747237	protein_coding	ACTN2	chr1	236849754	236927931
ENSG00000077549	0.01359	0.9096	0.939	FALSE	44196	45393	44233	44646	45979	40894	44607.3	43839.7	299.582	319.903	293.77	311.354	261.802	251.382	304.418	274.846	645.113	610.969	645.97	630.974	562.065	507.414	634.018	566.818	protein_coding	CAPZB	chr1	19665267	19812066
ENSG00000077585	1.148	4.346e-07	4.093e-06	up	355	228	341	576	669	761	308	668.667	1.97559	1.29272	1.91395	3.2689	3.24246	3.91067	1.72742	3.47401	4.25418	2.46892	4.20859	6.62458	6.96128	7.89365	3.6439	7.15984	protein_coding	GPR137B	chr1	236305832	236385165
ENSG00000077616	-2.548	0.1194	0.203	FALSE	15	0	0	0	0	0	5	0	0.044514	0	0	0	0	0	0.014838	0	0.095856	0	0	0	0	0	0.031952	0	protein_coding	NAALAD2	chr11	89864683	89926062
ENSG00000077684	-0.9533	1.109e-05	7.55e-05	FALSE	7058	6242	6707	2336	3605	4210	6669	3383.67	15.964	13.8977	14.805	5.88027	7.18338	8.57398	14.8889	7.21254	34.3765	26.5427	32.5547	11.9167	15.4221	17.3065	31.1579	14.8818	protein_coding	PHF17	chr4	129730779	129796379
ENSG00000077713	-0.3891	0.1091	0.1887	FALSE	2550	2092	2672	1204	2072	2215	2438	1830.33	10.362	8.78646	10.8082	5.06865	7.22985	8.4377	9.98558	6.91207	22.3133	16.7809	23.7662	10.2719	15.5219	17.0314	20.9535	14.2751	protein_coding	SLC25A43	chrX	118533023	118588441
ENSG00000077721	-0.1094	0.435	0.5539	FALSE	6966	7117	7363	5350	6738	7372	7148.67	6486.67	43.0689	45.2351	45.2424	34.5818	36.4063	41.8944	44.5154	37.6275	92.7435	86.3927	99.4834	70.0818	78.161	84.5636	92.8732	77.6021	protein_coding	UBE2A	chrX	118708501	118718381
ENSG00000077782	0.5868	6.053e-06	4.406e-05	FALSE	9857	8474	10348	13143	14693	14196	9559.67	14010.7	23.1876	19.262	23.9564	28.8288	26.957	28.3838	22.1353	28.0565	49.9316	36.7878	52.6776	58.4229	57.8744	57.2924	46.4657	57.8632	protein_coding	FGFR1	chr8	38268656	38326352
ENSG00000077800	-0.0517	0.959	0.9732	FALSE	10	4	7	0	14	6	7	6.66667	0.188387	0.073336	0.06813	0	0.163296	0.097162	0.109951	0.0868193	0.405667	0.140062	0.149812	0	0.350582	0.19612	0.231847	0.182234	protein_coding	FKBP6	chr7	72742167	72772634
ENSG00000077809	0.07891	0.7641	0.8337	FALSE	9401	6271	9329	5772	10082	10107	8333.67	8653.67	24.552	16.9775	23.9845	15.5403	22.7116	24.8158	21.838	21.0226	52.8697	32.4246	52.7394	31.4933	48.7599	50.0905	46.0112	43.4479	protein_coding	GTF2I	chr7	74071994	74175026
ENSG00000077935	1.024	0.5358	NA	NA	0	0	0	0	3	0	0	1	0	0	0	0	0.006709	0	0	0.00223633	0	0	0	0	0.014403	0	0	0.004801	protein_coding	SMC1B	chr22	45739944	45809500
ENSG00000077942	2.267	8.727e-09	1.132e-07	up	22	15	14	100	79	70	17	83	0.082101	0.056173	0.052121	0.647052	0.375445	0.239462	0.063465	0.420653	0.176795	0.107283	0.114609	1.31128	0.806047	0.483353	0.132896	0.866893	protein_coding	FBLN1	chr22	45898118	45997015
ENSG00000077943	-1.186	0.4709	NA	NA	0	4	0	0	0	0	1.33333	0	0	0.006812	0	0	0	0	0.00227067	0	0	0.013011	0	0	0	0	0.004337	0	protein_coding	ITGA8	chr10	15555948	15762124
ENSG00000077984	2.031	3.451e-10	5.646e-09	up	55	47	83	304	223	214	61.6667	247	0.656047	0.579339	0.982572	3.76212	2.30597	2.34243	0.739319	2.80351	1.41272	1.10646	2.16058	7.62412	4.95072	4.72818	1.55992	5.76767	protein_coding	CST7	chr20	24929866	24940564
ENSG00000078018	-0.6858	0.0001675	0.0008196	FALSE	504	409	547	269	310	306	486.667	295	1.61452	1.3485	1.56061	1.08692	1.03472	0.921714	1.50788	1.01445	3.47667	2.57545	3.43163	2.20271	2.22146	1.86047	3.16125	2.09488	protein_coding	MAP2	chr2	210288782	210598842
ENSG00000078043	-0.934	9.855e-05	0.0005156	FALSE	2861	2855	3241	992	1724	1894	2985.67	1536.67	7.8061	8.46899	8.13674	3.24157	4.20483	4.77924	8.13728	4.07521	16.8095	16.1746	17.8919	6.56919	9.0274	9.64686	16.9586	8.41448	protein_coding	PIAS2	chr18	44388353	44500123
ENSG00000078053	-0.5377	0.1421	0.233	FALSE	203	91	185	101	89	131	159.667	107	0.885239	0.302273	0.651661	0.340279	0.269321	0.388554	0.613058	0.332718	1.90625	0.577299	1.43294	0.689593	0.578209	0.784292	1.3055	0.684031	protein_coding	AMPH	chr7	38423305	38671167
ENSG00000078061	0.5746	2.059e-06	1.656e-05	FALSE	3656	3176	3633	4653	5388	5176	3488.33	5072.33	17.776	16.123	17.0474	22.4996	21.8035	22.17	16.9822	22.1577	38.2785	30.7928	37.4855	45.5965	46.8103	44.75	35.5189	45.7189	protein_coding	ARAF	chrX	47420516	47431307
ENSG00000078070	-0.08898	0.6057	0.7069	FALSE	1902	1882	2208	1460	2127	1931	1997.33	1839.33	8.43934	8.64347	9.63283	6.68113	8.3224	7.78483	8.90521	7.59612	18.1731	16.5078	21.1816	13.5397	17.8675	15.7136	18.6208	15.7069	protein_coding	MCCC1	chr3	182733006	182833863
ENSG00000078081	0.6007	0.3821	0.5013	FALSE	11	14	14	7	16	37	13	20	0.034112	0.047448	0.044026	0.021632	0.044728	0.111237	0.041862	0.059199	0.073457	0.090619	0.09681	0.043839	0.096028	0.224532	0.086962	0.121466	protein_coding	LAMP3	chr3	182840001	182881627
ENSG00000078098	-0.9631	0.5611	NA	FALSE	0	0	3	0	0	0	1	0	0	0	0.011347	0	0	0	0.00378233	0	0	0	0.024952	0	0	0	0.00831733	0	protein_coding	FAP	chr2	163027194	163101661
ENSG00000078114	-1.679	0.0001188	0.0006073	down	141	125	118	21	28	67	128	38.6667	0.195706	0.156552	0.275733	0.039829	0.052366	0.143532	0.20933	0.0785757	0.421429	0.298992	0.606309	0.080715	0.112425	0.289717	0.442243	0.160952	protein_coding	NEBL	chr10	21068902	21463116
ENSG00000078124	-0.2831	0.3199	0.4362	FALSE	1386	1540	1474	716	1169	1676	1466.67	1187	2.2331	2.62005	2.58441	1.32411	1.96556	2.48298	2.47919	1.92422	4.8087	5.00394	5.68285	2.68337	4.21989	5.01187	5.16516	3.97171	protein_coding	ACER3	chr11	76571911	76737841
ENSG00000078140	-0.6374	4.809e-05	0.000279	FALSE	10149	10331	10930	5184	7311	7290	10470	6595	25.2519	24.3305	25.1733	13.3718	15.5798	15.7331	24.9186	14.8949	54.3767	46.4679	55.3535	27.0986	33.4485	31.7571	52.066	30.7681	protein_coding	UBE2K	chr4	39699664	39784412
ENSG00000078142	-0.57	0.005669	0.01663	FALSE	1486	1590	1373	740	953	1245	1483	979.333	2.08205	2.55509	2.13946	1.26309	1.45483	1.9656	2.25887	1.56118	4.48343	4.87987	4.70446	2.55972	3.1234	3.96755	4.68925	3.21689	protein_coding	PIK3C3	chr18	39535171	39667794
ENSG00000078177	-0.4239	0.2934	0.4084	FALSE	523	482	292	145	387	423	432.333	318.333	0.602474	0.572416	0.330103	0.171065	0.38265	0.442284	0.501664	0.332	1.29735	1.09323	0.725862	0.346673	0.821515	0.892746	1.03882	0.686978	protein_coding	N4BP2	chr4	40058446	40159872
ENSG00000078237	0.07395	0.6286	0.7261	FALSE	1097	1109	1140	937	1192	1319	1115.33	1149.33	9.05906	9.43444	9.25431	7.93414	8.5472	9.88626	9.24927	8.7892	19.5075	18.0185	20.3493	16.0789	18.3501	19.9553	19.2918	18.1281	protein_coding	C12orf5	chr12	4430371	4462338
ENSG00000078246	0.1685	0.2867	0.4011	FALSE	2823	2408	2901	2520	3420	3000	2710.67	2980	10.6312	9.35712	10.7554	9.72197	11.0497	10.1065	10.2479	10.2927	22.893	17.8708	23.6501	19.7021	23.7228	20.4	21.4713	21.2749	protein_coding	TULP3	chr12	2986389	3050306
ENSG00000078269	0.158	0.3756	0.4944	FALSE	13040	10346	13087	10608	15009	14244	12157.7	13287	32.0733	35.499	30.2919	40.3091	38.236	36.455	32.6214	38.3334	69.0659	67.7982	66.6088	81.6885	82.0892	73.5841	67.8243	79.1206	protein_coding	SYNJ2	chr6	158402888	158520208
ENSG00000078295	0.03691	0.9838	NA	FALSE	0	0	0	0	0	0	0	0	0	0	0	0	0	0	0	0	0	0	0	0	0	0	0	0	protein_coding	ADCY2	chr5	7396321	7830194
ENSG00000078304	-0.5347	0.05726	0.1124	FALSE	6360	6882	6849	2733	4496	6433	6697	4554	25.5498	31.354	26.0635	13.0777	15.2728	21.7723	27.6558	16.7076	55.0183	59.8819	57.311	26.5027	32.7894	43.9473	57.4037	34.4131	protein_coding	PPP2R5C	chr14	102228135	102394326
ENSG00000078328	0.4644	0.7876	NA	FALSE	0	0	0	1	0	0	0	0.333333	0	0	0	0.0024	0	0	0	0.0008	0	0	0	0.004864	0	0	0	0.00162133	protein_coding	RBFOX1	chr16	6069095	7763340
ENSG00000078369	0.08318	0.4377	0.5567	FALSE	49302	45785	51396	47113	53537	50785	48827.7	50478.3	177.947	170.412	182.18	174.418	165.983	166.474	176.846	168.958	383.187	325.464	400.594	353.467	356.351	336.026	369.748	348.615	protein_coding	GNB1	chr1	1716729	1822495
ENSG00000078399	-0.2254	0.2054	0.3109	FALSE	3871	3189	4508	2798	3514	3361	3856	3224.33	24.0688	20.3403	27.9115	19.0156	19.2443	20.0357	24.1069	19.4319	51.8292	38.8471	61.3746	38.5361	41.3158	40.442	50.6836	40.098	protein_coding	HOXA9	chr7	27202054	27210117
ENSG00000078401	-2.37	7.876e-43	2.443e-40	down	2330	2337	2624	371	551	456	2430.33	459.333	12.8827	13.3119	14.267	2.10165	2.61541	2.28755	13.4872	2.33487	27.7413	25.4238	31.3718	4.2591	5.61506	4.61739	28.1789	4.83051	protein_coding	EDN1	chr6	12290596	12297427
ENSG00000078403	-0.7489	0.0002946	0.00134	FALSE	2479	2581	2640	1047	1665	1787	2566.67	1499.67	8.16458	10.8438	8.30052	4.90988	5.98017	5.46382	9.10298	5.45129	17.5814	20.7102	18.252	9.95012	12.8389	11.0287	18.8479	11.2726	protein_coding	MLLT10	chr10	21823094	22032559
ENSG00000078487	-0.971	6.546e-08	7.332e-07	FALSE	789	1043	807	425	464	422	879.667	437	4.14491	5.72595	4.20503	2.45234	2.21202	2.01276	4.69196	2.22571	8.92555	10.9358	9.24643	4.96978	4.74902	4.06274	9.70258	4.59385	protein_coding	ZCWPW1	chr7	99998449	100026615
ENSG00000078549	0.8895	0.5103	NA	FALSE	3	0	0	0	4	4	1	2.66667	0.004945	0	0	0	0.004861	0.005873	0.00164833	0.003578	0.010649	0	0	0	0.010435	0.011855	0.00354967	0.00743	protein_coding	ADCYAP1R1	chr7	31092076	31151089
ENSG00000078579	-0.871	0.5305	0.6418	FALSE	8	2	0	0	4	0	3.33333	1.33333	0.047867	0.009423	0	0	0.022796	0	0.0190967	0.00759867	0.103077	0.017996	0	0	0.048941	0	0.0403577	0.0163137	protein_coding	FGF20	chr8	16849678	16859690
ENSG00000078589	0.03691	0.9838	NA	FALSE	0	0	0	0	0	0	0	0	0	0	0	0	0	0	0	0	0	0	0	0	0	0	0	0	protein_coding	P2RY10	chrX	78200829	78217451
ENSG00000078596	-0.2898	0.6689	0.7603	FALSE	8	49	50	37	23	24	35.6667	28	0.050517	0.33962	0.324142	0.245652	0.125414	0.137239	0.238093	0.169435	0.108783	0.648626	0.712754	0.497825	0.269252	0.277016	0.490054	0.348031	protein_coding	ITM2A	chrX	78615881	78623164
ENSG00000078618	-0.6245	0.021	0.04976	FALSE	13266	12356	14517	5071	9433	11146	13379.7	8550	40.0372	38.6694	44.7835	15.8712	24.7761	33.7513	41.1634	24.7995	86.215	73.8532	98.4743	32.1639	53.1922	68.1267	86.1808	51.1609	protein_coding	NRD1	chr1	52254863	52344477
ENSG00000078668	-0.7506	0.0007179	0.002888	FALSE	6090	7291	5716	2704	3691	4745	6365.67	3713.33	51.8287	64.5682	47.752	23.5807	26.8967	36.5314	54.7163	29.003	111.607	123.316	105.002	47.7875	57.7449	73.7384	113.308	59.7569	protein_coding	VDAC3	chr8	42249142	42263415
ENSG00000078674	-0.8023	0.01617	0.04011	FALSE	1835	1561	1336	449	1163	1066	1577.33	892.667	3.28861	2.8255	2.3856	1.09075	1.74584	1.67353	2.83323	1.50337	7.08161	5.39631	5.24569	2.21047	3.74817	3.378	5.90787	3.11221	protein_coding	PCM1	chr8	17780349	17885478
ENSG00000078687	-0.4592	0.1454	0.2372	FALSE	466	293	518	201	394	317	425.667	304	0.609821	0.435341	0.68028	0.285267	0.492721	0.393564	0.575147	0.390517	1.31317	0.831441	1.49587	0.57811	1.05783	0.794408	1.21349	0.810116	protein_coding	TNRC6C	chr17	76000249	76104916
ENSG00000078699	-0.005547	0.9813	0.9884	FALSE	2193	1406	2340	1587	2146	2058	1979.67	1930.33	4.71503	2.80966	4.77921	3.58054	3.20688	3.09625	4.1013	3.29456	10.1532	5.36606	10.509	7.25616	6.88489	6.24975	8.6761	6.79693	protein_coding	CBFA2T2	chr20	32077881	32237842
ENSG00000078725	0.8108	4.782e-05	0.0002776	FALSE	2549	1828	2651	3419	4593	4048	2342.67	4020	9.13225	6.92977	9.399	12.3918	14.1424	13.3981	8.48701	13.3108	19.6652	13.2349	20.6675	25.1127	30.3625	27.044	17.8558	27.5064	protein_coding	BRINP1	chr9	121915736	122131745
ENSG00000078747	-1.117	0.0003215	0.001443	down	9229	9115	9989	2401	4131	6355	9444.33	4295.67	17.2902	16.9141	19.9164	4.81367	7.07732	12.0046	18.0402	7.9652	37.2323	32.3035	43.7941	9.75515	15.1944	24.2312	37.7766	16.3936	protein_coding	ITCH	chr20	32951041	33099198
ENSG00000078795	0.03691	0.9838	NA	FALSE	0	0	0	0	0	0	0	0	0	0	0	0	0	0	0	0	0	0	0	0	0	0	0	0	protein_coding	PKD2L2	chr5	137223657	137278436
ENSG00000078804	2.265	6.211e-20	3.659e-18	up	358	220	386	1300	1731	1512	321.333	1514.33	0.960104	0.607546	1.21488	3.58051	4.20263	3.72604	0.927511	3.83639	2.06746	1.16033	2.67141	7.25608	9.02267	7.52099	1.9664	7.93325	protein_coding	TP53INP2	chr20	33292094	33301243
ENSG00000078808	0.6096	9.991e-10	1.499e-08	FALSE	23735	21807	23878	32692	35074	35565	23140	34443.7	134.249	125.986	133.002	188.679	171.417	183.483	131.079	181.193	289.089	240.615	292.458	382.368	368.018	370.358	274.054	373.581	protein_coding	SDF4	chr1	1152288	1167411
ENSG00000078814	-1.142	0.007951	0.02223	down	65	43	36	19	18	25	48	20.6667	0.115495	0.081701	0.082676	0.034491	0.027145	0.03956	0.0932907	0.033732	0.248704	0.156038	0.181797	0.069897	0.058278	0.079852	0.195513	0.0693423	protein_coding	MYH7B	chr20	33563206	33590240
ENSG00000078898	0.03691	0.9838	NA	FALSE	0	0	0	0	0	0	0	0	0	0	0	0	0	0	0	0	0	0	0	0	0	0	0	0	protein_coding	BPIFB2	chr20	31595406	31611515
ENSG00000078900	0.4194	0.2822	0.3973	FALSE	25	32	30	27	43	45	29	38.3333	0.052151	0.070045	0.063285	0.057872	0.078613	0.086733	0.061827	0.074406	0.1123	0.133777	0.139158	0.11728	0.168775	0.175069	0.128412	0.153708	protein_coding	TP73	chr1	3569084	3652765
ENSG00000078902	0.7898	8.388e-13	2.104e-11	FALSE	4079	3760	4058	6403	7140	6518	3965.67	6687	13.8006	13.3853	13.7908	21.8052	20.3272	19.6677	13.6589	20.6	29.7178	25.564	30.3247	44.1893	43.6407	39.6991	28.5355	42.5097	protein_coding	TOLLIP	chr11	1295601	1330884
ENSG00000078967	0.04219	0.7229	0.8013	FALSE	1296	1426	1400	1366	1360	1410	1374	1378.67	4.48153	5.4784	4.26261	5.84898	4.4537	4.73284	4.74085	5.01184	9.65042	10.463	9.37305	11.8533	9.5617	9.5532	9.82882	10.3227	protein_coding	UBE2D4	chr7	43966037	43995735
ENSG00000079101	-1.418	0.2864	0.4009	FALSE	0	11	5	0	4	0	5.33333	1.33333	0	0.047638	0.022924	0	0.014914	0	0.0235207	0.00497133	0	0.090982	0.050407	0	0.032019	0	0.0471297	0.010673	protein_coding	CLUL1	chr18	596988	650334
ENSG00000079102	-0.007861	0.9938	0.9961	FALSE	25	12	0	9	7	20	12.3333	12	0.037114	0.017825	0	0.013621	0.008879	0.031021	0.018313	0.0178403	0.07992	0.034044	0	0.027603	0.019062	0.062616	0.037988	0.036427	protein_coding	RUNX1T1	chr8	92967203	93115514
ENSG00000079112	-1.498	0.003225	0.01035	down	100	43	73	33	13	26	72	24	0.302048	0.132976	0.229143	0.100679	0.031468	0.070745	0.221389	0.0676307	0.650422	0.253965	0.503861	0.204032	0.067559	0.142798	0.469416	0.13813	protein_coding	CDH17	chr8	95139399	95229531
ENSG00000079134	-1.222	1.012e-05	6.976e-05	down	2028	2163	1550	562	720	1134	1913.67	805.333	11.0749	11.526	8.0973	3.084	3.35826	5.40864	10.2327	3.9503	23.8483	22.013	17.8051	6.24989	7.20988	10.9173	21.2222	8.12569	protein_coding	THOC1	chr18	214520	268050
ENSG00000079150	-0.8244	0.0031	0.009986	FALSE	982	1150	955	375	525	813	1029	571	6.32517	9.51224	6.39698	2.52995	3.34604	5.92676	7.41146	3.93425	13.6205	18.167	14.0663	5.12707	7.18366	11.9631	15.2846	8.09128	protein_coding	FKBP7	chr2	179328391	179343327
ENSG00000079156	-0.7944	0.001523	0.005482	FALSE	2256	1607	2244	782	1308	1369	2035.67	1153	6.46534	4.0862	5.75333	1.62447	3.34237	3.5827	5.43495	2.84985	13.9223	7.80407	12.651	3.29207	7.17576	7.23166	11.4591	5.89983	protein_coding	OSBPL6	chr2	179059208	179264160
ENSG00000079215	0.5753	0.02365	0.0549	FALSE	243	231	268	239	435	414	247.333	362.667	0.779843	0.93604	0.775248	0.859493	1.07095	1.12754	0.830377	1.01933	1.67929	1.78771	1.70469	1.74181	2.29924	2.27592	1.7239	2.10566	protein_coding	SLC1A3	chr5	36606457	36688436
ENSG00000079246	0.06674	0.691	0.778	FALSE	18464	18490	19824	14925	22383	20989	18926	19432.3	61.1159	63.2949	64.2752	51.4593	63.3053	62.8289	62.8953	59.1978	131.605	120.884	141.335	104.285	135.911	126.82	131.275	122.338	protein_coding	XRCC5	chr2	216972187	217071026
ENSG00000079257	-2.038	3.55e-16	1.359e-14	down	3477	4963	3789	695	954	1272	4076.33	973.667	35.0707	51.4961	37.5859	7.17049	8.24675	11.6637	41.3842	9.02699	75.5203	98.3505	82.6476	14.5314	17.705	23.5431	85.5061	18.5932	protein_coding	LXN	chr3	158363611	158390482
ENSG00000079263	2.094	1.23e-25	1.176e-23	up	257	273	371	1124	1411	1231	300.333	1255.33	1.54702	1.994	2.42521	6.13595	6.13596	5.41754	1.98874	5.89648	3.33132	3.80826	5.33279	12.4348	13.1734	10.9353	4.15745	12.1811	protein_coding	SP140	chr2	231067826	231223762
ENSG00000079277	0.2168	0.04292	0.08929	FALSE	2561	2789	2774	2930	3209	3070	2708	3069.67	12.7281	14.1928	13.1432	14.0694	13.8257	13.0533	13.3547	13.6495	27.4083	27.1063	28.9005	28.5123	29.6826	26.348	27.805	28.1809	protein_coding	MKNK1	chr1	47023090	47082515
ENSG00000079308	0.1473	0.555	0.6625	FALSE	4155	2598	4501	3501	4867	3818	3751.33	4062	5.27918	3.50021	5.45122	4.61714	5.15791	4.62881	4.74354	4.80129	11.3681	6.68492	11.9867	9.35687	11.0736	9.34322	10.0132	9.92456	protein_coding	TNS1	chr2	218664512	218867718
ENSG00000079313	0.3527	0.03821	0.0814	FALSE	4964	3605	4834	5127	5747	5836	4467.67	5570	12.8415	9.84808	12.4945	13.6742	12.6539	13.6829	11.728	13.337	27.6526	18.8085	27.4742	27.7115	27.1668	27.6187	24.6451	27.499	protein_coding	REXO1	chr19	1815248	1848452
ENSG00000079332	0.4881	0.003087	0.009956	FALSE	6197	6754	6844	7084	9633	10494	6598.33	9070.33	21.2452	25.6263	24.5237	26.4636	29.5328	33.7071	23.7984	29.9012	45.7488	48.9426	53.925	53.6299	63.4043	68.0376	49.5388	61.6906	protein_coding	SAR1A	chr10	71907045	71930279
ENSG00000079335	-0.4256	0.1168	0.1997	FALSE	545	538	621	253	474	521	568	416	1.53409	1.56003	1.71322	0.692708	1.17954	1.2969	1.60245	1.05638	3.30347	2.97944	3.76721	1.40381	2.53236	2.61778	3.35004	2.18465	protein_coding	CDC14A	chr1	100810584	100985833
ENSG00000079337	0.7847	6.936e-10	1.074e-08	FALSE	2765	2306	2401	3947	4286	4328	2490.67	4187	7.95334	6.93852	6.86843	12.4556	10.9813	11.704	7.25343	11.7136	17.1265	13.2516	15.103	25.242	23.5758	23.6244	15.1604	24.1474	protein_coding	RAPGEF3	chr12	48128455	48164823
ENSG00000079385	2.688	0.0004267	0.001841	up	11	0	25	55	99	90	12	81.3333	0.062587	0	0.131754	0.216716	0.267954	0.272028	0.0647803	0.252233	0.134775	0	0.289714	0.439187	0.575272	0.549088	0.141496	0.521182	protein_coding	CEACAM1	chr19	43011456	43065386
ENSG00000079387	-0.8221	0.003451	0.01095	FALSE	1579	1133	1369	466	814	991	1360.33	757	3.74714	2.99884	3.3658	1.14471	1.80059	2.23607	3.37059	1.72712	8.069	5.72736	7.40105	2.31981	3.8657	4.51349	7.0658	3.56633	protein_coding	SENP1	chr12	48436681	48500091
ENSG00000079393	-1.186	0.4709	NA	NA	0	0	4	0	0	0	1.33333	0	0	0	0.020727	0	0	0	0.006909	0	0	0	0.045576	0	0	0	0.015192	0	protein_coding	DUSP13	chr10	76854192	76868979
ENSG00000079432	0.7049	0.0004141	0.001798	FALSE	6163	4177	6064	7827	9784	8508	5468	8706.33	10.9055	7.71046	11.1196	15.3371	15.4621	14.0302	9.91185	14.9431	23.4837	14.7259	24.4508	31.0813	33.1957	28.3199	20.8868	30.8656	protein_coding	CIC	chr19	42772689	42799949
ENSG00000079435	-0.4633	0.2842	0.3992	FALSE	156	100	74	43	81	111	110	78.3333	0.659444	0.538705	0.391306	0.127797	0.220078	0.334052	0.529818	0.227309	1.42003	1.02885	0.860443	0.258988	0.472487	0.674282	1.10311	0.468586	protein_coding	LIPE	chr19	42905659	42931578
ENSG00000079459	1.956	6.089e-71	7.712e-68	up	5464	5646	5089	20101	21113	20049	5399.67	20421	29.956	31.8125	27.1162	111.496	96.6939	105.192	29.6282	104.461	64.5064	60.7575	59.6258	225.953	207.593	212.329	61.6299	215.292	protein_coding	FDFT1	chr8	11653082	11696818
ENSG00000079462	0.7746	5.907e-12	1.318e-10	FALSE	3195	3238	2937	5100	5431	5094	3123.33	5208.33	35.8419	37.8372	32.2502	58.3254	52.5422	51.5157	35.3098	54.1278	77.1811	72.2638	70.9148	118.199	112.804	103.984	73.4532	111.662	protein_coding	PAFAH1B3	chr19	42801185	42807698
ENSG00000079482	-0.7095	0.005692	0.01669	FALSE	1687	1217	1830	649	1132	1062	1578	947.667	2.45689	1.86371	2.60681	0.950004	1.41217	1.5594	2.30913	1.30719	5.2906	3.55942	5.7321	1.92523	3.03182	3.14764	4.86071	2.70156	protein_coding	OPHN1	chrX	67262186	67653755
ENSG00000079557	0.03691	0.9838	NA	FALSE	0	0	0	0	0	0	0	0	0	0	0	0	0	0	0	0	0	0	0	0	0	0	0	0	protein_coding	AFM	chr4	74347400	74369691
ENSG00000079616	0.3036	0.001925	0.0067	FALSE	13044	12221	12425	14596	15728	15032	12563.3	15118.7	70.8152	68.3976	66.3601	81.6801	72.6457	73.7995	68.5243	76.0418	152.492	130.63	145.919	165.529	155.964	148.964	143.014	156.819	protein_coding	KIF22	chr16	29802040	29816706
ENSG00000079689	0.03691	0.9838	NA	FALSE	0	0	0	0	0	0	0	0	0	0	0	0	0	0	0	0	0	0	0	0	0	0	0	0	protein_coding	SCGN	chr6	25652464	25702011
ENSG00000079691	-0.546	0.008362	0.02317	FALSE	3778	3208	4200	1837	2865	2815	3728.67	2505.67	7.99786	7.07823	8.64736	3.914	5.09097	5.36249	7.90781	4.78915	17.2224	13.5184	19.0147	7.93192	10.9299	10.8241	16.5852	9.89531	protein_coding	LRRC16A	chr6	25279306	25620758
ENSG00000079739	0.3325	0.004133	0.01271	FALSE	12233	11831	12846	14808	16163	14325	12303.3	15098.7	55.6749	55.3989	57.491	69.0644	63.1099	59.1407	56.1883	63.7717	119.889	105.804	126.417	139.963	135.491	119.375	117.37	131.61	protein_coding	PGM1	chr1	64058947	64125916
ENSG00000079785	-0.285	0.2026	0.3079	FALSE	8419	8961	8032	4552	7749	8204	8470.67	6835	35.022	38.3881	32.8629	19.604	27.7512	30.9786	35.4243	26.1113	75.4154	73.3159	72.2621	39.7286	59.5793	62.5301	73.6645	53.946	protein_coding	DDX1	chr2	15731302	15771235
ENSG00000079805	0.1399	0.3507	0.4685	FALSE	45532	35426	44893	42788	47589	44885	41950.3	45087.3	152.357	120.591	147.6	146.711	135.892	136.487	140.183	139.697	328.081	230.312	324.558	297.318	291.749	275.498	294.317	288.188	protein_coding	DNM2	chr19	10828755	10944164
ENSG00000079819	-0.388	0.1011	0.1774	FALSE	16483	12602	18250	8514	14752	12240	15778.3	11835.3	44.9309	34.9234	48.0944	23.3799	33.962	29.5414	42.6496	28.9611	96.7532	66.6988	105.755	47.3805	72.9134	59.6291	89.7356	59.9743	protein_coding	EPB41L2	chr6	131160487	131384462
ENSG00000079841	0.03691	0.9838	NA	FALSE	0	0	0	0	0	0	0	0	0	0	0	0	0	0	0	0	0	0	0	0	0	0	0	0	protein_coding	RIMS1	chr6	72596406	73112845
ENSG00000079931	-0.8821	7.383e-05	0.0004031	FALSE	9728	9193	11295	3667	6101	6341	10072	5369.67	36.0104	35.0732	40.9668	13.9541	19.4238	21.2613	37.3501	18.2131	77.544	66.9848	90.0818	28.2787	41.7011	42.9158	78.2035	37.6319	protein_coding	MOXD1	chr6	132617194	132722684
ENSG00000079950	-0.557	0.08631	0.1558	FALSE	3550	3675	3709	1315	2331	3688	3644.67	2444.67	3.17378	3.65405	3.51484	1.1498	1.8397	3.15072	3.44756	2.04674	6.83433	6.97872	7.72878	2.33014	3.94968	6.35971	7.18061	4.21317	protein_coding	STX7	chr6	132767006	132834337
ENSG00000079974	0.1709	0.1365	0.2258	FALSE	2504	2359	2349	2651	2556	2702	2404	2636.33	12.7865	12.5893	12.1768	14.1721	11.4899	12.6828	12.5175	12.7816	27.5342	24.0439	26.7754	28.7205	24.6679	25.6002	26.1178	26.3295	protein_coding	RABL2B	chr22	51205929	51222091
ENSG00000079999	0.5922	1.177e-07	1.243e-06	FALSE	5190	4830	5227	7399	7774	7225	5082.33	7466	21.9738	20.4745	21.6196	32.101	27.4541	27.317	21.356	28.9574	47.3179	39.1035	47.5393	65.0543	58.9415	55.1392	44.6536	59.7117	protein_coding	KEAP1	chr19	10596796	10614417
ENSG00000080007	1.49	0.3629	NA	NA	0	0	0	5	0	0	0	1.66667	0	0	0	0.02153	0	0	0	0.00717667	0	0	0	0.043631	0	0	0	0.0145437	protein_coding	DDX43	chr6	74104471	74127292
ENSG00000080031	-0.8782	1.742e-06	1.424e-05	FALSE	1789	1307	1653	708	927	891	1583	842	5.72334	4.41455	5.22537	2.24523	2.53245	2.56723	5.12109	2.4483	12.3245	8.43118	11.49	4.55008	5.43694	5.18193	10.7486	5.05632	protein_coding	PTPRH	chr19	55692616	55720874
ENSG00000080166	-0.1098	0.9361	0.9574	FALSE	5	0	4	0	8	0	3	2.66667	0.010731	0	0.009681	0	0.016847	0	0.006804	0.00561567	0.023108	0	0.021287	0	0.03617	0	0.0147983	0.0120567	protein_coding	DCT	chr13	95089558	95131936
ENSG00000080189	0.2376	0.0285	0.06412	FALSE	5427	5485	5200	6232	6143	6126	5370.67	6167	28.4273	30.5498	27.2716	35.2927	28.3263	30.1613	28.7495	31.2601	61.2146	58.3458	59.9675	71.5224	60.8141	60.8804	59.8426	64.4056	protein_coding	SLC35C2	chr20	44978167	44993043
ENSG00000080200	-0.4016	0.2947	0.4097	FALSE	649	399	506	178	506	478	518	387.333	1.5513	0.979481	1.17121	0.428082	1.02317	1.04458	1.234	0.831943	3.34053	1.87067	2.57537	0.86753	2.19665	2.10848	2.59552	1.72422	protein_coding	CRYBG3	chr3	97595819	97663810
ENSG00000080224	-1.223	0.07678	0.1416	FALSE	24	39	13	10	4	16	25.3333	10	0.066101	0.216629	0.053613	0.028643	0.018698	0.040263	0.112114	0.0292013	0.142341	0.41373	0.117891	0.058046	0.040142	0.081271	0.224654	0.0598197	protein_coding	EPHA6	chr3	96533425	97471304
ENSG00000080293	1.022	0.5365	NA	NA	0	0	0	0	0	3	0	1	0	0	0	0	0	0.015687	0	0.005229	0	0	0	0	0	0.031663	0	0.0105543	protein_coding	SCTR	chr2	120197419	120282070
ENSG00000080298	-0.9727	0.002415	0.00811	FALSE	400	395	437	118	197	302	410.667	205.667	0.604465	0.632804	0.788689	0.192829	0.330667	0.446287	0.675319	0.323261	1.30164	1.20857	1.73425	0.390778	0.709912	0.900827	1.41482	0.667172	protein_coding	RFX3	chr9	3218297	3526004
ENSG00000080345	-0.9005	0.003106	0.01	FALSE	2807	2612	1780	745	1507	1546	2399.67	1266	2.4363	2.34603	1.55856	0.781128	1.08914	1.41862	2.11363	1.0963	5.24626	4.4806	3.42712	1.583	2.33828	2.86347	4.38466	2.26158	protein_coding	RIF1	chr2	152266397	152364527
ENSG00000080371	-0.3097	0.1248	0.2103	FALSE	3265	3252	3697	1925	3031	3134	3404.67	2696.67	5.98392	6.20785	6.71503	3.66208	4.83207	5.21041	6.30226	4.56819	12.8856	11.8561	14.7657	7.4214	10.374	10.5172	13.1691	9.43753	protein_coding	RAB21	chr12	72148654	72184699
ENSG00000080493	-0.451	0.05628	0.1108	FALSE	1389	1416	1395	650	1172	1199	1400	1007	2.09499	2.18058	2.24658	1.10462	1.59343	1.70538	2.17405	1.46781	4.51131	4.16461	4.93999	2.23858	3.42094	3.4423	4.53864	3.03394	protein_coding	SLC4A4	chr4	72053003	72437804
ENSG00000080503	0.04839	0.8433	0.8934	FALSE	4288	3079	4845	3001	4924	4469	4070.67	4131.33	8.89518	6.77446	10.1801	6.58297	8.61131	8.57756	8.61658	7.92395	19.1547	12.9383	22.385	13.3407	18.4877	17.3137	18.1593	16.3807	protein_coding	SMARCA2	chr9	2015342	2193624
ENSG00000080511	0.03691	0.9838	NA	FALSE	0	0	0	0	0	0	0	0	0	0	0	0	0	0	0	0	0	0	0	0	0	0	0	0	protein_coding	RDH8	chr19	10123925	10132955
ENSG00000080546	-0.168	0.6476	0.7418	FALSE	250	210	296	110	242	312	252	221.333	0.823132	0.80266	1.01447	0.372132	0.746904	1.11405	0.880086	0.744361	1.77251	1.53297	2.2307	0.754144	1.60354	2.2487	1.8454	1.53546	protein_coding	SESN1	chr6	109307640	109416022
ENSG00000080561	-0.1961	0.4431	0.5617	FALSE	824	946	1072	535	856	1048	947.333	813	3.37605	4.02514	4.51886	2.28132	2.99249	4.16447	3.97335	3.14609	7.2699	7.68745	9.9365	4.6232	6.42461	8.40596	8.29795	6.48459	protein_coding	MID2	chrX	107068985	107170423
ENSG00000080572	0.03691	0.9838	NA	FALSE	0	0	0	0	0	0	0	0	0	0	0	0	0	0	0	0	0	0	0	0	0	0	0	0	protein_coding	PIH1D3	chrX	106449862	106487473
ENSG00000080573	-1.544	0.1633	0.26	FALSE	11	6	17	9	0	0	11.3333	3	0.019473	0.009504	0.029678	0.015609	0	0	0.0195517	0.005203	0.041933	0.018152	0.065258	0.031633	0	0	0.041781	0.0105443	protein_coding	COL5A3	chr19	10070237	10121147
ENSG00000080603	0.745	0.0001442	0.0007186	FALSE	6862	4927	7133	8857	11752	10406	6307.33	10338.3	7.72818	5.61768	8.65098	9.83631	12.3794	10.618	7.33228	10.9446	16.6417	10.729	19.0226	19.9338	26.5774	21.4324	15.4644	22.6479	protein_coding	SRCAP	chr16	30709530	30755602
ENSG00000080608	-0.9866	0.003977	0.01231	FALSE	2462	2571	1930	572	1267	1631	2321	1156.67	11.9559	12.9644	9.32251	2.85674	5.31342	7.4381	11.4143	5.20275	25.7454	24.7602	20.4993	5.78932	11.4074	15.0138	23.6683	10.7368	protein_coding	KIAA0020	chr9	2720469	2844241
ENSG00000080618	0.03691	0.9838	NA	FALSE	0	0	0	0	0	0	0	0	0	0	0	0	0	0	0	0	0	0	0	0	0	0	0	0	protein_coding	CPB2	chr13	46627321	46679211
ENSG00000080644	0.4788	0.4791	0.5954	FALSE	9	8	7	6	11	17	8	11.3333	0.031133	0.027345	0.021315	0.018769	0.031957	0.081944	0.0265977	0.0442233	0.067042	0.052225	0.046869	0.038036	0.068608	0.165403	0.0553787	0.0906823	protein_coding	CHRNA3	chr15	78885394	78913637
ENSG00000080709	2.231	0.1696	NA	NA	0	0	0	0	0	11	0	3.66667	0	0	0	0	0	0.034018	0	0.0113393	0	0	0	0	0	0.068666	0	0.0228887	protein_coding	KCNN2	chr5	113696642	113832337
ENSG00000080802	0.2952	0.2386	0.3503	FALSE	1246	864	1199	929	1644	1415	1103	1329.33	4.01893	2.83984	3.77755	2.97133	4.47561	4.01524	3.54544	3.82073	8.65425	5.42369	8.30646	6.02154	9.60874	8.10473	7.46147	7.91167	protein_coding	CNOT4	chr7	135046547	135194875
ENSG00000080815	-0.1549	0.2823	0.3974	FALSE	5303	5244	6168	4164	5386	5134	5571.67	4894.67	14.4122	14.5944	17.1014	9.50268	13.5325	9.92754	15.3694	10.9876	31.035	27.8733	37.6043	19.2577	29.0531	20.0387	32.1709	22.7831	protein_coding	PSEN1	chr14	73603126	73690399
ENSG00000080819	0.3184	0.03309	0.07239	FALSE	3248	3009	3479	3267	4439	4177	3245.33	3961	12.9789	12.4756	13.7555	13.3651	15.2927	15.3088	13.07	14.6555	27.9485	23.8266	30.2469	27.085	32.8321	30.9007	27.3407	30.2726	protein_coding	CPOX	chr3	98239976	98312567
ENSG00000080822	-1.443	5.982e-08	6.74e-07	down	8430	8283	8004	1867	2928	4152	8239	2982.33	45.9694	47.7093	42.6296	9.11926	12.8267	22.4196	45.4361	14.7885	98.9893	91.118	93.7381	18.4806	27.5377	45.2537	94.6151	30.424	protein_coding	CLDND1	chr3	98216756	98241910
ENSG00000080823	-1.241	2.153e-15	7.559e-14	down	1417	1732	1675	569	726	699	1608	664.667	8.55564	11.0755	10.2196	3.5815	4.07791	3.68885	9.95024	3.78276	18.4235	21.1526	22.4719	7.2581	8.75492	7.44591	20.6827	7.81964	protein_coding	MOK	chr14	102690837	102771537
ENSG00000080824	0.2067	0.562	0.6686	FALSE	30879	36291	24967	18777	30722	55463	30712.3	34987.3	102.959	123.934	81.4966	63.8107	87.6778	167.325	102.796	106.271	221.709	236.696	179.203	129.316	188.237	337.745	212.536	218.432	protein_coding	HSP90AA1	chr14	102547075	102606036
ENSG00000080839	-0.7323	0.01608	0.03993	FALSE	1937	1431	1755	564	1323	1152	1707.67	1013	3.8598	2.97185	3.44559	1.16291	2.27567	2.08631	3.42575	1.84163	8.31159	5.67582	7.57649	2.35671	4.88565	4.2112	7.18797	3.81785	protein_coding	RBL1	chr20	35624752	35724398
ENSG00000080845	0.06136	0.7612	0.8313	FALSE	9870	6686	9793	7940	10117	8807	8783	8954.67	42.3681	30.2364	41.9139	35.6506	37.3891	34.549	38.1728	35.8629	91.2344	57.7474	92.1644	72.2478	80.271	69.7368	80.3821	74.0852	protein_coding	DLGAP4	chr20	34894258	35157040
ENSG00000080854	1.244	0.4482	NA	NA	0	0	0	0	4	0	0	1.33333	0	0	0	0	0.00441	0	0	0.00147	0	0	0	0	0.009467	0	0	0.00315567	protein_coding	IGSF9B	chr11	133778459	133826880
ENSG00000080910	0.03691	0.9838	NA	FALSE	0	0	0	0	0	0	0	0	0	0	0	0	0	0	0	0	0	0	0	0	0	0	0	0	protein_coding	CFHR2	chr1	196788898	196928356
ENSG00000080986	-1.331	5.917e-05	0.0003327	down	5653	7277	4923	1381	2056	3556	5951	2331	31.0095	40.7148	26.7119	7.77888	9.76123	17.2999	32.8121	11.6133	66.7751	77.7597	58.7367	15.7643	20.9565	34.9198	67.7572	23.8802	protein_coding	NDC80	chr18	2571510	2616634
ENSG00000081014	-0.7234	0.1131	0.1945	FALSE	870	804	941	168	589	814	871.667	523.667	1.44653	1.3762	1.53903	0.286369	0.840826	1.23118	1.45392	0.786126	3.11491	2.62835	3.38417	0.580341	1.80518	2.48513	3.04248	1.62355	protein_coding	AP4E1	chr15	51200869	51298097
ENSG00000081019	-0.2573	0.2944	0.4094	FALSE	928	780	856	455	814	840	854.667	703	1.58402	1.36421	1.42859	0.792196	1.1858	1.29437	1.45894	1.09079	3.41099	2.60544	3.14132	1.60543	2.54581	2.61268	3.05258	2.25464	protein_coding	RSBN1	chr1	114304454	114355098
ENSG00000081026	-0.6828	0.02237	0.05249	FALSE	948	609	891	306	588	606	816	500	2.66589	1.63963	2.54535	1.3862	2.14727	1.65092	2.28362	1.72813	5.74065	3.13147	5.59697	2.8092	4.61	3.33237	4.82303	3.58385	protein_coding	MAGI3	chr1	113933371	114228545
ENSG00000081041	1.283	3.121e-09	4.372e-08	up	1962	1690	2213	3421	4799	5792	1955	4670.67	18.9857	16.8275	21.373	33.9919	39.468	52.9151	19.0621	42.125	40.8834	32.1382	46.9971	68.8864	84.7344	106.809	40.0063	86.8098	protein_coding	CXCL2	chr4	74962752	74965010
ENSG00000081051	-0.3916	0.6048	0.706	FALSE	55	45	12	46	8	27	37.3333	27	0.245863	0.576553	0.178187	0.706971	0.027563	0.365417	0.333534	0.36665	0.529435	1.10113	0.391816	1.43271	0.059174	0.737591	0.674128	0.743159	protein_coding	AFP	chr4	74296855	74321891
ENSG00000081052	1.281	0.0009409	0.00364	up	16	21	24	43	59	47	20.3333	49.6667	0.017044	0.023846	0.026636	0.04949	0.056797	0.048434	0.0225087	0.0515737	0.036701	0.045543	0.058571	0.100293	0.121938	0.097763	0.0469383	0.106665	protein_coding	COL4A4	chr2	227867427	228028829
ENSG00000081059	1.239	6.427e-11	1.201e-09	up	2602	1904	2692	4991	6307	5303	2399.33	5533.67	9.31395	8.15262	9.87503	19.6486	19.8453	17.3494	9.11386	18.9478	20.0564	15.5704	21.7142	39.8189	42.6061	35.0197	19.1137	39.1483	protein_coding	TCF7	chr5	133450402	133487556
ENSG00000081087	0.2358	0.395	0.5144	FALSE	2878	3625	2776	2254	3586	4916	3093	3585.33	7.35058	10.084	7.19456	6.02589	7.78302	11.5962	8.20971	8.46838	15.8286	19.2591	15.8201	12.2118	16.7095	23.4069	16.9692	17.4427	protein_coding	OSTM1	chr6	108362613	108487058
ENSG00000081138	-1.186	0.4709	NA	NA	4	0	0	0	0	0	1.33333	0	0.060691	0	0	0	0	0	0.0202303	0	0.130691	0	0	0	0	0	0.0435637	0	protein_coding	CDH7	chr18	63417488	63548638
ENSG00000081148	-0.3901	0.7798	0.8455	FALSE	0	14	8	0	0	16	7.33333	5.33333	0	0.018949	0.010078	0	0	0.018737	0.00967567	0.00624567	0	0.036189	0.022161	0	0	0.037821	0.01945	0.012607	protein_coding	IMPG2	chr3	100941390	101039404
ENSG00000081154	-0.675	0.01401	0.03558	FALSE	9872	11941	9970	4063	6460	9075	10594.3	6532.67	51.9531	67.0335	52.5254	21.246	30.6354	44.2356	57.1707	32.039	111.874	128.025	115.498	43.0561	65.7716	89.2892	118.466	66.039	protein_coding	PCNP	chr3	101292939	101313281
ENSG00000081177	0.0915	0.5149	0.6277	FALSE	2354	2328	2739	2269	2848	2610	2473.67	2575.67	8.5591	8.81739	9.65038	8.52383	8.66331	8.80346	9.00896	8.66354	18.431	16.84	21.2202	17.274	18.5994	17.7697	18.8304	17.881	protein_coding	EXD2	chr14	69658228	69709075
ENSG00000081181	-0.8577	2.437e-11	4.896e-10	FALSE	2647	2992	2608	1345	1484	1614	2749	1481	14.6049	17.0372	14.1536	7.62772	7.04996	8.10323	15.2653	7.59364	31.4499	32.5387	31.1223	15.458	15.1356	16.3563	31.7037	15.65	protein_coding	ARG2	chr14	68086515	68118437
ENSG00000081189	-0.6484	0.1945	0.2987	FALSE	244	202	293	45	206	216	246.333	155.667	0.568796	0.599388	0.847399	0.117895	0.40437	0.38077	0.671861	0.301012	1.22483	1.14475	1.86334	0.238922	0.868144	0.768582	1.41097	0.625216	protein_coding	MEF2C	chr5	88013975	88199922
ENSG00000081237	-0.7001	0.677	NA	FALSE	0	0	2	0	0	0	0.666667	0	0	0	0.003768	0	0	0	0.001256	0	0	0	0.008285	0	0	0	0.00276167	0	protein_coding	PTPRC	chr1	198607801	198726545
ENSG00000081248	0.4954	0.4825	0.5986	FALSE	8	10	7	19	7	9	8.33333	11.6667	0.013931	0.018082	0.01138	0.035497	0.010457	0.014278	0.0144643	0.0200773	0.029998	0.034534	0.025023	0.071936	0.02245	0.02882	0.0298517	0.0410687	protein_coding	CACNA1S	chr1	201008642	201081694
ENSG00000081277	-0.2	0.8949	NA	FALSE	0	4	0	0	0	3	1.33333	1	0	0.006492	0	0	0	0.005371	0.002164	0.00179033	0	0.012399	0	0	0	0.010841	0.004133	0.00361367	protein_coding	PKP1	chr1	201252580	201302121
ENSG00000081307	-0.9439	0.001411	0.005143	FALSE	2086	2032	2156	593	1164	1458	2091.33	1071.67	6.58616	7.03008	7.06713	2.05854	3.45532	4.67843	6.89446	3.39743	14.1825	13.4265	15.5399	4.17174	7.41827	9.44336	14.383	7.01112	protein_coding	UBA5	chr3	132373290	132396941
ENSG00000081320	-1.098	0.0007376	0.002952	down	3971	4517	3891	994	1938	2776	4126.33	1902.67	8.53274	10.1433	8.13537	2.28432	3.55193	5.45393	8.93714	3.7634	18.3742	19.3723	17.8889	4.6293	7.62568	11.0087	18.5451	7.75457	protein_coding	STK17B	chr2	196998290	197041227
ENSG00000081377	-0.3448	0.3059	0.422	FALSE	1572	1132	1823	617	1458	1442	1509	1172.33	3.76901	3.00047	4.67264	1.5656	3.39016	3.17982	3.81404	2.71186	8.11608	5.73049	10.2747	3.17276	7.27837	6.41844	8.04041	5.62319	protein_coding	CDC14B	chr9	99252523	99382112
ENSG00000081386	-0.4775	0.2186	0.3268	FALSE	440	573	516	165	359	561	509.667	361.667	0.95073	1.39198	1.14598	0.661127	0.670331	1.12816	1.1629	0.819874	2.04728	2.65849	2.51989	1.33981	1.43914	2.27719	2.40855	1.68538	protein_coding	ZNF510	chr9	99518147	99540411
ENSG00000081479	0.03691	0.9838	NA	FALSE	0	0	0	0	0	0	0	0	0	0	0	0	0	0	0	0	0	0	0	0	0	0	0	0	protein_coding	LRP2	chr2	169983619	170219195
ENSG00000081665	-0.8184	0.0004826	0.002043	FALSE	229	193	195	108	95	137	205.667	113.333	0.965015	1.02452	0.526555	0.298225	0.233052	0.425405	0.838697	0.318894	2.07804	1.95669	1.15784	0.604369	0.500341	0.858674	1.73086	0.654461	protein_coding	ZNF506	chr19	19896648	19932560
ENSG00000081692	0.5784	2.626e-06	2.068e-05	FALSE	2085	1945	1882	2878	2978	2744	1970.67	2866.67	8.94204	8.59466	8.03833	12.5572	11.0492	10.7423	8.52501	11.4496	19.2556	16.4146	17.6755	25.4478	23.7217	21.6833	17.7819	23.6176	protein_coding	JMJD4	chr1	227918126	227923112
ENSG00000081721	-0.1946	0.2802	0.3953	FALSE	1532	2016	1823	1241	1638	1716	1790.33	1531.67	14.2897	19.2981	16.5049	11.7577	13.2917	14.8152	16.6976	13.2882	30.7712	36.8567	36.2927	23.8276	28.5362	29.9044	34.6402	27.4227	protein_coding	DUSP12	chr1	161719548	161727028
ENSG00000081760	0.6438	0.0001338	0.0006735	FALSE	2133	1587	2135	2813	3133	2980	1951.67	2975.33	7.31337	5.46342	7.19506	9.95515	9.00753	9.39237	6.65728	9.45168	15.7484	10.4344	15.8212	20.1746	19.3384	18.9584	14.0013	19.4905	protein_coding	AACS	chr12	125549925	125627873
ENSG00000081791	-0.04406	0.742	0.8165	FALSE	2201	2172	2574	1989	2348	2243	2315.67	2193.33	8.51576	8.82317	10.4561	9.44839	8.9589	8.20112	9.265	8.86947	18.3376	16.851	22.9918	19.1476	19.234	16.5539	19.3935	18.3118	protein_coding	KIAA0141	chr5	141303373	141321612
ENSG00000081800	0.03691	0.9838	NA	FALSE	0	0	0	0	0	0	0	0	0	0	0	0	0	0	0	0	0	0	0	0	0	0	0	0	protein_coding	SLC13A1	chr7	122753585	122840040
ENSG00000081803	-0.06429	0.9021	0.9339	FALSE	41	50	49	21	32	79	46.6667	44	0.076033	0.093308	0.088226	0.040021	0.048727	0.132832	0.0858557	0.07386	0.163727	0.178206	0.194001	0.081105	0.104613	0.26812	0.178645	0.151279	protein_coding	CADPS2	chr7	121958481	122526813
ENSG00000081818	-1.548	0.343	NA	NA	0	6	0	0	0	0	2	0	0	0.016845	0	0	0	0	0.005615	0	0	0.032173	0	0	0	0	0.0107243	0	protein_coding	PCDHB4	chr5	140501581	140505201
ENSG00000081842	0.03691	0.9838	NA	FALSE	0	0	0	0	0	0	0	0	0	0	0	0	0	0	0	0	0	0	0	0	0	0	0	0	protein_coding	PCDHA6	chr5	140207563	140391929
ENSG00000081853	0.4644	0.7876	NA	FALSE	0	0	0	1	0	0	0	0.333333	0	0	0	0.003171	0	0	0	0.001057	0	0	0	0.006426	0	0	0	0.002142	protein_coding	PCDHGA2	chr5	140718539	140892546
ENSG00000081870	-0.4777	0.02198	0.0517	FALSE	3781	5913	4120	2950	3444	3291	4604.67	3228.33	46.8473	75.3842	50.3742	37.287	36.4432	36.9177	57.5353	36.8826	100.88	143.973	110.768	75.564	78.2403	74.518	118.54	76.1074	protein_coding	HSPB11	chr1	54382247	54411602
ENSG00000081913	0.6197	0.0133	0.03411	FALSE	869	569	896	942	1464	1107	778	1171	1.52564	1.02634	1.54675	1.69446	2.20787	1.76415	1.36624	1.88883	3.28528	1.96016	3.40115	3.43391	4.7401	3.56091	2.8822	3.91164	protein_coding	PHLPP1	chr18	60382672	60647666
ENSG00000081923	-0.6553	0.01721	0.04223	FALSE	1774	1550	2060	682	1246	1437	1794.67	1121.67	3.44183	3.07362	3.89079	1.34694	2.13047	2.5291	3.46875	2.00217	7.41155	5.87018	8.55546	2.72964	4.57393	5.10497	7.27906	4.13618	protein_coding	ATP8B1	chr18	55313658	55470333
ENSG00000081985	1.45	0.2802	0.3954	FALSE	0	4	0	0	12	4	1.33333	5.33333	0	0.009632	0	0	0.026758	0.010104	0.00321067	0.0122873	0	0.018396	0	0	0.057448	0.020396	0.006132	0.025948	protein_coding	IL12RB2	chr1	67773047	67862583
ENSG00000082014	0.03977	0.7704	0.8384	FALSE	1679	1575	1656	1684	1724	1505	1636.67	1637.67	10.1044	9.40877	9.79466	10.4579	8.72451	8.23782	9.76927	9.14007	21.7585	17.9694	21.5375	21.1934	18.7307	16.628	20.4218	18.8507	protein_coding	SMARCD3	chr7	150935850	150974982
ENSG00000082068	-0.3482	0.01232	0.03199	FALSE	2832	3295	3018	1992	2490	2544	3048.33	2342	10.6702	12.6711	11.1086	7.65248	8.05601	8.59483	11.4833	8.10111	22.9769	24.2	24.4267	15.5081	17.2955	17.3486	23.8679	16.7174	protein_coding	WDR70	chr5	37379314	37753537
ENSG00000082074	0.03691	0.9838	NA	FALSE	0	0	0	0	0	0	0	0	0	0	0	0	0	0	0	0	0	0	0	0	0	0	0	0	protein_coding	FYB	chr5	39105338	39274630
ENSG00000082126	-0.5198	0.3564	0.4744	FALSE	26	25	23	6	22	22	24.6667	16.6667	0.115688	0.113352	0.098304	0.023911	0.08979	0.087713	0.109115	0.067138	0.24912	0.216487	0.216161	0.048457	0.192771	0.177047	0.227256	0.139425	protein_coding	MPP4	chr2	202509593	202563417
ENSG00000082146	0.03143	0.8633	0.9068	FALSE	3251	3208	3628	2605	3404	4097	3362.33	3368.67	16.3132	16.5801	17.7665	13.2441	14.5363	18.5563	16.8866	15.4456	35.1285	31.6656	39.0667	26.8399	31.208	37.4557	35.2869	31.8345	protein_coding	STRADB	chr2	202252581	202345569
ENSG00000082153	-0.626	0.04519	0.09312	FALSE	16814	17463	15853	5835	10541	15673	16710	10683	56.6634	60.2001	52.0571	20.0506	30.2542	47.9565	56.3069	32.7538	122.018	114.974	114.468	40.6335	64.9531	96.7998	117.153	67.4621	protein_coding	BZW1	chr2	201675317	201688569
ENSG00000082175	0.03691	0.9838	NA	FALSE	0	0	0	0	0	0	0	0	0	0	0	0	0	0	0	0	0	0	0	0	0	0	0	0	protein_coding	PGR	chr11	100900355	101001255
ENSG00000082196	-0.8076	0.1937	0.2977	FALSE	62	41	58	7	30	53	53.6667	30	0.406705	0.340109	0.406377	0.025782	0.100034	0.286016	0.384397	0.137277	0.875788	0.649562	0.893583	0.052248	0.214765	0.577322	0.806311	0.281445	protein_coding	C1QTNF3	chr5	34019553	34043937
ENSG00000082212	-0.4992	0.01756	0.04292	FALSE	5024	5650	5478	2617	4036	4571	5384	3741.33	17.9186	20.8065	19.1791	9.59577	12.3953	14.7823	19.3014	12.2578	38.5854	39.7376	42.1728	19.4463	26.6116	29.838	40.1653	25.2987	protein_coding	ME2	chr18	48405419	48474691
ENSG00000082213	-0.5234	0.08289	0.1509	FALSE	2527	2319	2746	959	1853	2397	2530.67	1736.33	8.17166	7.62494	8.95012	3.1906	5.06299	7.15217	8.24891	5.13526	17.5967	14.5626	19.6804	6.46591	10.8698	14.4366	17.2799	10.5908	protein_coding	C5orf22	chr5	31532373	31555165
ENSG00000082258	-0.7293	0.03345	0.07302	FALSE	1530	1667	1505	445	1047	1310	1567.33	934	3.25936	3.44086	2.74322	0.978195	1.7426	2.12977	3.14781	1.61685	7.01863	6.57156	6.03206	1.98236	3.7412	4.29892	6.54075	3.34083	protein_coding	CCNT2	chr2	135675805	135716912
ENSG00000082269	-0.6746	0.04444	0.09189	FALSE	773	765	536	239	426	615	691.333	426.667	1.94502	1.75431	1.40131	0.554506	0.780665	1.30978	1.70021	0.881649	4.18836	3.35048	3.08134	1.12374	1.67602	2.64377	3.54006	1.81451	protein_coding	FAM135A	chr6	71122644	71270877
ENSG00000082293	0.03691	0.9838	NA	FALSE	0	0	0	0	0	0	0	0	0	0	0	0	0	0	0	0	0	0	0	0	0	0	0	0	protein_coding	COL19A1	chr6	70576463	70919679
ENSG00000082397	-3.466	0.01322	0.03395	down	19	0	12	0	0	0	10.3333	0	0.043311	0	0.025696	0	0	0	0.0230023	0	0.093264	0	0.056501	0	0	0	0.0499217	0	protein_coding	EPB41L3	chr18	5392383	5630699
ENSG00000082438	-0.1125	0.7653	0.8347	FALSE	1285	799	980	426	1207	1169	1021.33	934	2.15993	1.62239	1.55028	0.855381	1.51213	2.11796	1.77753	1.49516	4.65114	3.09854	3.40891	1.73347	3.24642	4.27508	3.71953	3.08499	protein_coding	COBLL1	chr2	165510134	165700189
ENSG00000082458	-0.5534	8.726e-05	0.000465	FALSE	911	1008	927	541	683	671	948.667	631.667	2.05579	2.32482	2.03905	1.24174	1.32516	1.35126	2.13989	1.30605	4.42689	4.44009	4.48365	2.51646	2.845	2.7275	4.45021	2.69632	protein_coding	DLG3	chrX	69664711	69725337
ENSG00000082482	0.03691	0.9838	NA	FALSE	0	0	0	0	0	0	0	0	0	0	0	0	0	0	0	0	0	0	0	0	0	0	0	0	protein_coding	KCNK2	chr1	215179118	215410436
ENSG00000082497	-0.2973	0.3075	0.4237	FALSE	941	601	950	427	789	778	830.667	664.667	2.16695	1.42521	2.07185	1.09375	1.7537	1.67376	1.888	1.50707	4.66626	2.72194	4.55579	2.21655	3.76505	3.37847	3.98133	3.12002	protein_coding	SERTAD4	chr1	210406144	210419976
ENSG00000082512	-0.4752	0.2352	0.3463	FALSE	198	137	152	56	117	172	162.333	115	0.64986	0.413415	0.42767	0.159051	0.276396	0.467763	0.496982	0.30107	1.39939	0.789566	0.940403	0.322324	0.593397	0.944176	1.04312	0.619966	protein_coding	TRAF5	chr1	211499957	211548288
ENSG00000082515	-0.3666	0.05375	0.1069	FALSE	4666	5720	4106	3978	3514	3429	4830.67	3640.33	17.6996	25.9824	15.9181	15.5114	11.3072	12.034	19.8667	12.9509	38.1139	49.6228	35.0023	31.4347	24.2755	24.2905	40.913	26.6669	protein_coding	MRPL22	chr5	154320630	154348971
ENSG00000082516	0.618	0.013	0.03348	FALSE	1741	1062	1720	1999	2748	2037	1507.67	2261.33	3.63309	2.30693	3.53817	4.281	4.92503	3.85643	3.1594	4.35415	7.82341	4.4059	7.78008	8.67566	10.5736	7.78418	6.6698	9.01115	protein_coding	GEMIN5	chr5	154266976	154317769
ENSG00000082556	2.33	0.1517	NA	NA	0	0	0	0	0	12	0	4	0	0	0	0	0	0.024425	0	0.00814167	0	0	0	0	0	0.049301	0	0.0164337	protein_coding	OPRK1	chr8	54138284	54164257
ENSG00000082641	-0.03635	0.7627	0.8326	FALSE	47431	43775	51149	42079	48633	44757	47451.7	45156.3	115.148	109.834	121.601	104.364	101.227	98.7304	115.528	101.441	247.957	209.767	267.388	211.5	217.325	199.286	241.704	209.37	protein_coding	NFE2L1	chr17	46125691	46138849
ENSG00000082684	-1.149	3.891e-07	3.708e-06	down	5397	3434	5606	1864	2368	2127	4812.33	2119.67	15.5923	9.59278	14.339	5.21105	5.22874	4.84626	13.1747	5.09535	33.576	18.3209	31.53	10.5605	11.2256	9.78214	27.8089	10.5227	protein_coding	SEMA5B	chr3	122628041	122747452
ENSG00000082701	0.2226	0.3363	0.4535	FALSE	3486	2607	3494	2558	4192	4238	3195.67	3662.67	5.39548	3.96874	5.1828	4.50192	6.09915	6.18793	4.84901	5.59633	11.6185	7.57975	11.3964	9.12338	13.0943	12.4903	10.1982	11.5693	protein_coding	GSK3B	chr3	119540170	119813264
ENSG00000082781	0.5001	0.0001215	0.0006194	FALSE	54177	45618	54943	66409	75661	71507	51579.3	71192.3	143.53	125.341	143.531	180.722	172.343	174.918	137.467	175.994	309.074	239.383	315.61	366.242	370.005	353.07	288.022	363.106	protein_coding	ITGB5	chr3	124480795	124620265
ENSG00000082805	0.2775	0.3138	0.4298	FALSE	4740	2863	5188	3836	6291	5076	4263.67	5067.67	5.82668	3.68422	6.14865	4.72338	6.45307	5.75641	5.21985	5.64429	12.547	7.03634	13.5203	9.57216	13.8542	11.6193	11.0345	11.6819	protein_coding	ERC1	chr12	1099675	1605099
ENSG00000082898	-0.5296	0.09574	0.1698	FALSE	14909	14291	14587	5117	10818	14019	14595.7	9984.67	35.5846	32.4437	35.967	14.1525	22.8644	29.7898	34.6651	22.2689	76.6269	61.963	79.0879	28.6808	49.0879	60.1306	72.5593	45.9664	protein_coding	XPO1	chr2	61704984	61765761
ENSG00000082929	0.03691	0.9838	NA	FALSE	0	0	0	0	0	0	0	0	0	0	0	0	0	0	0	0	0	0	0	0	0	0	0	0	protein_coding	C4orf6	chr4	5526296	5529528
ENSG00000082996	-0.6298	0.03794	0.08096	FALSE	2611	2635	2816	947	1762	2429	2687.33	1712.67	11.1443	11.3482	11.8099	4.33101	6.63501	9.29934	11.4341	6.75512	23.9978	21.6735	25.9688	8.77701	14.2448	18.7706	23.88	13.9308	protein_coding	RNF13	chr3	149530495	149679926
ENSG00000083067	1.615	0.1344	0.223	FALSE	3	4	0	7	2	18	2.33333	9	0.001932	0.007005	0	0.009155	0.001249	0.105862	0.002979	0.0387553	0.004161	0.013379	0	0.018553	0.002682	0.213682	0.00584667	0.0783057	protein_coding	TRPM3	chr9	73143979	74061820
ENSG00000083093	-0.3692	0.325	0.4417	FALSE	1101	1035	1092	378	800	1293	1076	823.667	3.1744	3.02892	3.02797	1.12595	2.04719	3.37459	3.07709	2.18258	6.83568	5.78481	6.65819	2.2818	4.39514	6.81158	6.42623	4.49617	protein_coding	PALB2	chr16	23614488	23652631
ENSG00000083097	-1.015	0.0222	0.05215	FALSE	360	308	392	67	164	287	353.333	172.667	0.527429	0.435712	0.536118	0.100993	0.217851	0.421844	0.499753	0.246896	1.13575	0.83215	1.17887	0.204668	0.46771	0.851488	1.04892	0.507955	protein_coding	DOPEY1	chr6	83777385	83881069
ENSG00000083099	-0.4778	0.1437	0.2352	FALSE	1470	1988	1749	643	1344	1703	1735.67	1230	3.51904	4.94215	4.60367	1.79095	3.05128	4.20151	4.35495	3.01458	7.57781	9.43881	10.123	3.62945	6.55083	8.48071	9.04654	6.22033	protein_coding	LYRM2	chr6	90277863	90348472
ENSG00000083123	-0.5079	0.004725	0.01425	FALSE	1258	1260	1450	712	1067	954	1322.67	911	5.81508	5.62758	6.46707	3.9547	5.65872	4.43285	5.96991	4.68209	12.5221	10.7479	14.2204	8.01441	12.1488	8.94768	12.4968	9.70362	protein_coding	BCKDHB	chr6	80816364	81055987
ENSG00000083168	-0.3249	0.3476	0.4651	FALSE	1038	748	1194	404	906	1038	993.333	782.667	1.28029	0.95289	1.47153	0.50302	0.998097	1.14293	1.2349	0.88135	2.75694	1.81989	3.23575	1.0194	2.14283	2.307	2.60419	1.82307	protein_coding	KAT6A	chr8	41786997	41909508
ENSG00000083223	-0.509	0.1035	0.1807	FALSE	992	719	859	334	809	636	856.667	593	2.13656	1.60464	1.81696	0.67088	1.49044	1.13699	1.85272	1.09944	4.60082	3.06464	3.99531	1.35957	3.19985	2.29501	3.88692	2.28481	protein_coding	ZCCHC6	chr9	88902648	88969369
ENSG00000083290	-0.9668	0.000113	0.000582	FALSE	582	584	751	218	347	397	639	320.667	1.14396	1.26268	1.44271	0.417314	0.56496	0.681183	1.28312	0.554486	2.46337	2.41154	3.17238	0.845708	1.21292	1.37496	2.68243	1.14453	protein_coding	ULK2	chr17	19674142	19771249
ENSG00000083307	0.03691	0.9838	NA	FALSE	0	0	0	0	0	0	0	0	0	0	0	0	0	0	0	0	0	0	0	0	0	0	0	0	protein_coding	GRHL2	chr8	102504660	102681954
ENSG00000083312	-0.4752	0.1252	0.2108	FALSE	8215	8841	7874	3200	6024	8471	8310	5898.33	8.69715	10.4522	9.60076	3.70417	5.50741	10.0508	9.58338	6.42079	18.7282	19.9623	21.1111	7.5067	11.8239	20.2875	19.9339	13.206	protein_coding	TNPO1	chr5	72112139	72212560
ENSG00000083444	0.6153	2.753e-05	0.000168	FALSE	25934	20736	26375	33875	38749	36582	24348.3	36402	101.43	84.7178	107.874	137.065	133.663	132.928	98.0075	134.552	218.417	161.799	237.205	277.769	286.962	268.314	205.807	277.682	protein_coding	PLOD1	chr1	11994262	12035595
ENSG00000083454	0.5827	0.02455	0.05663	FALSE	136	116	161	227	211	164	137.667	200.667	0.672804	0.587697	0.904919	1.21836	0.999144	0.834667	0.721807	1.01739	1.4488	1.12242	1.98983	2.46907	2.14507	1.68477	1.52035	2.09964	protein_coding	P2RX5	chr17	3575493	3599698
ENSG00000083457	-0.7667	3.72e-05	0.0002203	FALSE	2616	3583	2568	1690	1695	1632	2922.33	1672.33	41.5921	59.697	39.8583	28.363	23.1447	24.0099	47.0491	25.1725	89.5633	114.013	87.6443	57.479	49.6895	48.4638	97.0735	51.8775	protein_coding	ITGAE	chr17	3617922	3704537
ENSG00000083520	-0.8048	0.01422	0.03604	FALSE	1431	1515	1007	403	833	995	1317.67	743.667	2.21925	2.698	1.63488	0.638084	1.09028	1.52751	2.18404	1.08529	4.77888	5.15281	3.59494	1.29311	2.34074	3.08326	4.50887	2.23904	protein_coding	DIS3	chr13	73329540	73356234
ENSG00000083535	-1.29	0.0004996	0.002105	down	747	747	509	211	163	427	667.667	267	2.66908	2.76594	1.78742	0.769885	0.498946	1.38504	2.40748	0.884624	5.74753	5.28256	3.93036	1.56021	1.07119	2.7957	4.98682	1.80903	protein_coding	PIBF1	chr13	73356197	73590591
ENSG00000083544	-1.144	0.0001735	0.0008443	down	387	390	344	92	203	203	373.667	166	1.7317	2.11849	1.65443	0.425483	0.773142	0.790601	1.83487	0.663075	3.72901	4.04602	3.63792	0.862262	1.65987	1.59582	3.80432	1.37265	protein_coding	TDRD3	chr13	60970591	61148012
ENSG00000083635	-0.2112	0.527	0.6386	FALSE	638	474	608	251	616	599	573.333	488.667	2.05174	1.57071	1.92314	0.827147	1.70188	1.74922	1.84853	1.42608	4.41817	2.99983	4.22879	1.67626	3.65379	3.53078	3.88226	2.95361	protein_coding	NUFIP1	chr13	45513384	45563618
ENSG00000083642	-0.5125	0.1743	0.2735	FALSE	912	994	890	271	804	864	932	646.333	1.52579	1.57294	1.35518	0.439751	1.14149	1.27943	1.48464	0.953556	3.2856	3.00411	2.97989	0.891175	2.45068	2.58251	3.08987	1.97479	protein_coding	PDS5B	chr13	33160564	33352157
ENSG00000083720	-0.1862	0.3267	0.4434	FALSE	3898	3969	4276	2545	3897	4032	4047.67	3491.33	13.1206	13.6164	14.1033	8.88592	11.2252	12.4591	13.6135	10.8567	28.2537	26.0055	31.0118	18.0078	24.0994	25.1487	28.4236	22.4186	protein_coding	OXCT1	chr5	41730167	41870621
ENSG00000083750	-0.3605	0.1215	0.2058	FALSE	425	486	589	286	391	468	500	381.667	2.40867	2.77327	3.3354	1.63835	1.92157	2.48313	2.83911	2.01435	5.18676	5.29656	7.33421	3.32019	4.12545	5.01218	5.93918	4.1526	protein_coding	RRAGB	chrX	55744172	55785207
ENSG00000083782	0.03691	0.9838	NA	FALSE	0	0	0	0	0	0	0	0	0	0	0	0	0	0	0	0	0	0	0	0	0	0	0	0	protein_coding	EPYC	chr12	91357456	91398803
ENSG00000083799	-0.8726	0.002532	0.008443	FALSE	2889	2853	3461	934	1893	2127	3067.67	1651.33	8.05167	8.68301	9.71597	2.76165	4.77406	5.83443	8.81688	4.45671	17.3383	16.5833	21.3644	5.59662	10.2495	11.7768	18.4287	9.20762	protein_coding	CYLD	chr16	50775961	50835846
ENSG00000083807	0.7916	0.001915	0.006671	FALSE	114	193	139	254	248	252	148.667	251.333	1.46193	2.49593	1.30614	4.01291	2.73256	2.48521	1.75467	3.07689	3.14808	4.76689	2.87208	8.13236	5.86656	5.01637	3.59568	6.33843	protein_coding	SLC27A5	chr19	58990879	59023780
ENSG00000083812	1.471	1.139e-12	2.793e-11	up	264	241	353	767	837	718	286	774	0.928382	0.84655	1.17984	2.78503	2.55009	1.93004	0.984925	2.42172	1.99915	1.61679	2.59435	5.644	5.47482	3.89578	2.0701	5.00486	protein_coding	ZNF324	chr19	58978423	58984945
ENSG00000083814	1.765	0.1615	0.2577	FALSE	0	3	0	4	1	12	1	5.66667	0	0.009256	0	0.012601	0.003103	0.039467	0.00308533	0.0183903	0	0.017677	0	0.025537	0.006662	0.079665	0.00589233	0.037288	protein_coding	ZNF671	chr19	58231119	58238992
ENSG00000083817	-0.005519	0.979	0.9866	FALSE	450	682	506	524	548	518	546	530	1.97268	3.08022	2.18392	2.35792	2.06448	2.06031	2.41227	2.1609	4.24792	5.88279	4.80221	4.77844	4.43227	4.15871	4.97764	4.45647	protein_coding	ZNF416	chr19	58082934	58090295
ENSG00000083828	-0.8773	0.01212	0.03154	FALSE	279	203	219	78	106	190	233.667	124.667	1.60333	1.28577	1.225	0.469523	0.505212	0.999036	1.37137	0.657924	3.45258	2.45564	2.69365	0.951511	1.08465	2.01654	2.86729	1.3509	protein_coding	ZNF586	chr19	58281023	58331307
ENSG00000083838	0.2224	0.2225	0.3314	FALSE	931	785	1001	1124	932	1025	905.667	1027	4.36235	3.57818	4.71143	5.47073	3.56121	4.26652	4.21732	4.43282	9.39377	6.83382	10.3599	11.0867	7.6456	8.61194	8.86251	9.11474	protein_coding	ZNF446	chr19	58985384	58992597
ENSG00000083842	-1.013	NA	NA	NA	112	79	119	0	146	6	103.333	50.6667	0.566508	0.410829	0.591147	0	0.633211	0.027049	0.522828	0.220087	1.2199	0.784626	1.29987	0	1.35945	0.054598	1.10147	0.471349	protein_coding	ZNF8	chr19	58790317	58807254
ENSG00000083844	-0.6286	0.0008188	0.003234	FALSE	537	491	422	285	350	279	483.333	304.667	4.0948	4.05096	2.4675	2.16308	1.63593	1.32384	3.53775	1.70762	8.81764	7.73676	5.42577	4.3836	3.5122	2.67215	7.32673	3.52265	protein_coding	ZNF264	chr19	57702868	57724724
ENSG00000083845	0.1061	0.6041	0.7054	FALSE	55890	76012	50901	67476	65576	58300	60934.3	63784	812.974	1012.68	623.04	952.596	839.045	613.792	816.23	801.811	1750.64	1934.07	1370	1930.48	1801.35	1238.93	1684.9	1656.92	protein_coding	RPS5	chr19	58897767	58906173
[truncated: 18,732 more rows]
